# Supplementary material for: CoRe: a robustly benchmarked R package for identifying core-fitness genes in genome-wide pooled CRISPR-Cas9 screens
Source: BMC Genomics. 2021 Nov 17;22:828. doi: 10.1186/s12864-021-08129-5 (PMC8597285; doi:10.1186/s12864-021-08129-5)
Supplement: Supplementary file 1 — Additional File 1: Table S1. All compared sets of core-fitness and common-essential genes with annotations. [file 12864_2021_8129_MOESM1_ESM.xlsx]

## Sheet: Description
Table S1 - All compared sets of core-fitness and common-essential genes.

## Sheet: Hart2014
Gene	description	family	hgnc_id	entrez_id	ensemble_id	location	pubmed_id
ACTL6A	actin like 6A	INO80 complex | SRCAP complex	HGNC:24124	86	ENSG00000136518	03q26.33	9845365|10380635
ACTR6	ARP6 actin-related protein 6 homolog	SRCAP complex	HGNC:24025	64431	ENSG00000075089	12q23.1	11368909
ALYREF	Aly/REF export factor	RNA binding motif containing|THO complex	HGNC:19071	10189	ENSG00000183684	17q25.3	11032328|15998806
ANAPC4	anaphase promoting complex subunit 4	Anaphase promoting complex	HGNC:19990	29945	ENSG00000053900	04p15.2	6180011
ANAPC5	anaphase promoting complex subunit 5	Anaphase promoting complex	HGNC:15713	51433	ENSG00000089053	12q24.31	9469815
AP2S1	adaptor related protein complex 2 sigma 1 subunit		HGNC:565	1175	ENSG00000042753	19q13.32	9040778|9767099|23222959
AQR	aquarius intron-binding spliceosomal factor	UPF1 like RNA helicases	HGNC:29513	9716	ENSG00000021776	15q14	9626505|16949364
ARCN1	archain 1		HGNC:649	372	ENSG00000095139	11q23.3	7782067|8854871
ARL5B	ADP ribosylation factor like GTPase 5B	ARF GTPase family	HGNC:23052	221079	ENSG00000165997	10p12.31	12853149|22245584
ATP6V0D1	ATPase H+ transporting V0 subunit d1	V-type ATPases	HGNC:13724	9114	ENSG00000159720	16q22.1	8250920
ATXN7	ataxin 7	Ataxins|SAGA complex	HGNC:10560	6314	ENSG00000163635	03p14.1	7647798|10598805
BIRC6	baculoviral IAP repeat containing 6	Ubiquitin conjugating enzymes E2|Baculoviral IAP repeat containing	HGNC:13516	57448	ENSG00000115760	02p22.3	10544019
BOP1	block of proliferation 1	WD repeat domain containing	HGNC:15519	23246	ENSG00000261236	08q24.3	8590280
BPTF	bromodomain PHD finger transcription factor	PHD finger proteins	HGNC:3581	2186	ENSG00000171634	17q24.2	8975731|10662542|16728976
BRIX1	BRX1, biogenesis of ribosomes		HGNC:24170	55299	ENSG00000113460	05p13.2	12477932
C11orf24	chromosome 11 open reading frame 24		HGNC:1174	53838	ENSG00000171067	11q13.2	11401438|24312644
C12orf66	chromosome 12 open reading frame 66		HGNC:26517	144577	ENSG00000174206	12q14.2	12477932
C14orf166	chromosome 14 open reading frame 166		HGNC:23169	51637	ENSG00000087302	14q22.1	11507205|24608264
C19orf43	chromosome 19 open reading frame 43		HGNC:28424	79002	ENSG00000123144	19p13.13	12477932
CAP1	adenylate cyclase associated protein 1		HGNC:20040	10487	ENSG00000131236	01p34.2	1406678|8761950
CCNG1	cyclin G1	Cyclins	HGNC:1592	900	ENSG00000113328	05q34	8954786|8806701
CCNK	cyclin K	Cyclins|P-TEFb complex	HGNC:1596	8812	ENSG00000090061	14q32.2	9632813|10574912
CCT3	chaperonin containing TCP1 subunit 3	Chaperonins	HGNC:1616	7203	ENSG00000163468	01q22	8110840
CCT4	chaperonin containing TCP1 subunit 4	Chaperonins	HGNC:1617	10575	ENSG00000115484	02p15	9819444
CCT5	chaperonin containing TCP1 subunit 5	Chaperonins	HGNC:1618	22948	ENSG00000150753	05p15.2
CCT6A	chaperonin containing TCP1 subunit 6A	Chaperonins	HGNC:1620	908	ENSG00000146731	07p11.2	1352881|8034610
CCT7	chaperonin containing TCP1 subunit 7	Chaperonins	HGNC:1622	10574	ENSG00000135624	02p13.2	9819444
CCT8	chaperonin containing TCP1 subunit 8	Chaperonins	HGNC:1623	10694	ENSG00000156261	21q21.3	7890169
CDC40	cell division cycle 40	WD repeat domain containing	HGNC:17350	51362	ENSG00000168438	06q21	9769104|9830021
CDC5L	cell division cycle 5 like	Myb/SANT domain containing	HGNC:1743	988	ENSG00000096401	06p21.1	9598309|9038199
CDK17	cyclin dependent kinase 17	Cyclin dependent kinases	HGNC:8750	5128	ENSG00000059758	12q23.1	9370357|19884882
CHD4	chromodomain helicase DNA binding protein 4	PHD finger proteins|NuRD complex	HGNC:1919	1108	ENSG00000111642	12p13.31	7575689|27235397
CHMP2A	charged multivesicular body protein 2A	Charged multivesicular body proteins|ESCRT-III	HGNC:30216	27243	ENSG00000130724	19q13.43	15173323|11559748
CLTC	clathrin heavy chain		HGNC:2092	1213	ENSG00000141367	17q23.1	1765375|7584026
COPA	coatomer protein complex subunit alpha	WD repeat domain containing|Endogenous ligands	HGNC:2230	1314	ENSG00000122218	01q23.2	8647451
COPB1	coatomer protein complex subunit beta 1		HGNC:2231	1315	ENSG00000129083	11p15.2	7982906
COPB2	coatomer protein complex subunit beta 2	WD repeat domain containing	HGNC:2232	9276	ENSG00000184432	03q23	9858824
COPE	coatomer protein complex subunit epsilon		HGNC:2234	11316	ENSG00000105669	19p13.11	10469566
COPS2	COP9 signalosome subunit 2	COP9 signalosome	HGNC:30747	9318	ENSG00000166200	15q21.2	7776974|9535219
COPS4	COP9 signalosome subunit 4	COP9 signalosome	HGNC:16702	51138	ENSG00000138663	04q21.22	9707402
COPS6	COP9 signalosome subunit 6	COP9 signalosome	HGNC:21749	10980	ENSG00000168090	07q22.1	12477932
COPS8	COP9 signalosome subunit 8	COP9 signalosome	HGNC:24335	10920	ENSG00000198612	02q37.3	7634324|12732143
COPZ1	coatomer protein complex subunit zeta 1		HGNC:2243	22818	ENSG00000111481	12q13.13
COX10	COX10, heme A:farnesyltransferase cytochrome c oxidase assembly factor	Mitochondrial respiratory chain complex assembly factors	HGNC:2260	1352	ENSG00000006695	17p12	9177788|12928484
CPSF2	cleavage and polyadenylation specific factor 2		HGNC:2325	53981	ENSG00000165934	14q32.12	7969155|11124543
CPSF3	cleavage and polyadenylation specific factor 3		HGNC:2326	51692	ENSG00000119203	02p25.1	8929409
CSE1L	chromosome segregation 1 like	Exportins	HGNC:2431	1434	ENSG00000124207	20q13.13	8963895|7479798
CTDNEP1	CTD nuclear envelope phosphatase 1	CTD family phosphatases	HGNC:19085	23399	ENSG00000175826	17p13.1	12083771|17141153
DARS	aspartyl-tRNA synthetase	Aminoacyl tRNA synthetases, Class II	HGNC:2678	1615	ENSG00000115866	02q21.3	2674137
DDB1	damage specific DNA binding protein 1	Nucleotide excision repair	HGNC:2717	1642	ENSG00000167986	11q12.2	8530102|10574459
DDX18	DEAD-box helicase 18	DEAD-box helicases	HGNC:2741	8886	ENSG00000088205	02q14.1	8861962
DDX21	DExD-box helicase 21	DEAD-box helicases	HGNC:2744	9188	ENSG00000165732	10q22.1	8614622|18180292
DDX46	DEAD-box helicase 46	DEAD-box helicases	HGNC:18681	9879	ENSG00000145833	05q31.1
DDX49	DEAD-box helicase 49	DEAD-box helicases	HGNC:18684	54555	ENSG00000105671	19p13.11
DDX51	DEAD-box helicase 51	DEAD-box helicases	HGNC:20082	317781	ENSG00000185163	12q24.33
DDX54	DEAD-box helicase 54	DEAD-box helicases	HGNC:20084	79039	ENSG00000123064	12q24.13	12466272
DKC1	dyskerin pseudouridine synthase 1	H/ACA ribonucleoprotein complex	HGNC:2890	1736	ENSG00000130826	Xq28	9590285|9888995
DLG5	discs large MAGUK scaffold protein 5	Membrane associated guanylate kinases|PDZ domain containing	HGNC:2904	9231	ENSG00000151208	10q22.3	9738934
DNAJC1	DnaJ heat shock protein family (Hsp40) member C1	Myb/SANT domain containing|DNAJ (HSP40) heat shock proteins	HGNC:20090	64215	ENSG00000136770	10p12.31
DNM2	dynamin 2	Pleckstrin homology domain containing	HGNC:2974	1785	ENSG00000079805	19p13.2	7590285|9143510
DNTTIP2	deoxynucleotidyltransferase terminal interacting protein 2		HGNC:24013	30836	ENSG00000067334	01p22.1	15047147
DYNC1H1	dynein cytoplasmic 1 heavy chain 1	Dyneins, cytoplasmic	HGNC:2961	1778	ENSG00000197102	14q32.31	16260502|8666668
DYNC1I2	dynein cytoplasmic 1 intermediate chain 2	WD repeat domain containing|Dyneins, cytoplasmic	HGNC:2964	1781	ENSG00000077380	02q31.1	10049579|16260502
EEF2	eukaryotic translation elongation factor 2		HGNC:3214	1938	ENSG00000167658	19p13.3	2610926|6427766
EFTUD2	elongation factor Tu GTP binding domain containing 2		HGNC:30858	9343	ENSG00000108883	17q21.31	9233818
EIF1AX	eukaryotic translation initiation factor 1A, X-linked		HGNC:3250	1964	ENSG00000173674	Xp22.12	8106356|9381176
EIF2B2	eukaryotic translation initiation factor 2B subunit beta		HGNC:3258	8892	ENSG00000119718	14q24.3	8887689
EIF2B3	eukaryotic translation initiation factor 2B subunit gamma		HGNC:3259	8891	ENSG00000070785	01p34.1	10900014
EIF2B4	eukaryotic translation initiation factor 2B subunit delta		HGNC:3260	8890	ENSG00000115211	02p23.3	8929216|7982969
EIF2S2	eukaryotic translation initiation factor 2 subunit beta	Protein phosphatase 1 regulatory subunits	HGNC:3266	8894	ENSG00000125977	20q11.22	3044606
EIF3A	eukaryotic translation initiation factor 3 subunit A	Eukaryotic translation initiation factor 3	HGNC:3271	8661	ENSG00000107581	10q26.11	9054404|8590280
EIF3B	eukaryotic translation initiation factor 3 subunit B	RNA binding motif containing|Eukaryotic translation initiation factor 3	HGNC:3280	8662	ENSG00000106263	07p22.3	8995410
EIF3C	eukaryotic translation initiation factor 3 subunit C	Eukaryotic translation initiation factor 3	HGNC:3279	8663	ENSG00000184110	16p11.2	8995409
EIF3D	eukaryotic translation initiation factor 3 subunit D	Eukaryotic translation initiation factor 3	HGNC:3278	8664	ENSG00000100353	22q12.3	9341143
EIF3E	eukaryotic translation initiation factor 3 subunit E	Eukaryotic translation initiation factor 3	HGNC:3277	3646	ENSG00000104408	08q23.1	9403073|9295280
EIF3F	eukaryotic translation initiation factor 3 subunit F	Eukaryotic translation initiation factor 3	HGNC:3275	8665	ENSG00000175390	11p15.4	9341143
EIF3G	eukaryotic translation initiation factor 3 subunit G	RNA binding motif containing|Eukaryotic translation initiation factor 3	HGNC:3274	8666	ENSG00000130811	19p13.2	9822659
EIF3H	eukaryotic translation initiation factor 3 subunit H	Eukaryotic translation initiation factor 3	HGNC:3273	8667	ENSG00000147677	08q23.3-q24.11	9341143
EIF3I	eukaryotic translation initiation factor 3 subunit I	WD repeat domain containing|Eukaryotic translation initiation factor 3	HGNC:3272	8668	ENSG00000084623	01p35.2	7566156|8995409
EIF4A3	eukaryotic translation initiation factor 4A3	DEAD-box helicases|Exon junction complex	HGNC:18683	9775	ENSG00000141543	17q25.3	10623621|14730019
EIF4E	eukaryotic translation initiation factor 4E		HGNC:3287	1977	ENSG00000151247	04q23	9330633|1916814
EIF5B	eukaryotic translation initiation factor 5B		HGNC:30793	9669	ENSG00000158417	02q11.2	10200264|10432305
EIF6	eukaryotic translation initiation factor 6		HGNC:6159	3692	ENSG00000242372	20q11.22	9374518|9740680
ERAP1	endoplasmic reticulum aminopeptidase 1	Aminopeptidases|Minor histocompatibility antigens	HGNC:18173	51752	ENSG00000164307	05q15	10220586|12189246|16286653
ERH	enhancer of rudimentary homolog (Drosophila)		HGNC:3447	2079	ENSG00000100632	14q24.1	8786099|9074495
ETF1	eukaryotic translation termination factor 1		HGNC:3477	2107	ENSG00000120705	05q31.2	1546371|7990965
EXOSC10	exosome component 10	Exosome complex	HGNC:9138	5394	ENSG00000171824	01p36.22	1383382|1644924
FDPS	farnesyl diphosphate synthase		HGNC:3631	2224	ENSG00000160752	01q22	1968462
FLAD1	flavin adenine dinucleotide synthetase 1		HGNC:24671	80308	ENSG00000160688	01q21.3
FTSJ3	FtsJ homolog 3		HGNC:17136	117246	ENSG00000108592	17q23.3
GABPA	GA binding protein transcription factor alpha subunit	ETS transcription factor family	HGNC:4071	2551	ENSG00000154727	21q21.3	8441384
GAPDH	glyceraldehyde-3-phosphate dehydrogenase		HGNC:4141	2597	ENSG00000111640	12p13.31	3170585
GAR1	GAR1 ribonucleoprotein	H/ACA ribonucleoprotein complex	HGNC:14264	54433	ENSG00000109534	04q25	10757788
GEMIN2	gem nuclear organelle associated protein 2	Gemins	HGNC:10884	8487	ENSG00000092208	14q21.1	9323130|9323129|11121410
GLYR1	glyoxylate reductase 1 homolog	PWWP domain containing	HGNC:24434	84656	ENSG00000140632	16p13.3	16352664
GMPS	guanine monophosphate synthase		HGNC:4378	8833	ENSG00000163655	03q25.31	8089153|9195163
GNL3	G protein nucleolar 3		HGNC:29931	26354	ENSG00000163938	03p21.1	11085516|12464630
GTF3C4	general transcription factor IIIC subunit 4	Lysine acetyltransferases|General transcription factors	HGNC:4667	9329	ENSG00000125484	09q34.13	10523658
HAUS1	HAUS augmin like complex subunit 1	HAUS augmin like complex	HGNC:25174	115106	ENSG00000152240	18q21.1	19427217
HAUS7	HAUS augmin like complex subunit 7	HAUS augmin like complex	HGNC:32979	55559	ENSG00000213397	Xq28	11163772|16395595|19427217
HEATR1	HEAT repeat containing 1	Minor histocompatibility antigens	HGNC:25517	55127	ENSG00000119285	01q43	17699751
HNRNPC	heterogeneous nuclear ribonucleoprotein C (C1/C2)	RNA binding motif containing	HGNC:5035	3183	ENSG00000092199	14q11.2	3457372
HNRNPK	heterogeneous nuclear ribonucleoprotein K		HGNC:5044	3190	ENSG00000165119	09q21.32	8107114
HNRNPL	heterogeneous nuclear ribonucleoprotein L	RNA binding motif containing	HGNC:5045	3191	ENSG00000104824	19q13.2	2687284
HNRNPM	heterogeneous nuclear ribonucleoprotein M	RNA binding motif containing	HGNC:5046	4670	ENSG00000099783	19p13.2	8441656|7558047
HNRNPU	heterogeneous nuclear ribonucleoprotein U		HGNC:5048	3192	ENSG00000153187	01q44	7509195|8068679
HPS5	HPS5, biogenesis of lysosomal organelles complex 2 subunit 2	Biogenesis of lysosomal organelles complex 2	HGNC:17022	11234	ENSG00000110756	11p15.1	10231032|10094488
HSPA9	heat shock protein family A (Hsp70) member 9	Heat shock 70kDa proteins	HGNC:5244	3313	ENSG00000113013	05q31.2	7684501
HSPB11	heat shock protein family B (small) member 11	Small heat shock proteins|Intraflagellar transport proteins	HGNC:25019	51668	ENSG00000081870	01p32.3	11042152|19253336
HSPE1	heat shock protein family E (Hsp10) member 1	Chaperonins	HGNC:5269	3336	ENSG00000115541	02q33.1	7914093|7698325
IARS2	isoleucyl-tRNA synthetase 2, mitochondrial	Aminoacyl tRNA synthetases, Class I	HGNC:29685	55699	ENSG00000067704	01q41
ICK	intestinal cell kinase		HGNC:21219	22858	ENSG00000112144	06p12.1	12103360
IMP4	IMP4 homolog, U3 small nucleolar ribonucleoprotein		HGNC:30856	92856	ENSG00000136718	02q21.1	8619474|9110174|12655004
IMPAD1	inositol monophosphatase domain containing 1		HGNC:26019	54928	ENSG00000104331	08q12.1	21549340
INCENP	inner centromere protein	Chromosomal passenger complex	HGNC:6058	3619	ENSG00000149503	11q12.3	1860899|11453556
INTS9	integrator complex subunit 9		HGNC:25592	55756	ENSG00000104299	08p21.1	16239144
IQGAP1	IQ motif containing GTPase activating protein 1		HGNC:6110	8826	ENSG00000140575	15q26.1	8051149|8670801
ISCU	iron-sulfur cluster assembly enzyme		HGNC:29882	23479	ENSG00000136003	12q23.3	8875867|11060020
JMJD1C	jumonji domain containing 1C		HGNC:12313	221037	ENSG00000171988	10q21.3	7776974
KARS	lysyl-tRNA synthetase	Aminoacyl tRNA synthetases, Class II	HGNC:6215	3735	ENSG00000065427	16q23.1	8812440|9278442|23768514
KPNB1	karyopherin subunit beta 1	Armadillo repeat containing|Importins	HGNC:6400	3837	ENSG00000108424	17q21.32	7615630|7627554
KRAS	KRAS proto-oncogene, GTPase	RAS type GTPase family	HGNC:6407	3845	ENSG00000133703	12p12.1
LARS2	leucyl-tRNA synthetase 2, mitochondrial	Aminoacyl tRNA synthetases, Class I	HGNC:17095	23395	ENSG00000011376	03p21.31	20194621|15123417|10684970
LIAS	lipoic acid synthetase		HGNC:16429	11019	ENSG00000121897	04p14	11124703
LSM4	LSM4 homolog, U6 small nuclear RNA and mRNA degradation associated		HGNC:17259	25804	ENSG00000130520	19p13.1	10369684|10523320|12515382
LSM6	LSM6 homolog, U6 small nuclear RNA and mRNA degradation associated		HGNC:17017	11157	ENSG00000164167	04q31.22	10369684|10523320|12515382
LUC7L3	LUC7 like 3 pre-mRNA splicing factor		HGNC:24309	51747	ENSG00000108848	17q21.33	10631324|12565863|17726058
LZIC	leucine zipper and CTNNBIP1 domain containing		HGNC:17497	84328	ENSG00000162441	01p36.22	11712074
MAPK6	mitogen-activated protein kinase 6	Mitogen-activated protein kinases	HGNC:6879	5597	ENSG00000069956	15q21.2	8875998
MAPKAP1	mitogen-activated protein kinase associated protein 1	MTOR complex 2	HGNC:18752	79109	ENSG00000119487	09q33.3	15363842
MED12	mediator complex subunit 12	Trinucleotide repeat containing|Mediator complex	HGNC:11957	9968	ENSG00000184634	Xq13.1	9225980|10198638|17334363|20507344
MED14	mediator complex subunit 14	Mediator complex	HGNC:2370	9282	ENSG00000180182	Xp11.4	9989412|9598311
MED30	mediator complex subunit 30	Mediator complex	HGNC:23032	90390	ENSG00000164758	08q24.11
MMAB	methylmalonic aciduria (cobalamin deficiency) cblB type		HGNC:19331	326625	ENSG00000139428	12q24.11	12471062|12514191
MRPS31	mitochondrial ribosomal protein S31	Mitochondrial ribosomal proteins	HGNC:16632	10240	ENSG00000102738	13q14.11	11279123|8567980
MSANTD3	Myb/SANT DNA binding domain containing 3	Myb/SANT domain containing	HGNC:23370	91283	ENSG00000066697	09q31.1
MTFMT	mitochondrial methionyl-tRNA formyltransferase		HGNC:29666	123263	ENSG00000103707	15q22.31	9614118
MTX1	metaxin 1		HGNC:7504	4580	ENSG00000173171	01q22	7753840
NAA10	N(alpha)-acetyltransferase 10, NatA catalytic subunit	N(alpha)-acetyltransferase subunits|GCN5 related N-acetyltransferases	HGNC:18704	8260	ENSG00000102030	Xq28	7981673|19420222|19660095
NAA38	N(alpha)-acetyltransferase 38, NatC auxiliary subunit	N(alpha)-acetyltransferase subunits	HGNC:28212	84316	ENSG00000183011	17p13.1	19398576|19660095
NACA	nascent polypeptide-associated complex alpha subunit		HGNC:7629	4666	ENSG00000196531	12q23-q24.1	8047162
NAPA	NSF attachment protein alpha		HGNC:7641	8775	ENSG00000105402	19q13.33	9269766
NAPG	NSF attachment protein gamma		HGNC:7642	8774	ENSG00000134265	18p11.22	9269766
NCBP1	nuclear cap binding protein subunit 1		HGNC:7658	4686	ENSG00000136937	09q22.33	7937105|8812508
NEDD8	neural precursor cell expressed, developmentally down-regulated 8		HGNC:7732	4738	ENSG00000129559	14q12	9353319
NHP2L1
NPTN	neuroplastin	I-set domain containing|Immunoglobulin like domain containing	HGNC:17867	27020	ENSG00000156642	15q24.1	8619474|9110174
NT5C2	5-nucleotidase, cytosolic II	5-nucleotidases	HGNC:8022	22978	ENSG00000076685	10q24.32-q24.33	7999131|24482476
NUDT21	nudix hydrolase 21	Nudix hydrolase family	HGNC:13870	11051	ENSG00000167005	16q13	9659921
NUP133	nucleoporin 133	Minor histocompatibility antigens|Nucleoporins	HGNC:18016	55746	ENSG00000069248	01q42.13	11684705
NUP205	nucleoporin 205	Nucleoporins	HGNC:18658	23165	ENSG00000155561	07q33	9039502|9348540
NUP54	nucleoporin 54	Nucleoporins	HGNC:17359	53371	ENSG00000138750	04q21.1	8707840
NUP93	nucleoporin 93	Nucleoporins	HGNC:28958	9688	ENSG00000102900	16q13	9348540|9531546
NUP98	nucleoporin 98	Nucleoporins	HGNC:8068	4928	ENSG00000110713	11p15.4	9166830
NUPL1
NUTF2	nuclear transport factor 2		HGNC:13722	10204	ENSG00000102898	16q22.1	7744965|3380696
NXF1	nuclear RNA export factor 1		HGNC:8071	10482	ENSG00000162231	11q12.3	9175835|9660949
OPA1	OPA1, mitochondrial dynamin like GTPase		HGNC:8140	4976	ENSG00000198836	03q29	9490303
PABPN1	poly(A) binding protein nuclear 1	RNA binding motif containing	HGNC:8565	8106	ENSG00000100836	14q11.2	7795598
PAFAH1B1	platelet activating factor acetylhydrolase 1b regulatory subunit 1	WD repeat domain containing	HGNC:8574	5048	ENSG00000007168	17p13.3	8355785|9063735
PAPOLA	poly(A) polymerase alpha		HGNC:14981	10914	ENSG00000090060	14q32.2	8302877|10429366
PARN	poly(A)-specific ribonuclease		HGNC:8609	5073	ENSG00000140694	16p13.12	10640832
PCBP1	poly(rC) binding protein 1		HGNC:8647	5093	ENSG00000169564	02p13.3	8833161
PCBP2	poly(rC) binding protein 2		HGNC:8648	5094	ENSG00000197111	12q13.13	8833161
PDE8A	phosphodiesterase 8A	Phosphodiesterases	HGNC:8793	5151	ENSG00000073417	15q25.3	9618252
PDHA1	pyruvate dehydrogenase (lipoamide) alpha 1		HGNC:8806	5160	ENSG00000131828	Xp22.12
PFDN2	prefoldin subunit 2	Prefoldin subunits	HGNC:8867	5202	ENSG00000143256	01q23.3	10051400
PFN1	profilin 1		HGNC:8881	5216	ENSG00000108518	17p13.2	3356709|1968707
PHB	prohibitin		HGNC:8912	5245	ENSG00000167085	17q21.33	10376528|8244394
PHB2	prohibitin 2		HGNC:30306	11331	ENSG00000215021	12p13.31	11302691|9259555
PHF16
PHF5A	PHD finger protein 5A	PHD finger proteins	HGNC:18000	84844	ENSG00000100410	22q13.2	12054543|12234937|18076038
PHYH	phytanoyl-CoA 2-hydroxylase		HGNC:8940	5264	ENSG00000107537	10p13	9326939
PLAGL2	PLAG1 like zinc finger 2	Zinc fingers C2H2-type	HGNC:9047	5326	ENSG00000126003	20q11.21	15585652|17950244
POLR1B	RNA polymerase I subunit B	RNA polymerase subunits	HGNC:20454	84172	ENSG00000125630	02q14.1
POLR2D	RNA polymerase II subunit D	RNA polymerase subunits	HGNC:9191	5433	ENSG00000144231	02q14.3	9528765
POLR2F	RNA polymerase II subunit F	RNA polymerase subunits	HGNC:9193	5435	ENSG00000100142	22q13.1	8786150
POLR2I	RNA polymerase II subunit I	RNA polymerase subunits	HGNC:9196	5438	ENSG00000105258	19q13.12	8034326
POP5	POP5 homolog, ribonuclease P/MRP subunit		HGNC:17689	51367	ENSG00000167272	12q24.31	11413139
PPIE	peptidylprolyl isomerase E	RNA binding motif containing|Cyclophilin peptidylprolyl isomerases	HGNC:9258	10450	ENSG00000084072	01p34.2	9747881
PPP2R1A	protein phosphatase 2 scaffold subunit Aalpha	Protein phosphatase 2 scaffold subunits	HGNC:9302	5518	ENSG00000105568	19q13.41
PPP2R2D	protein phosphatase 2 regulatory subunit Bdelta	WD repeat domain containing|Protein phosphatase 2 regulatory subunits	HGNC:23732	55844	ENSG00000175470	10q26.3	10819331
PPP5C	protein phosphatase 5 catalytic subunit	Protein phosphatase catalytic subunits|Tetratricopeptide repeat domain containing	HGNC:9322	5536	ENSG00000011485	19q13.32	8666404|9195923
PREB	prolactin regulatory element binding	WD repeat domain containing	HGNC:9356	10113	ENSG00000138073	02p23.3	10194769|12735795
PRKAA1	protein kinase AMP-activated catalytic subunit alpha 1		HGNC:9376	5562	ENSG00000132356	05p13.1	8557660
PRKAB2	protein kinase AMP-activated non-catalytic subunit beta 2		HGNC:9379	5565	ENSG00000131791	01q21.1	8557660
PRKDC	protein kinase, DNA-activated, catalytic polypeptide		HGNC:9413	5591	ENSG00000253729	08q11	7638222
PRPF18	pre-mRNA processing factor 18		HGNC:17351	8559	ENSG00000165630	10p13	9000057
PRPF19	pre-mRNA processing factor 19	WD repeat domain containing|U-box domain containing	HGNC:17896	27339	ENSG00000110107	11q12.2	12960389
PRPF3	pre-mRNA processing factor 3		HGNC:17348	9129	ENSG00000117360	01q21.2
PRPF31	pre-mRNA processing factor 31		HGNC:15446	26121	ENSG00000105618	19q13.42	11545739
PRPF38A	pre-mRNA processing factor 38A		HGNC:25930	84950	ENSG00000134748	01p32.3	12477932
PRPF8	pre-mRNA processing factor 8		HGNC:17340	10594	ENSG00000174231	17p13.3	11468273|10411133
PRUNE
PSMA1	proteasome subunit alpha 1	Proteasome	HGNC:9530	5682	ENSG00000129084	11p15.2	1398136|2025653
PSMA2	proteasome subunit alpha 2	Proteasome	HGNC:9531	5683	ENSG00000106588	07p14.1	2025653|1888762
PSMA3	proteasome subunit alpha 3	Proteasome	HGNC:9532	5684	ENSG00000100567	14q23.1	2025653|8811196
PSMA4	proteasome subunit alpha 4	Proteasome	HGNC:9533	5685	ENSG00000041357	15q25.1	2025653
PSMA6	proteasome subunit alpha 6	Proteasome	HGNC:9535	5687	ENSG00000100902	14q13.2	1888762|8811196
PSMB2	proteasome subunit beta 2	Proteasome	HGNC:9539	5690	ENSG00000126067	01p34.3	7918633
PSMB3	proteasome subunit beta 3	Proteasome	HGNC:9540	5691	ENSG00000277791	17q12	7918633
PSMB5	proteasome subunit beta 5	Proteasome	HGNC:9542	5693	ENSG00000100804	14q11.2	8066462|8811196
PSMB6	proteasome subunit beta 6	Proteasome	HGNC:9543	5694	ENSG00000142507	17p13.2	8066462|1888762
PSMC1	proteasome 26S subunit, ATPase 1	AAA ATPases|Proteasome	HGNC:9547	5700	ENSG00000100764	14q32.11	9473509
PSMC2	proteasome 26S subunit, ATPase 2	AAA ATPases|Proteasome	HGNC:9548	5701	ENSG00000161057	07q22.1	9473509|1377363
PSMC3	proteasome 26S subunit, ATPase 3	AAA ATPases|Proteasome	HGNC:9549	5702	ENSG00000165916	11p11.2	9048938|9473509
PSMC4	proteasome 26S subunit, ATPase 4	AAA ATPases|Proteasome	HGNC:9551	5704	ENSG00000013275	19q13.11-q13.13	9473509|8603043
PSMD1	proteasome 26S subunit, non-ATPase 1	Proteasome	HGNC:9554	5707	ENSG00000173692	02q37.1	8816993
PSMD11	proteasome 26S subunit, non-ATPase 11	Proteasome	HGNC:9556	5717	ENSG00000108671	17q11.2	9426256|9119060
PSMD12	proteasome 26S subunit, non-ATPase 12	Proteasome	HGNC:9557	5718	ENSG00000197170	17q24.2	9426256
PSMD13	proteasome 26S subunit, non-ATPase 13	Proteasome	HGNC:9558	5719	ENSG00000185627	11p15.5	9714768|8811196
PSMD2	proteasome 26S subunit, non-ATPase 2	Proteasome	HGNC:9559	5708	ENSG00000175166	03q27.1	8774743
PSMD4	proteasome 26S subunit, non-ATPase 4	Proteasome	HGNC:9561	5710	ENSG00000159352	01q21.3	8641424
PSMD7	proteasome 26S subunit, non-ATPase 7	Proteasome	HGNC:9565	5713	ENSG00000103035	16q23.1	7755639
QARS	glutaminyl-tRNA synthetase	Aminoacyl tRNA synthetases, Class I	HGNC:9751	5859	ENSG00000172053	03p21.31	8078941|10393422
RAN	RAN, member RAS oncogene family	RAN family GTPases	HGNC:9846	5901	ENSG00000132341	12q24.33	8421051
RANBP2	RAN binding protein 2	Zinc fingers RANBP2-type |Tetratricopeptide repeat domain containing|Cyclophilin peptidylprolyl isomerases|Nucleoporins	HGNC:9848	5903	ENSG00000153201	02q13	7724562|19118815
RBM14	RNA binding motif protein 14	RNA binding motif containing	HGNC:14219	10432	ENSG00000239306	11q13.2	9285794
RBM17	RNA binding motif protein 17	G-patch domain containing|RNA binding motif containing	HGNC:16944	84991	ENSG00000134453	10p15.1	9731529
RBM22	RNA binding motif protein 22	Zinc fingers CCCH-type|RNA binding motif containing	HGNC:25503	55696	ENSG00000086589	05q33.1	20013661|19133299
RBM25	RNA binding motif protein 25	RNA binding motif containing	HGNC:23244	58517	ENSG00000119707	14q24.2	9847074|7596406
RBMX	RNA binding motif protein, X-linked	RNA binding motif containing	HGNC:9910	27316	ENSG00000147274	Xq26.3	10391206|10391207
RILPL2	Rab interacting lysosomal protein like 2		HGNC:28787	196383	ENSG00000150977	12q24.31	14668488
RNF139	ring finger protein 139	Ring finger proteins	HGNC:17023	11236	ENSG00000170881	08q24.13	9689122
RPA1	replication protein A1	Nucleotide excision repair	HGNC:10289	6117	ENSG00000132383	17p13.3	8454588
RPA2	replication protein A2	Nucleotide excision repair	HGNC:10290	6118	ENSG00000117748	01p35.3	8454588
RPL10	ribosomal protein L10	L ribosomal proteins	HGNC:10298	6134	ENSG00000147403	Xq28	9582194
RPL10A	ribosomal protein L10a	L ribosomal proteins	HGNC:10299	4736	ENSG00000198755	06p21.31	7609734|9647638
RPL11	ribosomal protein L11	L ribosomal proteins	HGNC:10301	6135	ENSG00000142676	01p36.11	9582194|10343117
RPL12	ribosomal protein L12	L ribosomal proteins	HGNC:10302	6136	ENSG00000197958	09q33.3	8441690
RPL13	ribosomal protein L13		HGNC:10303	6137	ENSG00000167526	16q24.3	9582194
RPL13A	ribosomal protein L13a	L ribosomal proteins	HGNC:10304	23521	ENSG00000142541	19q13.33
RPL14	ribosomal protein L14	L ribosomal proteins	HGNC:10305	9045	ENSG00000188846	03p22.1	9480843
RPL18	ribosomal protein L18		HGNC:10310	6141	ENSG00000063177	19q13	8218404
RPL18A	ribosomal protein L18a	L ribosomal proteins	HGNC:10311	6142	ENSG00000105640	19p13.11	9582194
RPL19	ribosomal protein L19	L ribosomal proteins	HGNC:10312	6143	ENSG00000108298	17q12	1577483
RPL23A	ribosomal protein L23a	L ribosomal proteins	HGNC:10317	6147	ENSG00000198242	17q11.2	9417910
RPL24	ribosomal protein L24	L ribosomal proteins	HGNC:10325	6152	ENSG00000114391	03q12.3	9582194
RPL26	ribosomal protein L26	L ribosomal proteins	HGNC:10327	6154	ENSG00000161970	17p13.1	8479925
RPL27	ribosomal protein L27	L ribosomal proteins	HGNC:10328	6155	ENSG00000131469	17q21	1302024
RPL3	ribosomal protein L3	L ribosomal proteins	HGNC:10332	6122	ENSG00000100316	22q13.1	2891103|9582194
RPL30	ribosomal protein L30	L ribosomal proteins	HGNC:10333	6156	ENSG00000156482	08q22.2	1577483
RPL31	ribosomal protein L31	L ribosomal proteins	HGNC:10334	6160	ENSG00000071082	02q11.2	2780320|11875025
RPL32	ribosomal protein L32	L ribosomal proteins	HGNC:10336	6161	ENSG00000144713	03p25.2	9284913
RPL34	ribosomal protein L34	L ribosomal proteins	HGNC:10340	6164	ENSG00000109475	04q25	9582194|7490091
RPL35	ribosomal protein L35	L ribosomal proteins	HGNC:10344	11224	ENSG00000136942	09q33.3	11401437
RPL35A	ribosomal protein L35a	L ribosomal proteins	HGNC:10345	6165	ENSG00000182899	03q29	1577483|8786106
RPL36	ribosomal protein L36	L ribosomal proteins	HGNC:13631	25873	ENSG00000130255	19p13.2
RPL37	ribosomal protein L37	L ribosomal proteins	HGNC:10347	6167	ENSG00000145592	05p13.1	7545944|9582194
RPL37A	ribosomal protein L37a	L ribosomal proteins	HGNC:10348	6168	ENSG00000197756	02q35	1437567
RPL38	ribosomal protein L38	L ribosomal proteins	HGNC:10349	6169	ENSG00000172809	17q25.1	9582194
RPL4	ribosomal protein L4	L ribosomal proteins	HGNC:10353	6124	ENSG00000174444	15q22.31	9582194|8268230
RPL5	ribosomal protein L5	Protein phosphatase 1 regulatory subunits|L ribosomal proteins	HGNC:10360	6125	ENSG00000122406	01p22.1	7937132|7772601
RPL6	ribosomal protein L6	L ribosomal proteins	HGNC:10362	6128	ENSG00000089009	12q24.13	8479925|8457378
RPL7	ribosomal protein L7	L ribosomal proteins	HGNC:10363	6129	ENSG00000147604	08q21.11	8360149|8441630
RPL7A	ribosomal protein L7a	L ribosomal proteins	HGNC:10364	6130	ENSG00000148303	09q34.2	2403926|2966065
RPLP0	ribosomal protein lateral stalk subunit P0	L ribosomal proteins	HGNC:10371	6175	ENSG00000089157	12q24.23	9582194
RPLP2	ribosomal protein lateral stalk subunit P2	L ribosomal proteins	HGNC:10377	6181	ENSG00000177600	11p15.5	3323886
RPN2	ribophorin II	Oligosaccharyltransferase complex subunits	HGNC:10382	6185	ENSG00000118705	20q11.23
RPP38	ribonuclease P/MRP subunit p38		HGNC:30329	10557	ENSG00000152464	10p13	9037013|9630247
RPP40	ribonuclease P/MRP subunit p40		HGNC:20992	10799	ENSG00000124787	06p25.1	9630247
RPS11	ribosomal protein S11	S ribosomal proteins	HGNC:10384	6205	ENSG00000142534	19q13.3	1577483|9582194
RPS12	ribosomal protein S12	S ribosomal proteins	HGNC:10385	6206	ENSG00000112306	06q23.2	1861993|9582194
RPS13	ribosomal protein S13	S ribosomal proteins	HGNC:10386	6207	ENSG00000110700	11p15.1	8332508|9582194
RPS14	ribosomal protein S14	S ribosomal proteins	HGNC:10387	6208	ENSG00000164587	05q33.1	3785212|1549121
RPS15	ribosomal protein S15	S ribosomal proteins	HGNC:10388	6209	ENSG00000115268	19p13.3	2159154
RPS15A	ribosomal protein S15a	S ribosomal proteins	HGNC:10389	6210	ENSG00000134419	16p12.3	9582194
RPS17	ribosomal protein S17	S ribosomal proteins	HGNC:10397	6218	ENSG00000182774	15q25.2	1577483|7661859
RPS18	ribosomal protein S18	S ribosomal proteins	HGNC:10401	6222	ENSG00000231500	06p21.32	8441687|9582194
RPS19	ribosomal protein S19	S ribosomal proteins	HGNC:10402	6223	ENSG00000105372	19q13.2	9582194
RPS20	ribosomal protein S20	S ribosomal proteins	HGNC:10405	6224	ENSG00000008988	08q12.1	9582194|8479924
RPS24	ribosomal protein S24	S ribosomal proteins	HGNC:10411	6229	ENSG00000138326	10q22.3	9027498|9582194
RPS25	ribosomal protein S25	S ribosomal proteins	HGNC:10413	6230	ENSG00000118181	11q23.3	1748303
RPS26	ribosomal protein S26	S ribosomal proteins	HGNC:10414	6231	ENSG00000197728	12q13	9582194|8670309
RPS27A	ribosomal protein S27a	S ribosomal proteins	HGNC:10417	6233	ENSG00000143947	02p16.1	9582194
RPS3	ribosomal protein S3	S ribosomal proteins	HGNC:10420	6188	ENSG00000149273	11q13.4	1712897|7789996
RPS3A	ribosomal protein S3A	S ribosomal proteins	HGNC:10421	6189	ENSG00000145425	04q31.3	8647443|1398113
RPS4X	ribosomal protein S4, X-linked	S ribosomal proteins	HGNC:10424	6191	ENSG00000198034	Xq13.1	1795030|8139551
RPS5	ribosomal protein S5	S ribosomal proteins	HGNC:10426	6193	ENSG00000083845	19q13.4	7772601|9582194
RPS6	ribosomal protein S6	S ribosomal proteins	HGNC:10429	6194	ENSG00000137154	09p22.1	1577483
RPS7	ribosomal protein S7	S ribosomal proteins	HGNC:10440	6201	ENSG00000171863	02p25.3	8522193|10625621
RPS8	ribosomal protein S8	S ribosomal proteins	HGNC:10441	6202	ENSG00000142937	01p34.1	8432552
RPS9	ribosomal protein S9	S ribosomal proteins	HGNC:10442	6203	ENSG00000170889	19q13.42	7772601|9582194
RPSA	ribosomal protein SA		HGNC:6502	3921	ENSG00000168028	03p22.1	1534510|8760291
RRM1	ribonucleotide reductase catalytic subunit M1		HGNC:10451	6240	ENSG00000167325	11p15.4	7557993
RRM2B	ribonucleotide reductase regulatory TP53 inducible subunit M2B		HGNC:17296	50484	ENSG00000048392	08q22.3	10716435|10980602|17486094
RTF1	RTF1 homolog, Paf1/RNA polymerase II complex component	Paf1/RNA polymerase II complex	HGNC:28996	23168	ENSG00000137815	15q15.1	15632063|17576814
RUVBL1	RuvB like AAA ATPase 1	AAA ATPases|INO80 complex |DNA helicases| SRCAP complex	HGNC:10474	8607	ENSG00000175792	03q21.3	9774387|9588198
RUVBL2	RuvB like AAA ATPase 2	AAA ATPases|INO80 complex |DNA helicases| SRCAP complex	HGNC:10475	10856	ENSG00000183207	19q13.33	10428817|10998447
SARS	seryl-tRNA synthetase	Aminoacyl tRNA synthetases, Class II	HGNC:10537	6301	ENSG00000031698	01p13.3	9431993
SDAD1	SDA1 domain containing 1		HGNC:25537	55153	ENSG00000198301	04q21.1	11483580
SF3A1	splicing factor 3a subunit 1		HGNC:10765	10291	ENSG00000099995	22q12.2	7489498
SF3A2	splicing factor 3a subunit 2		HGNC:10766	8175	ENSG00000104897	19p13.3	8211113|8541848
SF3B1	splicing factor 3b subunit 1		HGNC:10768	23451	ENSG00000115524	02q33.1	9585501
SF3B2	splicing factor 3b subunit 2		HGNC:10769	10992	ENSG00000087365	11q13.1	8566756
SF3B3	splicing factor 3b subunit 3		HGNC:10770	23450	ENSG00000189091	16q22.1	10490618
SF3B4	splicing factor 3b subunit 4	RNA binding motif containing	HGNC:10771	10262	ENSG00000143368	01q21.2	7958871
SF3B5	splicing factor 3b subunit 5		HGNC:21083	83443	ENSG00000169976	06q24.2	12234937
SFPQ	splicing factor proline and glutamine rich	Protein phosphatase 1 regulatory subunits|RNA binding motif containing	HGNC:10774	6421	ENSG00000116560	01p34.3	8449401
SHFM1	split hand/foot malformation (ectrodactyly) type 1	Transcription and export complex 2	HGNC:10845	7979	ENSG00000127922	07q21.3	1895319|8733122
SKIV2L2	Ski2 like RNA helicase 2	RNA helicases|Nuclear exosome targeting complex	HGNC:18734	23517	ENSG00000039123	05q11.2	16782053|21855801
SLC25A43	solute carrier family 25 member 43	Solute carriers	HGNC:30557	203427	ENSG00000077713	Xq24	16949250
SMC1A	structural maintenance of chromosomes 1A	Structural maintenance of chromosomes proteins|Cohesin complex	HGNC:11111	8243	ENSG00000072501	Xp11.22	7757074|17273969
SMC3	structural maintenance of chromosomes 3	Proteoglycans|Structural maintenance of chromosomes proteins|Cohesin complex	HGNC:2468	9126	ENSG00000108055	10q25.2	9506951|10358101|17273969
SNRNP200	small nuclear ribonucleoprotein U5 subunit 200	RNA helicases	HGNC:30859	23020	ENSG00000144028	02q11.2	9872452|8670905|9774689|9539711|16612614|19878916
SNRNP27	small nuclear ribonucleoprotein U4/U6.U5 subunit 27		HGNC:30240	11017	ENSG00000124380	02p13.3	7931148|9085842
SNRPB	small nuclear ribonucleoprotein polypeptides B and B1		HGNC:11153	6628	ENSG00000125835	20p13	1376292
SNRPC	small nuclear ribonucleoprotein polypeptide C		HGNC:11157	6631	ENSG00000124562	06p21.31	2971157|8532530
SNRPD1	small nuclear ribonucleoprotein D1 polypeptide		HGNC:11158	6632	ENSG00000167088	18q11.2	7527560|1701240
SNRPD2	small nuclear ribonucleoprotein D2 polypeptide		HGNC:11159	6633	ENSG00000125743	19q13.2-q13.3	7527560|1701240
SNW1	SNW domain containing 1		HGNC:16696	22938	ENSG00000100603	14q24.3	8973337|9632709
SON	SON DNA binding protein	G-patch domain containing|Minor histocompatibility antigens	HGNC:11183	6651	ENSG00000159140	21q22.11	8318737|21551269
SRBD1	S1 RNA binding domain 1		HGNC:25521	55133	ENSG00000068784	02p21	12477932
SRCAP	Snf2 related CREBBP activator protein	SRCAP complex	HGNC:16974	10847	ENSG00000080603	16p11.2	10347196|25176633
SRFBP1	serum response factor binding protein 1		HGNC:26333	153443	ENSG00000151304	05q23.1	15492011
SRRT	serrate, RNA effector molecule		HGNC:24101	51593	ENSG00000087087	07q22.1	11239002|11230166
SRSF1	serine and arginine rich splicing factor 1	RNA binding motif containing|Serine and arginine rich splicing factors	HGNC:10780	6426	ENSG00000136450	17q22	8530103|20516191
SRSF3	serine and arginine rich splicing factor 3	RNA binding motif containing|Serine and arginine rich splicing factors	HGNC:10785	6428	ENSG00000112081	06p21.31-p21.2	1577277|20516191
SSR1	signal sequence receptor subunit 1	Minor histocompatibility antigens	HGNC:11323	6745	ENSG00000124783	06p24.3
STRN	striatin	WD repeat domain containing|Protein phosphatase 2 regulatory subunits	HGNC:11424	6801	ENSG00000115808	02p22.2	9693043|8769426
SUPT5H	SPT5 homolog, DSIF elongation factor subunit		HGNC:11469	6829	ENSG00000196235	19q13.2	8975720|10075709
SUPT6H	SPT6 homolog, histone chaperone	SH2 domain containing	HGNC:11470	6830	ENSG00000109111	17q11.2	8786132|23503590
SUPV3L1	Suv3 like RNA helicase	RNA helicases	HGNC:11471	6832	ENSG00000156502	10q22.1	9925937|16176273|25446650
TBC1D25	TBC1 domain family member 25		HGNC:8092	4943	ENSG00000068354	Xp11.23	21383079
TBCE	tubulin folding cofactor E		HGNC:11582	6905	ENSG00000116957	01q42.3	8706133|9806825|12389028
TCERG1	transcription elongation regulator 1		HGNC:15630	10915	ENSG00000113649	05q32	9315662|11003711
TDRD3	tudor domain containing 3	Tudor domain containing	HGNC:20612	81550	ENSG00000083544	13q21.2
TFIP11	tuftelin interacting protein 11	G-patch domain containing	HGNC:17165	24144	ENSG00000100109	22q12.1	10806191|11230166
THOP1	thimet oligopeptidase 1		HGNC:11793	7064	ENSG00000172009	19p13.3	9790774
TIMM10	translocase of inner mitochondrial membrane 10	TIM22 complex	HGNC:11814	26519	ENSG00000134809	11q12.1	10552927
TOMM40	translocase of outer mitochondrial membrane 40	Translocase of outer mitochondrial membrane complex	HGNC:18001	10452	ENSG00000130204	19q13	10980201|15644312
TPR	translocated promoter region, nuclear basket protein	Nucleoporins	HGNC:12017	7175	ENSG00000047410	01q31.1	1611909|15229283
TRRAP	transformation/transcription domain associated protein	SAGA complex	HGNC:12347	8295	ENSG00000196367	07q22.1	9708738|9885574
TSEN2	tRNA splicing endonuclease subunit 2	tRNA-splicing endonuclease subunits	HGNC:28422	80746	ENSG00000154743	03p25.2	15109492
TSTA3	tissue specific transplantation antigen P35B	Short chain dehydrogenase/reductase superfamily	HGNC:12390	7264	ENSG00000104522	08q24.3	7803801|1348494|19027726
TUBA1B	tubulin alpha 1b	Tubulins	HGNC:18809	10376	ENSG00000123416	12q13.12	12054644|6646120
TUBB	tubulin beta class I	Tubulins	HGNC:20778	203068	ENSG00000196230	06p21.33	11504633|8270253
TUBGCP2	tubulin gamma complex associated protein 2		HGNC:18599	10844	ENSG00000130640	10q26.3	9566967
U2AF1	U2 small nuclear RNA auxiliary factor 1	RNA binding motif containing	HGNC:12453	7307	ENSG00000160201	21q22.3	8660980|7956352
U2AF2	U2 small nuclear RNA auxiliary factor 2	RNA binding motif containing	HGNC:23156	11338	ENSG00000063244	19q13.43	1538748
UBA1	ubiquitin like modifier activating enzyme 1	Ubiquitin like modifier activating enzymes	HGNC:12469	7317	ENSG00000130985	Xp11.3	1845793
UBB	ubiquitin B		HGNC:12463	7314	ENSG00000170315	17p11.2	2154095
UBL4A	ubiquitin like 4A		HGNC:12505	8266	ENSG00000102178	Xq28	2829204|16872915
USP39	ubiquitin specific peptidase 39	Ubiquitin specific peptidases	HGNC:20071	10713	ENSG00000168883	02p11.2	12838346
VCP	valosin containing protein	AAA ATPases	HGNC:12666	7415	ENSG00000165280	09p13.3	8595912|7553851
VTA1	vesicle trafficking 1	ESCRT-IV	HGNC:20954	51534	ENSG00000009844	06q24.1-q24.2	11489251|15644320
WDR12	WD repeat domain 12	WD repeat domain containing	HGNC:14098	55759	ENSG00000138442	02q33.2	16043514|17353269
WDR33	WD repeat domain 33	WD repeat domain containing	HGNC:25651	55339	ENSG00000136709	02q14.3	11162572
WDR60	WD repeat domain 60	WD repeat domain containing	HGNC:21862	55112	ENSG00000126870	07q36.3	23910462
WDR61	WD repeat domain 61	WD repeat domain containing|Paf1/RNA polymerase II complex	HGNC:30300	80349	ENSG00000140395	15q25.1	12477932
XAB2	XPA binding protein 2	Nucleotide excision repair	HGNC:14089	56949	ENSG00000076924	19p13.3	10944529
XIAP	X-linked inhibitor of apoptosis	Baculoviral IAP repeat containing	HGNC:592	331	ENSG00000101966	Xq25	8552191|8654366|15749826
XPO1	exportin 1	Exportins	HGNC:12825	7514	ENSG00000082898	02p15	9205132|9368044
YY1	YY1 transcription factor	Zinc fingers C2H2-type|INO80 complex	HGNC:12856	7528	ENSG00000100811	14q32.2	1655281|7912122
ZBTB48	zinc finger and BTB domain containing 48	Zinc fingers C2H2-type|BTB domain containing	HGNC:4930	3104	ENSG00000204859	01p36.31	2850480|8661141
ZC3H13	zinc finger CCCH-type containing 13	Zinc fingers CCCH-type	HGNC:20368	23091	ENSG00000123200	13q14.13	10048485
ZC3H18	zinc finger CCCH-type containing 18	Zinc fingers CCCH-type	HGNC:25091	124245	ENSG00000158545	16q24.2	17579712
ZFR	zinc finger RNA binding protein		HGNC:17277	51663	ENSG00000056097	05p13.3	11574164|24482476
ZNF160	zinc finger protein 160	Zinc fingers C2H2-type	HGNC:12948	90338	ENSG00000170949	19q13.42	7774943|7865130
ZNF207	zinc finger protein 207	Zinc fingers C2H2-type	HGNC:12998	7756	ENSG00000010244	17q11.2	9799612

## Sheet: Hart2017
Gene	description	family	hgnc_id	entrez_id	ensemble_id	location	pubmed_id
AARS	alanyl-tRNA synthetase	Aminoacyl tRNA synthetases, Class II	HGNC:20	16	ENSG00000090861	16q22.1	8595897
ABCE1	ATP binding cassette subfamily E member 1	ATP binding cassette subfamily E	HGNC:69	6059	ENSG00000164163	04q31.21	7539425
ABCF1	ATP binding cassette subfamily F member 1	ATP binding cassette subfamily F	HGNC:70	23	ENSG00000204574	06p21.33	9790762
ACTB	actin beta	Actins	HGNC:132	60	ENSG00000075624	07p22.1	1505215
ACTL6A	actin like 6A	INO80 complex | SRCAP complex	HGNC:24124	86	ENSG00000136518	03q26.33	9845365|10380635
ACTR10	actin-related protein 10 homolog		HGNC:17372	55860	ENSG00000131966	14q23.1	12857853
ACTR2	ARP2 actin related protein 2 homolog	Actin related protein 2/3 complex	HGNC:169	10097	ENSG00000138071	02p14	9230079
ADSL	adenylosuccinate lyase		HGNC:291	158	ENSG00000239900	22q13.1	8404037
ADSS	adenylosuccinate synthase		HGNC:292	159	ENSG00000035687	01q44	2004783|1592113
AHCY	adenosylhomocysteinase		HGNC:343	191	ENSG00000101444	20q11.22	7079734|6580258
ALG1	ALG1, chitobiosyldiphosphodolichol beta-mannosyltransferase	Glycosyl transferases group 1 domain containing	HGNC:18294	56052	ENSG00000033011	16p13.3	10704531
ALG14	ALG14, UDP-N-acetylglucosaminyltransferase subunit	UDP-N-acetylglucosaminyltransferase subunits	HGNC:28287	199857	ENSG00000172339	01p21.3	15615718
ALG2	ALG2, alpha-1,3/1,6-mannosyltransferase	Glycosyl transferases group 1 domain containing	HGNC:23159	85365	ENSG00000119523	09q22.33	12684507
ANAPC2	anaphase promoting complex subunit 2	Anaphase promoting complex	HGNC:19989	29882	ENSG00000176248	09q34.3	11739784
ANAPC4	anaphase promoting complex subunit 4	Anaphase promoting complex	HGNC:19990	29945	ENSG00000053900	04p15.2	6180011
ANAPC5	anaphase promoting complex subunit 5	Anaphase promoting complex	HGNC:15713	51433	ENSG00000089053	12q24.31	9469815
AQR	aquarius intron-binding spliceosomal factor	UPF1 like RNA helicases	HGNC:29513	9716	ENSG00000021776	15q14	9626505|16949364
ARCN1	archain 1		HGNC:649	372	ENSG00000095139	11q23.3	7782067|8854871
ARIH1	ariadne RBR E3 ubiquitin protein ligase 1		HGNC:689	25820	ENSG00000166233	15q24.1	10521492|24058416
ARL2	ADP ribosylation factor like GTPase 2	ARF GTPase family	HGNC:693	402	ENSG00000213465	11q13.1	8415637|9253601
ATP2A2	ATPase sarcoplasmic/endoplasmic reticulum Ca2+ transporting 2	ATPases Ca2+ transporting	HGNC:812	488	ENSG00000174437	12q24.11	10080178
ATP5A1	ATP synthase, H+ transporting, mitochondrial F1 complex, alpha subunit 1, cardiac muscle	F-type ATPases|Mitochondrial complex V: ATP synthase subunits	HGNC:823	498	ENSG00000152234	18q21.1	1830491
ATP5B	ATP synthase, H+ transporting, mitochondrial F1 complex, beta polypeptide	F-type ATPases|Mitochondrial complex V: ATP synthase subunits	HGNC:830	506	ENSG00000110955	12q13.3	2687158
ATP5C1	ATP synthase, H+ transporting, mitochondrial F1 complex, gamma polypeptide 1	F-type ATPases|Mitochondrial complex V: ATP synthase subunits	HGNC:833	509	ENSG00000165629	10p14	8168843|8227057
ATP5D	ATP synthase, H+ transporting, mitochondrial F1 complex, delta subunit	F-type ATPases|Mitochondrial complex V: ATP synthase subunits	HGNC:837	513	ENSG00000099624	19p13.3	1531933
ATP5J2-PTCD1
ATP5L	ATP synthase, H+ transporting, mitochondrial Fo complex subunit G	F-type ATPases|Mitochondrial complex V: ATP synthase subunits	HGNC:14247	10632	ENSG00000167283	11q23.3	11230166|11042152
ATP5O	ATP synthase, H+ transporting, mitochondrial F1 complex, O subunit	F-type ATPases|Mitochondrial complex V: ATP synthase subunits	HGNC:850	539	ENSG00000241837	21q22.11	7490082
ATP6V0B	ATPase H+ transporting V0 subunit b	V-type ATPases	HGNC:861	533	ENSG00000117410	01p34.1	9653649
ATP6V0C	ATPase H+ transporting V0 subunit c	V-type ATPases	HGNC:855	527	ENSG00000185883	16p13.3	1709739|8250920
ATP6V1A	ATPase H+ transporting V1 subunit A	V-type ATPases	HGNC:851	523	ENSG00000114573	03q13.31	8463241
ATP6V1D	ATPase H+ transporting V1 subunit D	V-type ATPases	HGNC:13527	51382	ENSG00000100554	14q23.3	9442887
ATP6V1E1	ATPase H+ transporting V1 subunit E1	V-type ATPases	HGNC:857	529	ENSG00000131100	22q11.21	8004105|8250920
ATR	ATR serine/threonine kinase		HGNC:882	545	ENSG00000175054	03q23	8978690|8610130
AURKB	aurora kinase B	Protein phosphatase 1 regulatory subunits|Chromosomal passenger complex	HGNC:11390	9212	ENSG00000178999	17p13.1	9858806
BANF1	barrier to autointegration factor 1		HGNC:17397	8815	ENSG00000175334	11q13.1	9465049
BIRC5	baculoviral IAP repeat containing 5	Baculoviral IAP repeat containing|Chromosomal passenger complex	HGNC:593	332	ENSG00000089685	17q25.3	8106347|7947793
BUB1B	BUB1 mitotic checkpoint serine/threonine kinase B		HGNC:1149	701	ENSG00000156970	15q15.1	9889005
BUB3	BUB3, mitotic checkpoint protein	WD repeat domain containing	HGNC:1151	9184	ENSG00000154473	10q26.13	9660858
BUD31	BUD31 homolog		HGNC:29629	8896	ENSG00000106245	07q22.1	7841202
BYSL	bystin like		HGNC:1157	705	ENSG00000112578	06p21.1	9925933|17381424
C10orf2	chromosome 10 open reading frame 2	DNA helicases	HGNC:1160	56652	ENSG00000107815	10q24.31	11431692|10645945|16135556
C1orf109	chromosome 1 open reading frame 109		HGNC:26039	54955	ENSG00000116922	01p34.3	22548824
C21orf59	chromosome 21 open reading frame 59		HGNC:1301	56683	ENSG00000159079	21q22.11	24094744|26904945
C3orf17
C9orf114
CCDC84	coiled-coil domain containing 84		HGNC:30460	338657	ENSG00000186166	11q23.3
CCDC94	coiled-coil domain containing 94		HGNC:25518	55702	ENSG00000105248	19p13.3	22952453
CCNA2	cyclin A2	Cyclins	HGNC:1578	890	ENSG00000145386	04q27	1675006
CCNH	cyclin H	Cyclins	HGNC:1594	902	ENSG00000134480	05q14.3	9465303
CCNK	cyclin K	Cyclins|P-TEFb complex	HGNC:1596	8812	ENSG00000090061	14q32.2	9632813|10574912
CCT2	chaperonin containing TCP1 subunit 2	Chaperonins	HGNC:1615	10576	ENSG00000166226	12q15	9819444
CCT3	chaperonin containing TCP1 subunit 3	Chaperonins	HGNC:1616	7203	ENSG00000163468	01q22	8110840
CCT4	chaperonin containing TCP1 subunit 4	Chaperonins	HGNC:1617	10575	ENSG00000115484	02p15	9819444
CCT5	chaperonin containing TCP1 subunit 5	Chaperonins	HGNC:1618	22948	ENSG00000150753	05p15.2
CCT6A	chaperonin containing TCP1 subunit 6A	Chaperonins	HGNC:1620	908	ENSG00000146731	07p11.2	1352881|8034610
CCT7	chaperonin containing TCP1 subunit 7	Chaperonins	HGNC:1622	10574	ENSG00000135624	02p13.2	9819444
CCT8	chaperonin containing TCP1 subunit 8	Chaperonins	HGNC:1623	10694	ENSG00000156261	21q21.3	7890169
CDC123	cell division cycle 123		HGNC:16827	8872	ENSG00000151465	10p14-p13	15319434
CDC16	cell division cycle 16	Anaphase promoting complex |Tetratricopeptide repeat domain containing	HGNC:1720	8881	ENSG00000130177	13q34	7736578
CDC20	cell division cycle 20	WD repeat domain containing	HGNC:1723	991	ENSG00000117399	01p34.2	7513050|9353311
CDC27	cell division cycle 27	Anaphase promoting complex |Tetratricopeptide repeat domain containing	HGNC:1728	996	ENSG00000004897	17q21.32	8234252
CDC37	cell division cycle 37		HGNC:1735	11140	ENSG00000105401	19p13.2	8703009|8666233
CDC5L	cell division cycle 5 like	Myb/SANT domain containing	HGNC:1743	988	ENSG00000096401	06p21.1	9598309|9038199
CDC73	cell division cycle 73	Paf1/RNA polymerase II complex	HGNC:16783	79577	ENSG00000134371	01q31.2	11318611|15632063|18755853
CDK1	cyclin dependent kinase 1	Cyclin dependent kinases	HGNC:1722	983	ENSG00000170312	10q21.2	3553962|19884882
CDK7	cyclin dependent kinase 7	Cyclin dependent kinases	HGNC:1778	1022	ENSG00000134058	05q13.2	8069918
CDK9	cyclin dependent kinase 9	Cyclin dependent kinases|P-TEFb complex	HGNC:1780	1025	ENSG00000136807	09q34.11	8170997|9356449
CDT1	chromatin licensing and DNA replication factor 1		HGNC:24576	81620	ENSG00000167513	16q24.3	11896191|11555648
CEBPZ	CCAAT/enhancer binding protein zeta	CCAAT/enhancer binding proteins	HGNC:24218	10153	ENSG00000115816	02p22.2	2247079|12534345
CENPA	centromere protein A		HGNC:1851	1058	ENSG00000115163	02p23.3
CENPC	centromere protein C		HGNC:1854	1060	ENSG00000145241	04q13.2	7959789
CFL1	cofilin 1		HGNC:1874	1072	ENSG00000172757	11q13.1	8800436
CHAF1A	chromatin assembly factor 1 subunit A		HGNC:1910	10036	ENSG00000167670	19p13.3	7600578
CHAF1B	chromatin assembly factor 1 subunit B	WD repeat domain containing	HGNC:1911	8208	ENSG00000159259	21q22.12-q22.13	7600578|8792829
CHEK1	checkpoint kinase 1		HGNC:1925	1111	ENSG00000149554	11q24.2	9278511|9382850
CHERP	calcium homeostasis endoplasmic reticulum protein	G-patch domain containing	HGNC:16930	10523	ENSG00000085872	19p13.11	8896557|10794731
CHMP2A	charged multivesicular body protein 2A	Charged multivesicular body proteins|ESCRT-III	HGNC:30216	27243	ENSG00000130724	19q13.43	15173323|11559748
CHMP6	charged multivesicular body protein 6	Charged multivesicular body proteins|ESCRT-III	HGNC:25675	79643	ENSG00000176108	17q25.3	11559748|15511219
CIAO1	cytosolic iron-sulfur assembly component 1	WD repeat domain containing|Cytosolic iron-sulfur assembly components	HGNC:14280	9391	ENSG00000144021	02q11.2	9556563|10493829
CINP	cyclin dependent kinase 2 interacting protein		HGNC:23789	51550	ENSG00000100865	14q32.31	16082200
CIRH1A
CKAP5	cytoskeleton associated protein 5		HGNC:28959	9793	ENSG00000175216	11p11.2	7788527|8536682
CLNS1A	chloride nucleotide-sensitive channel 1A		HGNC:2080	1207	ENSG00000074201	11q14.1	7887970|8975725
CLP1	cleavage and polyadenylation factor I subunit 1		HGNC:16999	10978	ENSG00000172409	11q12.1	8896421|11060040
CLTC	clathrin heavy chain		HGNC:2092	1213	ENSG00000141367	17q23.1	1765375|7584026
CMPK1	cytidine/uridine monophosphate kinase 1		HGNC:18170	51727	ENSG00000162368	01p33	10462544
CMTR1	cap methyltransferase 1	G-patch domain containing	HGNC:21077	23070	ENSG00000137200	06p21.2	20713356
CNOT3	CCR4-NOT transcription complex subunit 3	CCR4-NOT transcription complex	HGNC:7879	4849	ENSG00000088038	19q13.42	10637334|9734811
COA5	cytochrome c oxidase assembly factor 5	Mitochondrial respiratory chain complex assembly factors	HGNC:33848	493753	ENSG00000183513	02q11.2	21457908
COPA	coatomer protein complex subunit alpha	WD repeat domain containing|Endogenous ligands	HGNC:2230	1314	ENSG00000122218	01q23.2	8647451
COPB1	coatomer protein complex subunit beta 1		HGNC:2231	1315	ENSG00000129083	11p15.2	7982906
COPB2	coatomer protein complex subunit beta 2	WD repeat domain containing	HGNC:2232	9276	ENSG00000184432	03q23	9858824
COPS3	COP9 signalosome subunit 3	COP9 signalosome	HGNC:2239	8533	ENSG00000141030	17p11.2	9535219|10191102
COPS6	COP9 signalosome subunit 6	COP9 signalosome	HGNC:21749	10980	ENSG00000168090	07q22.1	12477932
COPZ1	coatomer protein complex subunit zeta 1		HGNC:2243	22818	ENSG00000111481	12q13.13
COQ4	coenzyme Q4		HGNC:19693	51117	ENSG00000167113	09q34.11	11469793|18474229
COX10	COX10, heme A:farnesyltransferase cytochrome c oxidase assembly factor	Mitochondrial respiratory chain complex assembly factors	HGNC:2260	1352	ENSG00000006695	17p12	9177788|12928484
COX11	COX11, cytochrome c oxidase copper chaperone	Mitochondrial respiratory chain complex assembly factors	HGNC:2261	1353	ENSG00000166260	17q22	9878253|15840172
COX15	COX15, cytochrome c oxidase assembly homolog	Mitochondrial respiratory chain complex assembly factors	HGNC:2263	1355	ENSG00000014919	10q24.2	9878253
COX4I1	cytochrome c oxidase subunit 4I1	Mitochondrial complex IV: cytochrome c oxidase subunits	HGNC:2265	1327	ENSG00000131143	16q24.1	2444497|2157630
COX5B	cytochrome c oxidase subunit 5B	Mitochondrial complex IV: cytochrome c oxidase subunits	HGNC:2269	1329	ENSG00000135940	02q11.2
COX6B1	cytochrome c oxidase subunit 6B1	Mitochondrial complex IV: cytochrome c oxidase subunits	HGNC:2280	1340	ENSG00000126267	19q13.12	1650756
CPSF1	cleavage and polyadenylation specific factor 1		HGNC:2324	29894	ENSG00000071894	08q24.3	7651824|7590244
CPSF2	cleavage and polyadenylation specific factor 2		HGNC:2325	53981	ENSG00000165934	14q32.12	7969155|11124543
CPSF3	cleavage and polyadenylation specific factor 3		HGNC:2326	51692	ENSG00000119203	02p25.1	8929409
CPSF4	cleavage and polyadenylation specific factor 4		HGNC:2327	10898	ENSG00000160917	07q22.1	9651582|9224719
CRNKL1	crooked neck pre-mRNA splicing factor 1		HGNC:15762	51340	ENSG00000101343	20p11.23
CSE1L	chromosome segregation 1 like	Exportins	HGNC:2431	1434	ENSG00000124207	20q13.13	8963895|7479798
CTDP1	CTD phosphatase subunit 1	CTD family phosphatases	HGNC:2498	9150	ENSG00000060069	18q23	9405607|9765293
CTPS1	CTP synthase 1		HGNC:2519	1503	ENSG00000171793	01p34.2	1783378
CTR9	CTR9 homolog, Paf1/RNA polymerase II complex component	Tetratricopeptide repeat domain containing|Paf1/RNA polymerase II complex	HGNC:16850	9646	ENSG00000198730	11p15.4	8590280|8636124
CYCS	cytochrome c, somatic		HGNC:19986	54205	ENSG00000172115	07p15.3	11790791
DAD1	defender against cell death 1	Oligosaccharyltransferase complex subunits	HGNC:2664	1603	ENSG00000129562	14q11.2
DBR1	debranching RNA lariats 1		HGNC:15594	51163	ENSG00000138231	03q22.3	10982890
DCTN5	dynactin subunit 5	Dynactin	HGNC:24594	84516	ENSG00000166847	16p12.2	10525537|15043994
DDB1	damage specific DNA binding protein 1	Nucleotide excision repair	HGNC:2717	1642	ENSG00000167986	11q12.2	8530102|10574459
DDOST	dolichyl-diphosphooligosaccharide--protein glycosyltransferase non-catalytic subunit	Oligosaccharyltransferase complex subunits	HGNC:2728	1650	ENSG00000244038	01p36.12	9367678
DDX10	DEAD-box helicase 10	DEAD-box helicases	HGNC:2735	1662	ENSG00000178105	11q22.3	8660968
DDX18	DEAD-box helicase 18	DEAD-box helicases	HGNC:2741	8886	ENSG00000088205	02q14.1	8861962
DDX20	DEAD-box helicase 20	DEAD-box helicases	HGNC:2743	11218	ENSG00000064703	01p13.2	10383418
DDX21	DExD-box helicase 21	DEAD-box helicases	HGNC:2744	9188	ENSG00000165732	10q22.1	8614622|18180292
DDX27	DEAD-box helicase 27	DEAD-box helicases	HGNC:15837	55661	ENSG00000124228	20q13.13
DDX41	DEAD-box helicase 41	DEAD-box helicases	HGNC:18674	51428	ENSG00000183258	05q35.3	10607561
DDX47	DEAD-box helicase 47	DEAD-box helicases	HGNC:18682	51202	ENSG00000213782	12p13.1
DDX49	DEAD-box helicase 49	DEAD-box helicases	HGNC:18684	54555	ENSG00000105671	19p13.11
DDX55	DEAD-box helicase 55	DEAD-box helicases	HGNC:20085	57696	ENSG00000111364	12q24.31	10997877
DDX56	DEAD-box helicase 56	DEAD-box helicases	HGNC:18193	54606	ENSG00000136271	07p13	10749921
DGCR8	DGCR8, microprocessor complex subunit		HGNC:2847	54487	ENSG00000128191	22q11.21	21454614
DHODH	dihydroorotate dehydrogenase (quinone)		HGNC:2867	1723	ENSG00000102967	16q22.2	8211381
DHPS	deoxyhypusine synthase		HGNC:2869	1725	ENSG00000095059	19p13.13	7673224
DHX15	DEAH-box helicase 15	DEAH-box helicases	HGNC:2738	1665	ENSG00000109606	04p15.2	9388478
DHX33	DEAH-box helicase 33	DEAH-box helicases	HGNC:16718	56919	ENSG00000005100	17p13.2
DHX37	DEAH-box helicase 37	DEAH-box helicases	HGNC:17210	57647	ENSG00000150990	12q24.31	10819331
DHX8	DEAH-box helicase 8	DEAH-box helicases	HGNC:2749	1659	ENSG00000067596	17q21.31	7935475
DHX9	DExH-box helicase 9	DEAH-box helicases	HGNC:2750	1660	ENSG00000135829	01q25.3	8344961|9111062
DIEXF	digestive organ expansion factor homolog (zebrafish)		HGNC:28440	27042	ENSG00000117597	01q32.2	16322560
DIMT1	DIM1 dimethyladenosine transferase 1 homolog		HGNC:30217	27292	ENSG00000086189	05q12.1	11124703
DIS3	DIS3 homolog, exosome endoribonuclease and 3-5 exoribonuclease	Exosome complex	HGNC:20604	22894	ENSG00000083520	13q21.33	11935316|9562621
DKC1	dyskerin pseudouridine synthase 1	H/ACA ribonucleoprotein complex	HGNC:2890	1736	ENSG00000130826	Xq28	9590285|9888995
DLST	dihydrolipoamide S-succinyltransferase		HGNC:2911	1743	ENSG00000119689	14q24.3	8009371
DMAP1	DNA methyltransferase 1 associated protein 1	Myb/SANT domain containing| SRCAP complex	HGNC:18291	55929	ENSG00000178028	01p34.1	10888872|10718198
DNAJA3	DnaJ heat shock protein family (Hsp40) member A3	DNAJ (HSP40) heat shock proteins	HGNC:11808	9093	ENSG00000103423	16p13.3	9683573
DNAJC9	DnaJ heat shock protein family (Hsp40) member C9	DNAJ (HSP40) heat shock proteins	HGNC:19123	23234	ENSG00000213551	10q22.2
DNM2	dynamin 2	Pleckstrin homology domain containing	HGNC:2974	1785	ENSG00000079805	19p13.2	7590285|9143510
DNMT1	DNA methyltransferase 1	Zinc fingers CXXC-type	HGNC:2976	1786	ENSG00000130816	19p13.2	1594447
DOLK	dolichol kinase		HGNC:23406	22845	ENSG00000175283	09q34.11	12975309|16923818
DONSON	downstream neighbor of SON		HGNC:2993	29980	ENSG00000159147	21q22.11	10773462|10950926
DPAGT1	dolichyl-phosphate N-acetylglucosaminephosphotransferase 1		HGNC:2995	1798	ENSG00000172269	11q23.3	8244387
DTL	denticleless E3 ubiquitin protein ligase homolog	WD repeat domain containing|DDB1 and CUL4 associated factors	HGNC:30288	51514	ENSG00000143476	01q32.3	11278750
DTYMK	deoxythymidylate kinase		HGNC:3061	1841	ENSG00000168393	02q37.3	2017365|8024690
DYNC1I2	dynein cytoplasmic 1 intermediate chain 2	WD repeat domain containing|Dyneins, cytoplasmic	HGNC:2964	1781	ENSG00000077380	02q31.1	10049579|16260502
ECD	ecdysoneless cell cycle regulator		HGNC:17029	11319	ENSG00000122882	10q22.2	9928932|15128659
EEF2	eukaryotic translation elongation factor 2		HGNC:3214	1938	ENSG00000167658	19p13.3	2610926|6427766
EFTUD2	elongation factor Tu GTP binding domain containing 2		HGNC:30858	9343	ENSG00000108883	17q21.31	9233818
EIF2B1	eukaryotic translation initiation factor 2B subunit alpha		HGNC:3257	1967	ENSG00000111361	12q24.31
EIF2B3	eukaryotic translation initiation factor 2B subunit gamma		HGNC:3259	8891	ENSG00000070785	01p34.1	10900014
EIF2B5	eukaryotic translation initiation factor 2B subunit epsilon		HGNC:3261	8893	ENSG00000145191	03q27.1	8688466
EIF2S1	eukaryotic translation initiation factor 2 subunit alpha		HGNC:3265	1965	ENSG00000134001	14q23.3	2948954
EIF2S2	eukaryotic translation initiation factor 2 subunit beta	Protein phosphatase 1 regulatory subunits	HGNC:3266	8894	ENSG00000125977	20q11.22	3044606
EIF2S3	eukaryotic translation initiation factor 2 subunit gamma		HGNC:3267	1968	ENSG00000130741	Xp22.11	8106381|9736774
EIF3A	eukaryotic translation initiation factor 3 subunit A	Eukaryotic translation initiation factor 3	HGNC:3271	8661	ENSG00000107581	10q26.11	9054404|8590280
EIF3B	eukaryotic translation initiation factor 3 subunit B	RNA binding motif containing|Eukaryotic translation initiation factor 3	HGNC:3280	8662	ENSG00000106263	07p22.3	8995410
EIF3C	eukaryotic translation initiation factor 3 subunit C	Eukaryotic translation initiation factor 3	HGNC:3279	8663	ENSG00000184110	16p11.2	8995409
EIF3D	eukaryotic translation initiation factor 3 subunit D	Eukaryotic translation initiation factor 3	HGNC:3278	8664	ENSG00000100353	22q12.3	9341143
EIF3G	eukaryotic translation initiation factor 3 subunit G	RNA binding motif containing|Eukaryotic translation initiation factor 3	HGNC:3274	8666	ENSG00000130811	19p13.2	9822659
EIF3I	eukaryotic translation initiation factor 3 subunit I	WD repeat domain containing|Eukaryotic translation initiation factor 3	HGNC:3272	8668	ENSG00000084623	01p35.2	7566156|8995409
EIF4A3	eukaryotic translation initiation factor 4A3	DEAD-box helicases|Exon junction complex	HGNC:18683	9775	ENSG00000141543	17q25.3	10623621|14730019
EIF5A	eukaryotic translation initiation factor 5A		HGNC:3300	1984	ENSG00000132507	17p13.1	7759117
EIF5B	eukaryotic translation initiation factor 5B		HGNC:30793	9669	ENSG00000158417	02q11.2	10200264|10432305
EIF6	eukaryotic translation initiation factor 6		HGNC:6159	3692	ENSG00000242372	20q11.22	9374518|9740680
ELAC2	elaC ribonuclease Z 2		HGNC:14198	60528	ENSG00000006744	17p12	10986046|16636667|21559454
ELL	elongation factor for RNA polymerase II	Protein phosphatase 1 regulatory subunits|Super elongation complex	HGNC:23114	8178	ENSG00000105656	19p13.11	7991593|8596958
EPRS	glutamyl-prolyl-tRNA synthetase	Aminoacyl tRNA synthetases, Class I|Aminoacyl tRNA synthetases, Class II	HGNC:3418	2058	ENSG00000136628	01q41	1988429
ERCC2	ERCC excision repair 2, TFIIH core complex helicase subunit	General transcription factors|Xeroderma pigmentosum complementation groups|DNA helicases|ERCC excision repair associated	HGNC:3434	2068	ENSG00000104884	19q13.32	8413672|2184031
ERCC3	ERCC excision repair 3, TFIIH core complex helicase subunit	General transcription factors|Xeroderma pigmentosum complementation groups|DNA helicases|ERCC excision repair associated	HGNC:3435	2071	ENSG00000163161	02q14.3	8202161
ERH	enhancer of rudimentary homolog (Drosophila)		HGNC:3447	2079	ENSG00000100632	14q24.1	8786099|9074495
EXOSC2	exosome component 2	Exosome complex	HGNC:17097	23404	ENSG00000130713	09q34.12	8600032|1538749
EXOSC3	exosome component 3	Exosome complex	HGNC:17944	51010	ENSG00000107371	09p13.2	10810093|11110791
EXOSC4	exosome component 4	Exosome complex	HGNC:18189	54512	ENSG00000178896	08q24.3	11110791
EXOSC6	exosome component 6	Exosome complex	HGNC:19055	118460	ENSG00000223496	16q22.1	11719186|12419256
EXOSC7	exosome component 7	Exosome complex	HGNC:28112	23016	ENSG00000075914	03p21.31	11719186|11812149
EXOSC8	exosome component 8	Exosome complex	HGNC:17035	11340	ENSG00000120699	13q13.3	9466265|11929972
FAM96B	family with sequence similarity 96 member B	Cytosolic iron-sulfur assembly components	HGNC:24261	51647	ENSG00000166595	16q22.1	11042152|10810093|23891004
FARS2	phenylalanyl-tRNA synthetase 2, mitochondrial	Aminoacyl tRNA synthetases, Class II	HGNC:21062	10667	ENSG00000145982	06p25.1	10329163
FARSA	phenylalanyl-tRNA synthetase alpha subunit	Aminoacyl tRNA synthetases, Class II	HGNC:3592	2193	ENSG00000179115	19p13.13	9177188
FARSB	phenylalanyl-tRNA synthetase beta subunit	Aminoacyl tRNA synthetases, Class II	HGNC:17800	10056	ENSG00000116120	02q36.1	10049785
FAU	FAU, ubiquitin like and ribosomal protein S30 fusion	S ribosomal proteins	HGNC:3597	2197	ENSG00000149806	11q13.1	8406491
FNTA	farnesyltransferase, CAAX box, alpha	Prenyltransferase alpha subunit repeat containing	HGNC:3782	2339	ENSG00000168522	08p11.21	8276393
FNTB	farnesyltransferase, CAAX box, beta		HGNC:3785	2342	ENSG00000257365	14q23.3	8276393
FTSJ3	FtsJ homolog 3		HGNC:17136	117246	ENSG00000108592	17q23.3
GABPA	GA binding protein transcription factor alpha subunit	ETS transcription factor family	HGNC:4071	2551	ENSG00000154727	21q21.3	8441384
GAPDH	glyceraldehyde-3-phosphate dehydrogenase		HGNC:4141	2597	ENSG00000111640	12p13.31	3170585
GART	phosphoribosylglycinamide formyltransferase, phosphoribosylglycinamide synthetase, phosphoribosylaminoimidazole synthetase		HGNC:4163	2618	ENSG00000159131	21q22.11	2050105
GEMIN5	gem nuclear organelle associated protein 5	WD repeat domain containing|Gemins	HGNC:20043	25929	ENSG00000082516	05q33.2	11714716
GEMIN8	gem nuclear organelle associated protein 8	Gemins	HGNC:26044	54960	ENSG00000046647	Xp22.2	16434402
GFM1	G elongation factor mitochondrial 1		HGNC:13780	85476	ENSG00000168827	03q25.32	11374907|11735030
GGPS1	geranylgeranyl diphosphate synthase 1		HGNC:4249	9453	ENSG00000152904	01q42.3	9741684|10101267
GINS2	GINS complex subunit 2	GINS complex	HGNC:24575	51659	ENSG00000131153	16q24.1	11042152|10810093
GINS3	GINS complex subunit 3	GINS complex	HGNC:25851	64785	ENSG00000181938	16q21	12477932
GINS4	GINS complex subunit 4	GINS complex	HGNC:28226	84296	ENSG00000147536	08p11.21	20070258
GMPPB	GDP-mannose pyrophosphorylase B		HGNC:22932	29925	ENSG00000173540	03p21.31
GMPS	guanine monophosphate synthase		HGNC:4378	8833	ENSG00000163655	03q25.31	8089153|9195163
GNB2L1
GNL3	G protein nucleolar 3		HGNC:29931	26354	ENSG00000163938	03p21.1	11085516|12464630
GPN3	GPN-loop GTPase 3	GPN-loop GTPases	HGNC:30186	51184	ENSG00000111231	12q24.11	12975309
GPS1	G protein pathway suppressor 1	COP9 signalosome	HGNC:4549	2873	ENSG00000169727	17q25.3	9535219
GRPEL1	GrpE like 1, mitochondrial		HGNC:19696	80273	ENSG00000109519	04p16.1	11311562|12840016
GRWD1	glutamate rich WD repeat containing 1	WD repeat domain containing	HGNC:21270	83743	ENSG00000105447	19q13.33	15885502
GSPT1	G1 to S phase transition 1		HGNC:4621	2935	ENSG00000103342	16p13.13	2511002|17700517
GTF2B	general transcription factor IIB	General transcription factors	HGNC:4648	2959	ENSG00000137947	01p22.2	1876184|8162052
GTF2H1	general transcription factor IIH subunit 1	General transcription factors|Nucleotide excision repair	HGNC:4655	2965	ENSG00000110768	11p15.1	1529339|8162052
GTF2H2C	GTF2H2 family member C		HGNC:31394	728340	ENSG00000183474	05q13.2
GTF2H4	general transcription factor IIH subunit 4	General transcription factors|Nucleotide excision repair	HGNC:4658	2968	ENSG00000213780	06p21.33	9118947
GTF3A	general transcription factor IIIA	Zinc fingers C2H2-type|General transcription factors	HGNC:4662	2971	ENSG00000122034	13q12.2	7789179
GTF3C1	general transcription factor IIIC subunit 1	General transcription factors	HGNC:4664	2975	ENSG00000077235	16p12.1	8164661|8127861
GTF3C2	general transcription factor IIIC subunit 2	WD repeat domain containing|General transcription factors	HGNC:4665	2976	ENSG00000115207	02p23.3	7729686
GTF3C5	general transcription factor IIIC subunit 5	General transcription factors	HGNC:4668	9328	ENSG00000148308	09q34.13	10373544
GTPBP4	GTP binding protein 4		HGNC:21535	23560	ENSG00000107937	10p15.3	11316846
GUK1	guanylate kinase 1		HGNC:4693	2987	ENSG00000143774	01q42.13	8647247
HARS	histidyl-tRNA synthetase	Aminoacyl tRNA synthetases, Class II	HGNC:4816	3035	ENSG00000170445	05q31.3
HAUS1	HAUS augmin like complex subunit 1	HAUS augmin like complex	HGNC:25174	115106	ENSG00000152240	18q21.1	19427217
HAUS5	HAUS augmin like complex subunit 5	HAUS augmin like complex	HGNC:29130	23354	ENSG00000249115	19q13.12	10048485|19427217
HCFC1	host cell factor C1	X-linked mental retardation|Protein phosphatase 1 regulatory subunits|ATAC complex	HGNC:4839	3054	ENSG00000172534	Xq28	8392914|23000143
HDAC3	histone deacetylase 3	Histone deacetylases, class I	HGNC:4854	8841	ENSG00000171720	05q31.3	9501169|9464271
HEATR1	HEAT repeat containing 1	Minor histocompatibility antigens	HGNC:25517	55127	ENSG00000119285	01q43	17699751
HINFP	histone H4 transcription factor	Zinc fingers C2H2-type	HGNC:17850	25988	ENSG00000172273	11q23.3	11553631
HIST1H2AJ	histone cluster 1 H2A family member j	Histones	HGNC:4727	8331	ENSG00000276368	06p22.1	9439656|12408966
HIST2H2AA3	histone cluster 2 H2A family member a3	Histones	HGNC:4736	8337	ENSG00000203812	01q21.2	6326092|8179821|15527963
HJURP	Holliday junction recognition protein		HGNC:25444	55355	ENSG00000123485	02q37.1	17823411
HNRNPC	heterogeneous nuclear ribonucleoprotein C (C1/C2)	RNA binding motif containing	HGNC:5035	3183	ENSG00000092199	14q11.2	3457372
HNRNPK	heterogeneous nuclear ribonucleoprotein K		HGNC:5044	3190	ENSG00000165119	09q21.32	8107114
HNRNPL	heterogeneous nuclear ribonucleoprotein L	RNA binding motif containing	HGNC:5045	3191	ENSG00000104824	19q13.2	2687284
HNRNPU	heterogeneous nuclear ribonucleoprotein U		HGNC:5048	3192	ENSG00000153187	01q44	7509195|8068679
HSD17B10	hydroxysteroid 17-beta dehydrogenase 10	X-linked mental retardation|Short chain dehydrogenase/reductase superfamily	HGNC:4800	3028	ENSG00000072506	Xp11.22	9338779|16899120|19027726|18984158|17236142
HSPA9	heat shock protein family A (Hsp70) member 9	Heat shock 70kDa proteins	HGNC:5244	3313	ENSG00000113013	05q31.2	7684501
HSPD1	heat shock protein family D (Hsp60) member 1	Chaperonins	HGNC:5261	3329	ENSG00000144381	02q33.1	1980192|11898127
HUWE1	HECT, UBA and WWE domain containing 1, E3 ubiquitin protein ligase		HGNC:30892	10075	ENSG00000086758	Xp11.22	9205841|10998601
HYPK	huntingtin interacting protein K		HGNC:18418	25764	ENSG00000242028	15q15.3	9700202|20154145
IARS	isoleucyl-tRNA synthetase	Aminoacyl tRNA synthetases, Class I	HGNC:5330	3376	ENSG00000196305	09q22.31	8812440
IGBP1	immunoglobulin (CD79A) binding protein 1	Protein phosphatase 2 modulatory subunits	HGNC:5461	3476	ENSG00000089289	Xq13.1	9441740
ILF3	interleukin enhancer binding factor 3		HGNC:6038	3609	ENSG00000129351	19p13.2	7519613|8885239
IMP3	IMP3, U3 small nucleolar ribonucleoprotein		HGNC:14497	55272	ENSG00000177971	15q24.2	11543634|12655004
IMP4	IMP4 homolog, U3 small nucleolar ribonucleoprotein		HGNC:30856	92856	ENSG00000136718	02q21.1	8619474|9110174|12655004
INTS1	integrator complex subunit 1		HGNC:24555	26173	ENSG00000164880	07p22.3	16239144
INTS3	integrator complex subunit 3		HGNC:26153	65123	ENSG00000143624	01q21.3	16239144
INTS8	integrator complex subunit 8		HGNC:26048	55656	ENSG00000164941	08q22.1	16239144
INTS9	integrator complex subunit 9		HGNC:25592	55756	ENSG00000104299	08p21.1	16239144
IPO13	importin 13	Importins	HGNC:16853	9670	ENSG00000117408	01p34.1	9872452|11447110
ISCU	iron-sulfur cluster assembly enzyme		HGNC:29882	23479	ENSG00000136003	12q23.3	8875867|11060020
ISG20L2	interferon stimulated exonuclease gene 20 like 2	Exonucleases	HGNC:25745	81875	ENSG00000143319	01q23.1	18065403
KANSL3	KAT8 regulatory NSL complex subunit 3		HGNC:25473	55683	ENSG00000114982	02q11.2
KARS	lysyl-tRNA synthetase	Aminoacyl tRNA synthetases, Class II	HGNC:6215	3735	ENSG00000065427	16q23.1	8812440|9278442|23768514
KAT8	lysine acetyltransferase 8	Zinc fingers C2HC-type|Lysine acetyltransferases	HGNC:17933	84148	ENSG00000103510	16p11.2	10786633
KIF11	kinesin family member 11	Kinesins	HGNC:6388	3832	ENSG00000138160	10q23.33	1505978|8548803
KIF23	kinesin family member 23	Kinesins	HGNC:6392	9493	ENSG00000137807	15q23	1406973
KPNB1	karyopherin subunit beta 1	Armadillo repeat containing|Importins	HGNC:6400	3837	ENSG00000108424	17q21.32	7615630|7627554
KRI1	KRI1 homolog		HGNC:25769	65095	ENSG00000129347	19p13.2	12878157
KRR1	KRR1, small subunit processome component homolog		HGNC:5176	11103	ENSG00000111615	12q21.2	7505766|11027267|11359931|8675026
LARS	leucyl-tRNA synthetase	Aminoacyl tRNA synthetases, Class I	HGNC:6512	51520	ENSG00000133706	05q32	6933703
LAS1L	LAS1 like, ribosome biogenesis factor	5FMC ribosome biogenesis complex	HGNC:25726	81887	ENSG00000001497	Xq12	22190735
LONP1	lon peptidase 1, mitochondrial	AAA ATPases|Proteases, serine	HGNC:9479	9361	ENSG00000196365	19p13.2	8248235|8119403
LRR1	leucine rich repeat protein 1	Cyclophilin peptidylprolyl isomerases	HGNC:19742	122769	ENSG00000165501	14q21.3	11804328|21074724
LSG1	large 60S subunit nuclear export GTPase 1		HGNC:25652	55341	ENSG00000041802	03q29	11230166
LSM11	LSM11, U7 small nuclear RNA associated		HGNC:30860	134353	ENSG00000155858	05q33.3	12975319
LSM12	LSM12 homolog		HGNC:26407	124801	ENSG00000161654	17q21.31	15225602
LSM2	LSM2 homolog, U6 small nuclear RNA and mRNA degradation associated		HGNC:13940	57819	ENSG00000204392	06p21.33	10523320|8428774|12515382
LSM7	LSM7 homolog, U6 small nuclear RNA and mRNA degradation associated		HGNC:20470	51690	ENSG00000130332	19p13.3	10369684|10523320|12515382
LUC7L3	LUC7 like 3 pre-mRNA splicing factor		HGNC:24309	51747	ENSG00000108848	17q21.33	10631324|12565863|17726058
MAD2L1	MAD2 mitotic arrest deficient-like 1 (yeast)		HGNC:6763	4085	ENSG00000164109	04q27	8824189|9345911
MAGOH	mago homolog, exon junction complex core component	Exon junction complex	HGNC:6815	4116	ENSG00000162385	01p32.3	9479507
MAK16	MAK16 homolog	RNA binding motif containing	HGNC:13703	84549	ENSG00000198042	08p12
MARS	methionyl-tRNA synthetase	Aminoacyl tRNA synthetases, Class I	HGNC:6898	4141	ENSG00000166986	12q13.3	10448063|24482476
MARS2	methionyl-tRNA synthetase 2, mitochondrial	Aminoacyl tRNA synthetases, Class I	HGNC:25133	92935	ENSG00000247626	02q33.1	15274629
MASTL	microtubule associated serine/threonine kinase like		HGNC:19042	84930	ENSG00000120539	10p12.1
MCM3	minichromosome maintenance complex component 3	MCM family	HGNC:6945	4172	ENSG00000112118	06p12.2	1549468
MCM3AP	minichromosome maintenance complex component 3 associated protein	Transcription and export complex 2	HGNC:6946	8888	ENSG00000160294	21q22.3	9712829|16914116|21195085
MCM4	minichromosome maintenance complex component 4	MCM family	HGNC:6947	4173	ENSG00000104738	08q11.21	7601140
MCM5	minichromosome maintenance complex component 5	MCM family	HGNC:6948	4174	ENSG00000100297	22q12.3	8751386|10591208
MCM7	minichromosome maintenance complex component 7	Protein phosphatase 1 regulatory subunits|MCM family	HGNC:6950	4176	ENSG00000166508	07q22.1	7842741
MDN1	midasin AAA ATPase 1	AAA ATPases	HGNC:18302	23195	ENSG00000112159	06q15	12102729
MED11	mediator complex subunit 11	Mediator complex	HGNC:32687	400569	ENSG00000161920	17p13.2	15175163|12584197
MED12	mediator complex subunit 12	Trinucleotide repeat containing|Mediator complex	HGNC:11957	9968	ENSG00000184634	Xq13.1	9225980|10198638|17334363|20507344
MED18	mediator complex subunit 18	Mediator complex	HGNC:25944	54797	ENSG00000130772	01p35.3	15175163
MED27	mediator complex subunit 27	Mediator complex	HGNC:2377	9442	ENSG00000160563	09q34.13	9989412
MED30	mediator complex subunit 30	Mediator complex	HGNC:23032	90390	ENSG00000164758	08q24.11
MEPCE	methylphosphate capping enzyme		HGNC:20247	56257	ENSG00000146834	07q22.1	12358911|17643375
METTL16	methyltransferase like 16	Methyltransferase like	HGNC:28484	79066	ENSG00000127804	17p13.3	18021804
MMS22L	MMS22 like, DNA repair protein		HGNC:21475	253714	ENSG00000146263	06q16.1	21055983|21055984
MPHOSPH10	M-phase phosphoprotein 10	Protein phosphatase 1 regulatory subunits	HGNC:7213	10199	ENSG00000124383	02p13.3	8885239|9450966
MRP63
MRPL18	mitochondrial ribosomal protein L18	Mitochondrial ribosomal proteins	HGNC:14477	29074	ENSG00000112110	06q25.3	11042152|11551941
MRPL28	mitochondrial ribosomal protein L28	Mitochondrial ribosomal proteins	HGNC:14484	10573	ENSG00000086504	16p13.3	11551941|19753307
MRPL38	mitochondrial ribosomal protein L38	Mitochondrial ribosomal proteins	HGNC:14033	64978	ENSG00000204316	17q25.1	11543634
MRPL4	mitochondrial ribosomal protein L4	Mitochondrial ribosomal proteins	HGNC:14276	51073	ENSG00000105364	19p13.2
MRPL43	mitochondrial ribosomal protein L43	Mitochondrial ribosomal proteins	HGNC:14517	84545	ENSG00000055950	10q24.31
MRPL45	mitochondrial ribosomal protein L45	Mitochondrial ribosomal proteins	HGNC:16651	84311	ENSG00000278845	17q12	11551941|12706105
MRPL46	mitochondrial ribosomal protein L46	Mitochondrial ribosomal proteins	HGNC:1192	26589	ENSG00000259494	15q25.3	11761714|11551941
MRPL53	mitochondrial ribosomal protein L53	Mitochondrial ribosomal proteins	HGNC:16684	116540	ENSG00000204822	02p13.1	11551941
MRPS14	mitochondrial ribosomal protein S14	Mitochondrial ribosomal proteins	HGNC:14049	63931	ENSG00000120333	01q25.1
MRPS24	mitochondrial ribosomal protein S24	Mitochondrial ribosomal proteins	HGNC:14510	64951	ENSG00000062582	07p13	8127713|11279123
MRPS34	mitochondrial ribosomal protein S34	Mitochondrial ribosomal proteins	HGNC:16618	65993	ENSG00000074071	16p13.3
MSTO1	misato 1, mitochondrial distribution and morphology regulator		HGNC:29678	55154	ENSG00000125459	01q22	16545939|17349998
MTG2	mitochondrial ribosome associated GTPase 2		HGNC:16239	26164	ENSG00000101181	20q13.33	17054726|23396448
MVK	mevalonate kinase		HGNC:7530	4598	ENSG00000110921	12q24.11	1377680
MYBBP1A	MYB binding protein 1a		HGNC:7546	10514	ENSG00000132382	17p13.2	10644447
MYC	v-myc avian myelocytomatosis viral oncogene homolog	Basic helix-loop-helix proteins	HGNC:7553	4609	ENSG00000136997	08q24.21
NAA10	N(alpha)-acetyltransferase 10, NatA catalytic subunit	N(alpha)-acetyltransferase subunits|GCN5 related N-acetyltransferases	HGNC:18704	8260	ENSG00000102030	Xq28	7981673|19420222|19660095
NAA38	N(alpha)-acetyltransferase 38, NatC auxiliary subunit	N(alpha)-acetyltransferase subunits	HGNC:28212	84316	ENSG00000183011	17p13.1	19398576|19660095
NAA50	N(alpha)-acetyltransferase 50, NatE catalytic subunit	N(alpha)-acetyltransferase subunits|GCN5 related N-acetyltransferases	HGNC:29533	80218	ENSG00000121579	03q13.31	16507339|17502424|19660095|19744929
NAMPT	nicotinamide phosphoribosyltransferase		HGNC:30092	10135	ENSG00000105835	07q22.3	8289818
NAPA	NSF attachment protein alpha		HGNC:7641	8775	ENSG00000105402	19q13.33	9269766
NARFL	nuclear prelamin A recognition factor like		HGNC:14179	64428	ENSG00000103245	16p13.3	16956324
NARS	asparaginyl-tRNA synthetase	Aminoacyl tRNA synthetases, Class II	HGNC:7643	4677	ENSG00000134440	18q21.31	6836455|9421509
NAT10	N-acetyltransferase 10	GCN5 related N-acetyltransferases	HGNC:29830	55226	ENSG00000135372	11p13	14592445|21177859|25653167
NCBP1	nuclear cap binding protein subunit 1		HGNC:7658	4686	ENSG00000136937	09q22.33	7937105|8812508
NCBP2	nuclear cap binding protein subunit 2	RNA binding motif containing	HGNC:7659	22916	ENSG00000114503	03q29	7478990|7651522|8682299
NDC80	NDC80, kinetochore complex component		HGNC:16909	10403	ENSG00000080986	18p11.32	9315664|12351790
NDUFA13	NADH:ubiquinone oxidoreductase subunit A13	NADH:ubiquinone oxidoreductase supernumerary subunits	HGNC:17194	51079	ENSG00000186010	19p13.11	12837546|10924506|15367666
NEDD8	neural precursor cell expressed, developmentally down-regulated 8		HGNC:7732	4738	ENSG00000129559	14q12	9353319
NELFB	negative elongation factor complex member B		HGNC:24324	25920	ENSG00000188986	09q34.3	11230166|10574461|17910036|17659869
NHP2	NHP2 ribonucleoprotein	H/ACA ribonucleoprotein complex	HGNC:14377	55651	ENSG00000145912	05q35.3	11074001
NHP2L1
NIP7	NIP7, nucleolar pre-rRNA processing protein		HGNC:24328	51388	ENSG00000132603	16q22.1	14660641|22195017|20798176
NKAP	NFKB activating protein		HGNC:29873	79576	ENSG00000101882	Xq24	14550261
NLE1	notchless homolog 1	WD repeat domain containing	HGNC:19889	54475	ENSG00000073536	17q12
NMD3	NMD3 ribosome export adaptor		HGNC:24250	51068	ENSG00000169251	03q26.1	10810093|23782956|12773398
NMT1	N-myristoyltransferase 1		HGNC:7857	4836	ENSG00000136448	17q21.31	1570339
NOC4L	nucleolar complex associated 4 homolog		HGNC:28461	79050	ENSG00000184967	12q24.33	12446671
NOL10	nucleolar protein 10		HGNC:25862	79954	ENSG00000115761	02p25.1	12477932
NOL11	nucleolar protein 11		HGNC:24557	25926	ENSG00000130935	17q24.2	12477932
NOL6	nucleolar protein 6		HGNC:19910	65083	ENSG00000165271	09p13.3	11895476|15590835
NOL9	nucleolar protein 9	5FMC ribosome biogenesis complex	HGNC:26265	79707	ENSG00000162408	01p36.31	21063389
NOP16	NOP16 nucleolar protein		HGNC:26934	51491	ENSG00000048162	05q35.2	10810093|11042152
NOP2	NOP2 nucleolar protein	NOP2/Sun RNA methyltransferase family	HGNC:7867	4839	ENSG00000111641	12p13.31	8088812
NOP56	NOP56 ribonucleoprotein		HGNC:15911	10528	ENSG00000101361	20p13	9372940|21683323
NOP9	NOP9 nucleolar protein		HGNC:19826	161424	ENSG00000196943	14q12	21653694
NPLOC4	NPL4 homolog, ubiquitin recognition factor	Zinc fingers	HGNC:18261	55666	ENSG00000182446	17q25.3	11574150|10811609|24429874
NSA2	NSA2, ribosome biogenesis homolog		HGNC:30728	10412	ENSG00000164346	05q13.3	11124703|10486207
NSF	N-ethylmaleimide sensitive factor, vesicle fusing ATPase	AAA ATPases	HGNC:8016	4905	ENSG00000073969	17q21.31	1315316|8875895
NUDC	nuclear distribution C, dynein complex regulator	NudC family	HGNC:8045	10726	ENSG00000090273	01p36.11
NUDCD3	NudC domain containing 3	NudC family	HGNC:22208	23386	ENSG00000015676	07p13	16754861
NUDT21	nudix hydrolase 21	Nudix hydrolase family	HGNC:13870	11051	ENSG00000167005	16q13	9659921
NUDT4	nudix hydrolase 4	Nudix hydrolase family	HGNC:8051	11163	ENSG00000173598	12q22	10777568|11376937
NUF2	NUF2, NDC80 kinetochore complex component		HGNC:14621	83540	ENSG00000143228	01q23.3	11266451|11685532
NUP133	nucleoporin 133	Minor histocompatibility antigens|Nucleoporins	HGNC:18016	55746	ENSG00000069248	01q42.13	11684705
NUP155	nucleoporin 155	Nucleoporins	HGNC:8063	9631	ENSG00000113569	05p13.2	10191094
NUP160	nucleoporin 160	Nucleoporins	HGNC:18017	23279	ENSG00000030066	11p11.2	11684705
NUP214	nucleoporin 214	Nucleoporins	HGNC:8064	8021	ENSG00000126883	09q34.13	8108440|2370860
NUP85	nucleoporin 85	Nucleoporins	HGNC:8734	79902	ENSG00000125450	17q25	8124707
NUP88	nucleoporin 88	Nucleoporins	HGNC:8067	4927	ENSG00000108559	17p13.2	9049309
NUP93	nucleoporin 93	Nucleoporins	HGNC:28958	9688	ENSG00000102900	16q13	9348540|9531546
NUS1	NUS1 dehydrodolichyl diphosphate synthase subunit		HGNC:21042	116150	ENSG00000153989	06q22.1	25066056
NUTF2	nuclear transport factor 2		HGNC:13722	10204	ENSG00000102898	16q22.1	7744965|3380696
NVL	nuclear VCP-like	AAA ATPases	HGNC:8070	4931	ENSG00000143748	01q42.11	9286697
NXF1	nuclear RNA export factor 1		HGNC:8071	10482	ENSG00000162231	11q12.3	9175835|9660949
OGDH	oxoglutarate dehydrogenase		HGNC:8124	4967	ENSG00000105953	07p13	8020988|1542694
OGT	O-linked N-acetylglucosamine (GlcNAc) transferase	O-linked N-acetylglucosaminyltransferases|Tetratricopeptide repeat domain containing	HGNC:8127	8473	ENSG00000147162	Xq13.1	9083068
ORAOV1	oral cancer overexpressed 1		HGNC:17589	220064	ENSG00000149716	11q13.2	12172009
ORC6	origin recognition complex subunit 6	Origin recognition complex	HGNC:17151	23594	ENSG00000091651	16q11.2	10945994
OSGEP	O-sialoglycoprotein endopeptidase		HGNC:18028	55644	ENSG00000092094	14q11.2	12039036
PABPC1	poly(A) binding protein cytoplasmic 1	RNA binding motif containing	HGNC:8554	26986	ENSG00000070756	08q22.3	2885805
PAFAH1B1	platelet activating factor acetylhydrolase 1b regulatory subunit 1	WD repeat domain containing	HGNC:8574	5048	ENSG00000007168	17p13.3	8355785|9063735
PAICS	phosphoribosylaminoimidazole carboxylase; phosphoribosylaminoimidazolesuccinocarboxamide synthase		HGNC:8587	10606	ENSG00000128050	04q12	2253271|8106516
PAK1IP1	PAK1 interacting protein 1	WD repeat domain containing	HGNC:20882	55003	ENSG00000111845	06p24.2	11371639
PCID2	PCI domain containing 2	Transcription and export complex 2	HGNC:25653	55795	ENSG00000126226	13q34	12477932
PCNA	proliferating cell nuclear antigen		HGNC:8729	5111	ENSG00000132646	20p12.3	2565339
PFDN2	prefoldin subunit 2	Prefoldin subunits	HGNC:8867	5202	ENSG00000143256	01q23.3	10051400
PFN1	profilin 1		HGNC:8881	5216	ENSG00000108518	17p13.2	3356709|1968707
PGAM1	phosphoglycerate mutase 1	Bisphosphoglycerate phosphatases	HGNC:8888	5223	ENSG00000171314	10q24.1	2846553
PGGT1B	protein geranylgeranyltransferase type I subunit beta		HGNC:8895	5229	ENSG00000164219	05q22.3	8106351
PGK1	phosphoglycerate kinase 1		HGNC:8896	5230	ENSG00000102144	Xq21.1	6188151|6099325
PHB	prohibitin		HGNC:8912	5245	ENSG00000167085	17q21.33	10376528|8244394
PHB2	prohibitin 2		HGNC:30306	11331	ENSG00000215021	12p13.31	11302691|9259555
PHF5A	PHD finger protein 5A	PHD finger proteins	HGNC:18000	84844	ENSG00000100410	22q13.2	12054543|12234937|18076038
PKMYT1	protein kinase, membrane associated tyrosine/threonine 1	Protein phosphatase 1 regulatory subunits	HGNC:29650	9088	ENSG00000127564	16p13.3	9001210|12606722
PLK1	polo like kinase 1		HGNC:9077	5347	ENSG00000166851	16p12.2	8127874
PLRG1	pleiotropic regulator 1	WD repeat domain containing	HGNC:9089	5356	ENSG00000171566	04q31.3
PMPCA	peptidase, mitochondrial processing alpha subunit		HGNC:18667	23203	ENSG00000165688	09q34.3	8590280|7788527
PMPCB	peptidase, mitochondrial processing beta subunit		HGNC:9119	9512	ENSG00000105819	07q22.1	9653160
PNKP	polynucleotide kinase 3-phosphatase	HAD Asp-based non-protein phosphatases	HGNC:9154	11284	ENSG00000039650	19q13.33	10446192|10446193
POLA2	DNA polymerase alpha 2, accessory subunit	DNA polymerases	HGNC:30073	23649	ENSG00000014138	11q13.1	8223465|11433027
POLR1A	RNA polymerase I subunit A	RNA polymerase subunits	HGNC:17264	25885	ENSG00000068654	02p11.2	9236775
POLR1B	RNA polymerase I subunit B	RNA polymerase subunits	HGNC:20454	84172	ENSG00000125630	02q14.1
POLR1C	RNA polymerase I subunit C	RNA polymerase subunits	HGNC:20194	9533	ENSG00000171453	06p21.1	11042152|12446911
POLR2A	RNA polymerase II subunit A	RNA polymerase subunits	HGNC:9187	5430	ENSG00000181222	17p13.1
POLR2B	RNA polymerase II subunit B	RNA polymerase subunits	HGNC:9188	5431	ENSG00000047315	04q12	1518060|8034326
POLR2C	RNA polymerase II subunit C	RNA polymerase subunits	HGNC:9189	5432	ENSG00000102978	16q21	8034326
POLR2D	RNA polymerase II subunit D	RNA polymerase subunits	HGNC:9191	5433	ENSG00000144231	02q14.3	9528765
POLR2E	RNA polymerase II subunit E	RNA polymerase subunits	HGNC:9192	5434	ENSG00000099817	19p13.3	8034326
POLR2G	RNA polymerase II subunit G	RNA polymerase subunits	HGNC:9194	5436	ENSG00000168002	11q12.3	7579693|9256063
POLR2H	RNA polymerase II subunit H	RNA polymerase subunits	HGNC:9195	5437	ENSG00000163882	03q27.1
POLR2I	RNA polymerase II subunit I	RNA polymerase subunits	HGNC:9196	5438	ENSG00000105258	19q13.12	8034326
POLR2L	RNA polymerase II subunit L	RNA polymerase subunits	HGNC:9199	5441	ENSG00000177700	11p15.5	8786124
POLR3A	RNA polymerase III subunit A	RNA polymerase subunits	HGNC:30074	11128	ENSG00000148606	10q22.3	9331371|12391170
POLR3C	RNA polymerase III subunit C	RNA polymerase subunits	HGNC:30076	10623	ENSG00000186141	01q21.1	9171375|12391170
POLR3H	RNA polymerase III subunit H	RNA polymerase subunits	HGNC:30349	171568	ENSG00000100413	22q13.2	11258795|12391170
POLR3K	RNA polymerase III subunit K	RNA polymerase subunits	HGNC:14121	51728	ENSG00000161980	16p13.3	9869639|10079944
POLRMT	RNA polymerase mitochondrial		HGNC:9200	5442	ENSG00000099821	19p13.3	9097968
POP1	POP1 homolog, ribonuclease P/MRP subunit		HGNC:30129	10940	ENSG00000104356	08q22.2	10199568|8918471
POP5	POP5 homolog, ribonuclease P/MRP subunit		HGNC:17689	51367	ENSG00000167272	12q24.31	11413139
PPA1	pyrophosphatase (inorganic) 1		HGNC:9226	5464	ENSG00000180817	10q22.1	10542310|975879
PPAN	peter pan homolog (Drosophila)		HGNC:9227	56342	ENSG00000130810	19p13.2	10873382
PPAT	phosphoribosyl pyrophosphate amidotransferase		HGNC:9238	5471	ENSG00000128059	04q12
PPIL2	peptidylprolyl isomerase like 2	U-box domain containing|Cyclophilin peptidylprolyl isomerases	HGNC:9261	23759	ENSG00000100023	22q11.21	10591208
PPP2CA	protein phosphatase 2 catalytic subunit alpha	Protein phosphatase catalytic subunits	HGNC:9299	5515	ENSG00000113575	05q31.1	8383590
PPP2R4
PPP4C	protein phosphatase 4 catalytic subunit	Protein phosphatase catalytic subunits	HGNC:9319	5531	ENSG00000149923	16p11.2	9177794
PPWD1	peptidylprolyl isomerase domain and WD repeat containing 1	WD repeat domain containing|Cyclophilin peptidylprolyl isomerases	HGNC:28954	23398	ENSG00000113593	05q12.3	7584044
PREB	prolactin regulatory element binding	WD repeat domain containing	HGNC:9356	10113	ENSG00000138073	02p23.3	10194769|12735795
PRELID1	PRELI domain containing 1	PRELI domain containing	HGNC:30255	27166	ENSG00000169230	05q35.3	10784606|14640972
PRIM1	primase (DNA) subunit 1		HGNC:9369	5557	ENSG00000198056	12q13.3	8530050
PRMT1	protein arginine methyltransferase 1	Protein arginine methyltransferases	HGNC:5187	3276	ENSG00000126457	19q13.33	9545638
PRMT5	protein arginine methyltransferase 5	Protein arginine methyltransferases	HGNC:10894	10419	ENSG00000100462	14q11.2	9843966
PRPF19	pre-mRNA processing factor 19	WD repeat domain containing|U-box domain containing	HGNC:17896	27339	ENSG00000110107	11q12.2	12960389
PRPF31	pre-mRNA processing factor 31		HGNC:15446	26121	ENSG00000105618	19q13.42	11545739
PRPF38A	pre-mRNA processing factor 38A		HGNC:25930	84950	ENSG00000134748	01p32.3	12477932
PRPF38B	pre-mRNA processing factor 38B		HGNC:25512	55119	ENSG00000134186	01p13.3
PRPF4	pre-mRNA processing factor 4	WD repeat domain containing	HGNC:17349	9128	ENSG00000136875	09q32	9257651|9404889
PRPF8	pre-mRNA processing factor 8		HGNC:17340	10594	ENSG00000174231	17p13.3	11468273|10411133
PSMA1	proteasome subunit alpha 1	Proteasome	HGNC:9530	5682	ENSG00000129084	11p15.2	1398136|2025653
PSMA2	proteasome subunit alpha 2	Proteasome	HGNC:9531	5683	ENSG00000106588	07p14.1	2025653|1888762
PSMA3	proteasome subunit alpha 3	Proteasome	HGNC:9532	5684	ENSG00000100567	14q23.1	2025653|8811196
PSMA4	proteasome subunit alpha 4	Proteasome	HGNC:9533	5685	ENSG00000041357	15q25.1	2025653
PSMA5	proteasome subunit alpha 5	Proteasome	HGNC:9534	5686	ENSG00000143106	01p13.3	1888762
PSMA6	proteasome subunit alpha 6	Proteasome	HGNC:9535	5687	ENSG00000100902	14q13.2	1888762|8811196
PSMA7	proteasome subunit alpha 7	Proteasome	HGNC:9536	5688	ENSG00000101182	20q13.33	8764072
PSMB1	proteasome subunit beta 1	Proteasome	HGNC:9537	5689	ENSG00000008018	06q27	2025653
PSMB2	proteasome subunit beta 2	Proteasome	HGNC:9539	5690	ENSG00000126067	01p34.3	7918633
PSMB3	proteasome subunit beta 3	Proteasome	HGNC:9540	5691	ENSG00000277791	17q12	7918633
PSMB4	proteasome subunit beta 4	Proteasome	HGNC:9541	5692	ENSG00000159377	01q21.3	7918633
PSMB7	proteasome subunit beta 7	Proteasome	HGNC:9544	5695	ENSG00000136930	09q33.3	8811196
PSMC2	proteasome 26S subunit, ATPase 2	AAA ATPases|Proteasome	HGNC:9548	5701	ENSG00000161057	07q22.1	9473509|1377363
PSMC3	proteasome 26S subunit, ATPase 3	AAA ATPases|Proteasome	HGNC:9549	5702	ENSG00000165916	11p11.2	9048938|9473509
PSMC5	proteasome 26S subunit, ATPase 5	AAA ATPases|Proteasome	HGNC:9552	5705	ENSG00000087191	17q23.3	9473509|9048938
PSMC6	proteasome 26S subunit, ATPase 6	AAA ATPases|Proteasome	HGNC:9553	5706	ENSG00000100519	14q22.1	8674546|9473509
PSMD1	proteasome 26S subunit, non-ATPase 1	Proteasome	HGNC:9554	5707	ENSG00000173692	02q37.1	8816993
PSMD11	proteasome 26S subunit, non-ATPase 11	Proteasome	HGNC:9556	5717	ENSG00000108671	17q11.2	9426256|9119060
PSMD12	proteasome 26S subunit, non-ATPase 12	Proteasome	HGNC:9557	5718	ENSG00000197170	17q24.2	9426256
PSMD13	proteasome 26S subunit, non-ATPase 13	Proteasome	HGNC:9558	5719	ENSG00000185627	11p15.5	9714768|8811196
PSMD14	proteasome 26S subunit, non-ATPase 14	Proteasome	HGNC:16889	10213	ENSG00000115233	02q24.2	9374539
PSMD3	proteasome 26S subunit, non-ATPase 3	Proteasome	HGNC:9560	5709	ENSG00000108344	17q21.1	9017604
PSMD4	proteasome 26S subunit, non-ATPase 4	Proteasome	HGNC:9561	5710	ENSG00000159352	01q21.3	8641424
PSMG3	proteasome assembly chaperone 3		HGNC:22420	84262	ENSG00000157778	07p22.3	17189198
PTPN23	protein tyrosine phosphatase, non-receptor type 23	Protein tyrosine phosphatases, non-receptor type	HGNC:14406	25930	ENSG00000076201	03p21.31	11095967
PUF60	poly(U) binding splicing factor 60	RNA binding motif containing	HGNC:17042	22827	ENSG00000179950	08q24.3	10668799|10882074|17579712
PWP2	PWP2 periodic tryptophan protein homolog (yeast)	WD repeat domain containing|UTPB complex	HGNC:9711	5822	ENSG00000241945	21q22.3	8893822
QARS	glutaminyl-tRNA synthetase	Aminoacyl tRNA synthetases, Class I	HGNC:9751	5859	ENSG00000172053	03p21.31	8078941|10393422
RABGGTB	Rab geranylgeranyltransferase beta subunit		HGNC:9796	5876	ENSG00000137955	01p31.1	8706741|8954794
RACGAP1	Rac GTPase activating protein 1		HGNC:9804	29127	ENSG00000161800	12q13.12	9497316
RAD21	RAD21 cohesin complex component	Cohesin complex	HGNC:9811	5885	ENSG00000164754	08q24.11	8812457
RAD51C	RAD51 paralog C	Fanconi anemia complementation groups	HGNC:9820	5889	ENSG00000108384	17q22	9469824|22167183
RAD51D	RAD51 paralog D		HGNC:9823	5892	ENSG00000185379	17q12	9570954
RAE1	ribonucleic acid export 1	WD repeat domain containing|Nucleoporins	HGNC:9828	8480	ENSG00000101146	20q13.31	9370289|9256445
RAN	RAN, member RAS oncogene family	RAN family GTPases	HGNC:9846	5901	ENSG00000132341	12q24.33	8421051
RANGAP1	Ran GTPase activating protein 1		HGNC:9854	5905	ENSG00000100401	22q13.2	7878053
RARS2	arginyl-tRNA synthetase 2, mitochondrial	Aminoacyl tRNA synthetases, Class I	HGNC:21406	57038	ENSG00000146282	06q15	17847012
RBBP6	RB binding protein 6, ubiquitin ligase		HGNC:9889	5930	ENSG00000122257	16p12.1	8595913|16396680
RBM14	RNA binding motif protein 14	RNA binding motif containing	HGNC:14219	10432	ENSG00000239306	11q13.2	9285794
RBM17	RNA binding motif protein 17	G-patch domain containing|RNA binding motif containing	HGNC:16944	84991	ENSG00000134453	10p15.1	9731529
RBM8A	RNA binding motif protein 8A	RNA binding motif containing|Exon junction complex	HGNC:9905	9939	ENSG00000265241	01q21.1	11004516|11013075
RBMX	RNA binding motif protein, X-linked	RNA binding motif containing	HGNC:9910	27316	ENSG00000147274	Xq26.3	10391206|10391207
RBX1	ring-box 1	Ring finger proteins|SCF complex	HGNC:9928	9978	ENSG00000100387	22q13.2	10213691|10230407
RCC1	regulator of chromosome condensation 1		HGNC:1913	1104	ENSG00000180198	01p35.3	7851910
RCL1	RNA terminal phosphate cyclase like 1		HGNC:17687	10171	ENSG00000120158	09p24.1
RFC2	replication factor C subunit 2	AAA ATPases	HGNC:9970	5982	ENSG00000049541	07q11.23	1313560|7774928
RFC4	replication factor C subunit 4	AAA ATPases	HGNC:9972	5984	ENSG00000163918	03q27.3	7774928
RFC5	replication factor C subunit 5	AAA ATPases	HGNC:9973	5985	ENSG00000111445	12q24.23	7774928
RFK	riboflavin kinase		HGNC:30324	55312	ENSG00000135002	09q21.13	14580199
RHEB	Ras homolog enriched in brain	RAS type GTPase family	HGNC:10011	6009	ENSG00000106615	07q36.1	8661031
RIOK2	RIO kinase 2		HGNC:18999	55781	ENSG00000058729	05q15
RNF20	ring finger protein 20	Ring finger proteins	HGNC:10062	56254	ENSG00000155827	09q31.1	16337599|12876294|18832071|19037095
RNGTT	RNA guanylyltransferase and 5-phosphatase	Atypical dual specificity phosphatases	HGNC:10073	8732	ENSG00000111880	06q15	9828141|9512541
ROMO1	reactive oxygen species modulator 1		HGNC:16185	140823	ENSG00000125995	20q11.22	18313394|17537404|16842742
RPA1	replication protein A1	Nucleotide excision repair	HGNC:10289	6117	ENSG00000132383	17p13.3	8454588
RPA2	replication protein A2	Nucleotide excision repair	HGNC:10290	6118	ENSG00000117748	01p35.3	8454588
RPF2	ribosome production factor 2 homolog		HGNC:20870	84154	ENSG00000197498	06q21	12048200
RPL10A	ribosomal protein L10a	L ribosomal proteins	HGNC:10299	4736	ENSG00000198755	06p21.31	7609734|9647638
RPL11	ribosomal protein L11	L ribosomal proteins	HGNC:10301	6135	ENSG00000142676	01p36.11	9582194|10343117
RPL12	ribosomal protein L12	L ribosomal proteins	HGNC:10302	6136	ENSG00000197958	09q33.3	8441690
RPL13	ribosomal protein L13		HGNC:10303	6137	ENSG00000167526	16q24.3	9582194
RPL14	ribosomal protein L14	L ribosomal proteins	HGNC:10305	9045	ENSG00000188846	03p22.1	9480843
RPL18	ribosomal protein L18		HGNC:10310	6141	ENSG00000063177	19q13	8218404
RPL18A	ribosomal protein L18a	L ribosomal proteins	HGNC:10311	6142	ENSG00000105640	19p13.11	9582194
RPL19	ribosomal protein L19	L ribosomal proteins	HGNC:10312	6143	ENSG00000108298	17q12	1577483
RPL23	ribosomal protein L23	L ribosomal proteins	HGNC:10316	9349	ENSG00000125691	17q12	1861993
RPL24	ribosomal protein L24	L ribosomal proteins	HGNC:10325	6152	ENSG00000114391	03q12.3	9582194
RPL27	ribosomal protein L27	L ribosomal proteins	HGNC:10328	6155	ENSG00000131469	17q21	1302024
RPL27A	ribosomal protein L27a	L ribosomal proteins	HGNC:10329	6157	ENSG00000166441	11p15	7772601|9582194
RPL3	ribosomal protein L3	L ribosomal proteins	HGNC:10332	6122	ENSG00000100316	22q13.1	2891103|9582194
RPL30	ribosomal protein L30	L ribosomal proteins	HGNC:10333	6156	ENSG00000156482	08q22.2	1577483
RPL35	ribosomal protein L35	L ribosomal proteins	HGNC:10344	11224	ENSG00000136942	09q33.3	11401437
RPL35A	ribosomal protein L35a	L ribosomal proteins	HGNC:10345	6165	ENSG00000182899	03q29	1577483|8786106
RPL36	ribosomal protein L36	L ribosomal proteins	HGNC:13631	25873	ENSG00000130255	19p13.2
RPL37A	ribosomal protein L37a	L ribosomal proteins	HGNC:10348	6168	ENSG00000197756	02q35	1437567
RPL4	ribosomal protein L4	L ribosomal proteins	HGNC:10353	6124	ENSG00000174444	15q22.31	9582194|8268230
RPL6	ribosomal protein L6	L ribosomal proteins	HGNC:10362	6128	ENSG00000089009	12q24.13	8479925|8457378
RPL8	ribosomal protein L8	L ribosomal proteins	HGNC:10368	6132	ENSG00000161016	08q24.3	7506540|9582194
RPLP0	ribosomal protein lateral stalk subunit P0	L ribosomal proteins	HGNC:10371	6175	ENSG00000089157	12q24.23	9582194
RPLP1	ribosomal protein lateral stalk subunit P1	L ribosomal proteins	HGNC:10372	6176	ENSG00000137818	15q23
RPLP2	ribosomal protein lateral stalk subunit P2	L ribosomal proteins	HGNC:10377	6181	ENSG00000177600	11p15.5	3323886
RPP21	ribonuclease P/MRP subunit p21		HGNC:21300	79897	ENSG00000241370	06p22.1
RPP38	ribonuclease P/MRP subunit p38		HGNC:30329	10557	ENSG00000152464	10p13	9037013|9630247
RPS11	ribosomal protein S11	S ribosomal proteins	HGNC:10384	6205	ENSG00000142534	19q13.3	1577483|9582194
RPS12	ribosomal protein S12	S ribosomal proteins	HGNC:10385	6206	ENSG00000112306	06q23.2	1861993|9582194
RPS13	ribosomal protein S13	S ribosomal proteins	HGNC:10386	6207	ENSG00000110700	11p15.1	8332508|9582194
RPS15A	ribosomal protein S15a	S ribosomal proteins	HGNC:10389	6210	ENSG00000134419	16p12.3	9582194
RPS16	ribosomal protein S16	S ribosomal proteins	HGNC:10396	6217	ENSG00000105193	19q13.1	2016298|9582194
RPS18	ribosomal protein S18	S ribosomal proteins	HGNC:10401	6222	ENSG00000231500	06p21.32	8441687|9582194
RPS19	ribosomal protein S19	S ribosomal proteins	HGNC:10402	6223	ENSG00000105372	19q13.2	9582194
RPS2	ribosomal protein S2	S ribosomal proteins	HGNC:10404	6187	ENSG00000140988	16p13.3	9582194
RPS20	ribosomal protein S20	S ribosomal proteins	HGNC:10405	6224	ENSG00000008988	08q12.1	9582194|8479924
RPS21	ribosomal protein S21	S ribosomal proteins	HGNC:10409	6227	ENSG00000171858	20q13.33	8332502|9582194
RPS23	ribosomal protein S23	S ribosomal proteins	HGNC:10410	6228	ENSG00000186468	05q14.2	9582194
RPS3	ribosomal protein S3	S ribosomal proteins	HGNC:10420	6188	ENSG00000149273	11q13.4	1712897|7789996
RPS4X	ribosomal protein S4, X-linked	S ribosomal proteins	HGNC:10424	6191	ENSG00000198034	Xq13.1	1795030|8139551
RPS5	ribosomal protein S5	S ribosomal proteins	HGNC:10426	6193	ENSG00000083845	19q13.4	7772601|9582194
RPS6	ribosomal protein S6	S ribosomal proteins	HGNC:10429	6194	ENSG00000137154	09p22.1	1577483
RPS7	ribosomal protein S7	S ribosomal proteins	HGNC:10440	6201	ENSG00000171863	02p25.3	8522193|10625621
RPS8	ribosomal protein S8	S ribosomal proteins	HGNC:10441	6202	ENSG00000142937	01p34.1	8432552
RRM1	ribonucleotide reductase catalytic subunit M1		HGNC:10451	6240	ENSG00000167325	11p15.4	7557993
RRP1	ribosomal RNA processing 1		HGNC:18785	8568	ENSG00000160214	21q22.3	10830953|10341208
RRP12	ribosomal RNA processing 12 homolog		HGNC:29100	23223	ENSG00000052749	10q24.1	9734811
RRS1	ribosome biogenesis regulator homolog		HGNC:17083	23212	ENSG00000179041	08q13.1	10688653|19465021
RTCB	RNA 2,3-cyclic phosphate and 5-OH ligase		HGNC:26935	51493	ENSG00000100220	22q12.3	11042152|21209330|21311021
RUVBL2	RuvB like AAA ATPase 2	AAA ATPases|INO80 complex |DNA helicases| SRCAP complex	HGNC:10475	10856	ENSG00000183207	19q13.33	10428817|10998447
SACM1L	SAC1 suppressor of actin mutations 1-like (yeast)	Phosphoinositide phosphatases	HGNC:17059	22908	ENSG00000211456	03p21.31	10048485|11352561
SAE1	SUMO1 activating enzyme subunit 1	Ubiquitin like modifier activating enzymes	HGNC:30660	10055	ENSG00000142230	19q13.32	10187858|9920803|10217437
SAMM50	SAMM50 sorting and assembly machinery component		HGNC:24276	25813	ENSG00000100347	22q13.31	15644312
SAP18	Sin3A associated protein 18	ASAP complex	HGNC:10530	10284	ENSG00000150459	13q12.11	9150135
SARS	seryl-tRNA synthetase	Aminoacyl tRNA synthetases, Class II	HGNC:10537	6301	ENSG00000031698	01p13.3	9431993
SARS2	seryl-tRNA synthetase 2, mitochondrial	Aminoacyl tRNA synthetases, Class II	HGNC:17697	54938	ENSG00000104835	19q13.2	10764807
SART3	squamous cell carcinoma antigen recognized by T-cells 3	RNA binding motif containing	HGNC:16860	9733	ENSG00000075856	12q24.11	12032085|15840095|20595234
SBNO1	strawberry notch homolog 1		HGNC:22973	55206	ENSG00000139697	12q24.31
SDAD1	SDA1 domain containing 1		HGNC:25537	55153	ENSG00000198301	04q21.1	11483580
SDHC	succinate dehydrogenase complex subunit C	Mitochondrial complex II: succinate dehydrogenase subunits	HGNC:10682	6391	ENSG00000143252	01q23.3	9533030|12658451
SEC13	SEC13 homolog, nuclear pore and COPII coat complex component	WD repeat domain containing|Nucleoporins	HGNC:10697	6396	ENSG00000157020	03p25.3	7987303|15146057|18692470
SEH1L	SEH1 like nucleoporin	WD repeat domain containing|Nucleoporins	HGNC:30379	81929	ENSG00000085415	18p11.21	12196509|14517296|15146057
SF1	splicing factor 1	Zinc fingers CCHC-type	HGNC:12950	7536	ENSG00000168066	11q13.1	7912130|9573336
SF3A2	splicing factor 3a subunit 2		HGNC:10766	8175	ENSG00000104897	19p13.3	8211113|8541848
SF3A3	splicing factor 3a subunit 3		HGNC:10767	10946	ENSG00000183431	01p34.3	7816610|8022796
SF3B1	splicing factor 3b subunit 1		HGNC:10768	23451	ENSG00000115524	02q33.1	9585501
SF3B2	splicing factor 3b subunit 2		HGNC:10769	10992	ENSG00000087365	11q13.1	8566756
SF3B3	splicing factor 3b subunit 3		HGNC:10770	23450	ENSG00000189091	16q22.1	10490618
SF3B5	splicing factor 3b subunit 5		HGNC:21083	83443	ENSG00000169976	06q24.2	12234937
SKP1	S-phase kinase associated protein 1	SCF complex	HGNC:10899	6500	ENSG00000113558	05q31.1	7553852|8646875
SLC35B1	solute carrier family 35 member B1	Solute carriers	HGNC:20798	10237	ENSG00000121073	17q21.33	9010752
SLMO2
SLU7	SLU7 homolog, splicing factor		HGNC:16939	10569	ENSG00000164609	05q33.3	10197984|15728250
SMC1A	structural maintenance of chromosomes 1A	Structural maintenance of chromosomes proteins|Cohesin complex	HGNC:11111	8243	ENSG00000072501	Xp11.22	7757074|17273969
SMC2	structural maintenance of chromosomes 2	Structural maintenance of chromosomes proteins	HGNC:14011	10592	ENSG00000136824	09q31.1	9789013
SMC4	structural maintenance of chromosomes 4	Structural maintenance of chromosomes proteins	HGNC:14013	10051	ENSG00000113810	03q25.33	9789013|10319587
SMU1	DNA replication regulator and spliceosomal factor	WD repeat domain containing	HGNC:18247	55234	ENSG00000122692	09p21.1	11438655|11410362
SNAPC1	small nuclear RNA activating complex polypeptide 1	SNAP complex	HGNC:11134	6617	ENSG00000023608	14q23.2	9644240
SNAPC2	small nuclear RNA activating complex polypeptide 2	SNAP complex	HGNC:11135	6618	ENSG00000104976	19p13	8633057
SNAPC4	small nuclear RNA activating complex polypeptide 4	Myb/SANT domain containing|SNAP complex	HGNC:11137	6621	ENSG00000165684	09q34.3	9418884
SNRNP200	small nuclear ribonucleoprotein U5 subunit 200	RNA helicases	HGNC:30859	23020	ENSG00000144028	02q11.2	9872452|8670905|9774689|9539711|16612614|19878916
SNRNP25	small nuclear ribonucleoprotein U11/U12 subunit 25		HGNC:14161	79622	ENSG00000161981	16p13.3	15146077
SNRNP27	small nuclear ribonucleoprotein U4/U6.U5 subunit 27		HGNC:30240	11017	ENSG00000124380	02p13.3	7931148|9085842
SNRNP35	small nuclear ribonucleoprotein U11/U12 subunit 35	RNA binding motif containing	HGNC:30852	11066	ENSG00000184209	12q24.31	10520751|8889548
SNRNP70	small nuclear ribonucleoprotein U1 subunit 70	RNA binding motif containing	HGNC:11150	6625	ENSG00000104852	19q13.33
SNRPA1	small nuclear ribonucleoprotein polypeptide A		HGNC:11152	6627	ENSG00000131876	15q26.3	2928112
SNRPD1	small nuclear ribonucleoprotein D1 polypeptide		HGNC:11158	6632	ENSG00000167088	18q11.2	7527560|1701240
SNRPD2	small nuclear ribonucleoprotein D2 polypeptide		HGNC:11159	6633	ENSG00000125743	19q13.2-q13.3	7527560|1701240
SNRPD3	small nuclear ribonucleoprotein D3 polypeptide		HGNC:11160	6634	ENSG00000100028	22q11.23	1701240|7527560
SNRPF	small nuclear ribonucleoprotein polypeptide F		HGNC:11162	6636	ENSG00000139343	12q23.1	7744013
SNW1	SNW domain containing 1		HGNC:16696	22938	ENSG00000100603	14q24.3	8973337|9632709
SPATA5L1	spermatogenesis associated 5 like 1	AAA ATPases	HGNC:28762	79029	ENSG00000171763	15q21.1	12477932
SPC24	SPC24, NDC80 kinetochore complex component		HGNC:26913	147841	ENSG00000161888	19p13.2
SPC25	SPC25, NDC80 kinetochore complex component		HGNC:24031	57405	ENSG00000152253	02q31.1	12477932
SRBD1	S1 RNA binding domain 1		HGNC:25521	55133	ENSG00000068784	02p21	12477932
SRP19	signal recognition particle 19		HGNC:11300	6728	ENSG00000153037	05q22.2	2460823
SRRM1	serine and arginine repetitive matrix 1		HGNC:16638	10250	ENSG00000133226	01p36.11	9531537
SRRT	serrate, RNA effector molecule		HGNC:24101	51593	ENSG00000087087	07q22.1	11239002|11230166
SRSF1	serine and arginine rich splicing factor 1	RNA binding motif containing|Serine and arginine rich splicing factors	HGNC:10780	6426	ENSG00000136450	17q22	8530103|20516191
SRSF2	serine and arginine rich splicing factor 2	RNA binding motif containing|Serine and arginine rich splicing factors	HGNC:10783	6427	ENSG00000161547	17q25.2	8530103|20516191
SRSF3	serine and arginine rich splicing factor 3	RNA binding motif containing|Serine and arginine rich splicing factors	HGNC:10785	6428	ENSG00000112081	06p21.31-p21.2	1577277|20516191
SRSF7	serine and arginine rich splicing factor 7	Zinc fingers CCHC-type|RNA binding motif containing|Serine and arginine rich splicing factors	HGNC:10789	6432	ENSG00000115875	02p22.1	8013463|20516191
SS18L2	SS18 like 2		HGNC:15593	51188	ENSG00000008324	03p22.1	11435705
SSU72	SSU72 homolog, RNA polymerase II CTD phosphatase	Serine/threonine phosphatases	HGNC:25016	29101	ENSG00000160075	01p36.33	15125841|15659578
SUPT5H	SPT5 homolog, DSIF elongation factor subunit		HGNC:11469	6829	ENSG00000196235	19q13.2	8975720|10075709
SUPT6H	SPT6 homolog, histone chaperone	SH2 domain containing	HGNC:11470	6830	ENSG00000109111	17q11.2	8786132|23503590
SUPV3L1	Suv3 like RNA helicase	RNA helicases	HGNC:11471	6832	ENSG00000156502	10q22.1	9925937|16176273|25446650
SYMPK	symplekin		HGNC:22935	8189	ENSG00000125755	19q13.32	9330635
SYS1	SYS1, golgi trafficking protein		HGNC:16162	90196	ENSG00000204070	20q13.12	15077113
TAF1B	TATA-box binding protein associated factor, RNA polymerase I subunit B		HGNC:11533	9014	ENSG00000115750	02p25.1	7801123
TAF6	TATA-box binding protein associated factor 6		HGNC:11540	6878	ENSG00000106290	07q22.1	826207
TANGO6	transport and golgi organization 6 homolog		HGNC:25749	79613	ENSG00000103047	16q22.1	11214970
TARS	threonyl-tRNA synthetase	Aminoacyl tRNA synthetases, Class II	HGNC:11572	6897	ENSG00000113407	05p13.3
TBCD	tubulin folding cofactor D		HGNC:11581	6904	ENSG00000141556	17q25.3
TBL3	transducin beta like 3	WD repeat domain containing|UTPB complex	HGNC:11587	10607	ENSG00000183751	16p13.3	8307582
TCP1	t-complex 1	Chaperonins	HGNC:11655	6950	ENSG00000120438	06q25.3	3476253|3653076
TELO2	telomere maintenance 2	TTT complex	HGNC:29099	9894	ENSG00000100726	16p13.3	9734811|11230166|12670948
TFAM	transcription factor A, mitochondrial		HGNC:11741	7019	ENSG00000108064	10q21.1	7789991
TFRC	transferrin receptor	CD molecules	HGNC:11763	7037	ENSG00000072274	03q29
THOC2	THO complex 2	X-linked mental retardation|THO complex	HGNC:19073	57187	ENSG00000125676	Xq25	11979277|15998806|26166480
THOC3	THO complex 3	WD repeat domain containing|THO complex	HGNC:19072	84321	ENSG00000051596	05q35.2	11979277|15998806
THOC5	THO complex 5	THO complex	HGNC:19074	8563	ENSG00000100296	22q12.2	11979277|8242058|10231032|19015024|18373705|15998806
TICRR	TOPBP1 interacting checkpoint and replication regulator		HGNC:28704	90381	ENSG00000140534	15q26.1	20116089|20080954
TIMM10	translocase of inner mitochondrial membrane 10	TIM22 complex	HGNC:11814	26519	ENSG00000134809	11q12.1	10552927
TIMM13	translocase of inner mitochondrial membrane 13		HGNC:11816	26517	ENSG00000099800	19p13.3	10552927|17329230
TIMM23	translocase of inner mitochondrial membrane 23		HGNC:17312	100287932	ENSG00000265354	10q11.22	10339406|23260140
TIMM44	translocase of inner mitochondrial membrane 44		HGNC:17316	10469	ENSG00000104980	19p13.2	10848612|10339406
TMEM258	transmembrane protein 258		HGNC:1164	746	ENSG00000134825	11q12.2	12427278
TNPO3	transportin 3	Importins	HGNC:17103	23534	ENSG00000064419	07q32.1	10366588|10713112|23543484|23667635
TOMM22	translocase of outer mitochondrial membrane 22	Translocase of outer mitochondrial membrane complex	HGNC:18002	56993	ENSG00000100216	22q13.1	10982837|10900208
TOMM40	translocase of outer mitochondrial membrane 40	Translocase of outer mitochondrial membrane complex	HGNC:18001	10452	ENSG00000130204	19q13	10980201|15644312
TONSL	tonsoku-like, DNA repair protein	Ankyrin repeat domain containing	HGNC:7801	4796	ENSG00000160949	08q24.3	7738005|11246458
TOP1	topoisomerase (DNA) I	Topoisomerases	HGNC:11986	7150	ENSG00000198900	20q12
TOP2A	topoisomerase (DNA) II alpha	Topoisomerases	HGNC:11989	7153	ENSG00000131747	17q21.2
TPT1	tumor protein, translationally-controlled 1		HGNC:12022	7178	ENSG00000133112	13q14.13	2813067|10343127
TPX2	TPX2, microtubule nucleation factor		HGNC:1249	22974	ENSG00000088325	20q11.21	9207457|10393424
TRAPPC1	trafficking protein particle complex 1	Trafficking protein particle complex	HGNC:19894	58485	ENSG00000170043	17p13.1	10582700
TRAPPC3	trafficking protein particle complex 3	Trafficking protein particle complex	HGNC:19942	27095	ENSG00000054116	01p34.3	8619474
TRIAP1	TP53 regulated inhibitor of apoptosis 1		HGNC:26937	51499	ENSG00000170855	12q24.31	11042152|15735003
TRMT112	tRNA methyltransferase 11-2 homolog (S. cerevisiae)		HGNC:26940	51504	ENSG00000173113	11q13.1	11042152
TRMT5	tRNA methyltransferase 5		HGNC:23141	57570	ENSG00000126814	14q23.1	15248782
TRNAU1AP	tRNA selenocysteine 1 associated protein 1	RNA binding motif containing	HGNC:30813	54952	ENSG00000180098	01p35.3	10606267|16230358
TRRAP	transformation/transcription domain associated protein	SAGA complex	HGNC:12347	8295	ENSG00000196367	07q22.1	9708738|9885574
TSR1	TSR1, ribosome maturation factor		HGNC:25542	55720	ENSG00000167721	17p13.3	10718198|20805244
TTC1	tetratricopeptide repeat domain 1	Tetratricopeptide repeat domain containing	HGNC:12391	7265	ENSG00000113312	05q33.3	8836031
TTC27	tetratricopeptide repeat domain 27	Tetratricopeptide repeat domain containing	HGNC:25986	55622	ENSG00000018699	02p22.3
TTI1	TELO2 interacting protein 1	TTT complex	HGNC:29029	9675	ENSG00000101407	20q11.23	9455477|20427287|20371770
TTI2	TELO2 interacting protein 2	TTT complex	HGNC:26262	80185	ENSG00000129696	08p12	20801936|20810650
TUBB	tubulin beta class I	Tubulins	HGNC:20778	203068	ENSG00000196230	06p21.33	11504633|8270253
TUBG1	tubulin gamma 1	Tubulins	HGNC:12417	7283	ENSG00000131462	17q21.31	1904010
TUBGCP2	tubulin gamma complex associated protein 2		HGNC:18599	10844	ENSG00000130640	10q26.3	9566967
TUBGCP3	tubulin gamma complex associated protein 3		HGNC:18598	10426	ENSG00000126216	13q34	9566967|9566969
TUBGCP6	tubulin gamma complex associated protein 6		HGNC:18127	85378	ENSG00000128159	22q13.33	11694571|11258795
TUFM	Tu translation elongation factor, mitochondrial		HGNC:12420	7284	ENSG00000178952	16p11.2	9332382|9545647
TUT1	terminal uridylyl transferase 1, U6 snRNA-specific	RNA binding motif containing|Non-canonical poly(A) polymerases	HGNC:26184	64852	ENSG00000149016	11q12.3	16790842
TXN	thioredoxin		HGNC:12435	7295	ENSG00000136810	09q31.3
TXNL4A	thioredoxin like 4A		HGNC:30551	10907	ENSG00000141759	18q23	11015569
U2AF1	U2 small nuclear RNA auxiliary factor 1	RNA binding motif containing	HGNC:12453	7307	ENSG00000160201	21q22.3	8660980|7956352
U2AF2	U2 small nuclear RNA auxiliary factor 2	RNA binding motif containing	HGNC:23156	11338	ENSG00000063244	19q13.43	1538748
UBA1	ubiquitin like modifier activating enzyme 1	Ubiquitin like modifier activating enzymes	HGNC:12469	7317	ENSG00000130985	Xp11.3	1845793
UBA52	ubiquitin A-52 residue ribosomal protein fusion product 1	L ribosomal proteins	HGNC:12458	7311	ENSG00000221983	19p13.1-p12	8188300
UBE2L3	ubiquitin conjugating enzyme E2 L3	Ubiquitin conjugating enzymes E2	HGNC:12488	7332	ENSG00000185651	22q11.21	8672131|9693040
UBE2M	ubiquitin conjugating enzyme E2 M	Ubiquitin conjugating enzymes E2	HGNC:12491	9040	ENSG00000130725	19q13.43	9694792
UBE2N	ubiquitin conjugating enzyme E2 N	Ubiquitin conjugating enzymes E2	HGNC:12492	7334	ENSG00000177889	12q22	8902611
UBL5	ubiquitin like 5		HGNC:13736	59286	ENSG00000198258	19p13.2
UBTF	upstream binding transcription factor, RNA polymerase I		HGNC:12511	7343	ENSG00000108312	17q21.31	9126496
UPF1	UPF1, RNA helicase and ATPase	UPF1 like RNA helicases	HGNC:9962	5976	ENSG00000005007	19p13.11	8855285|9064659
UPF2	UPF2 regulator of nonsense transcripts homolog (yeast)		HGNC:17854	26019	ENSG00000151461	10p14	11073994|11113196
UQCRC1	ubiquinol-cytochrome c reductase core protein I	Mitochondrial complex III: ubiquinol-cytochrome c reductase complex subunits	HGNC:12585	7384	ENSG00000010256	03p21.31	8407948
UQCRFS1	ubiquinol-cytochrome c reductase, Rieske iron-sulfur polypeptide 1	Mitochondrial complex III: ubiquinol-cytochrome c reductase complex subunits	HGNC:12587	7386	ENSG00000169021	19q12	8088805
UROD	uroporphyrinogen decarboxylase		HGNC:12591	7389	ENSG00000126088	01p34.1	3015909|3460962
USP39	ubiquitin specific peptidase 39	Ubiquitin specific peptidases	HGNC:20071	10713	ENSG00000168883	02p11.2	12838346
USP5	ubiquitin specific peptidase 5	Ubiquitin specific peptidases	HGNC:12628	8078	ENSG00000111667	12p13	12838346|8723724
USPL1	ubiquitin specific peptidase like 1	Ubiquitin specific peptidases|Ubiquitin specific peptidase like	HGNC:20294	10208	ENSG00000132952	13q12.3	22878415
UTP15	UTP15, small subunit processome component	WD repeat domain containing	HGNC:25758	84135	ENSG00000164338	05q13.2	24219289|24754225
UTP20	UTP20, small subunit processome component		HGNC:17897	27340	ENSG00000120800	12q23	9673349|15590835|17498821
UTP23	UTP23, small subunit processome component		HGNC:28224	84294	ENSG00000147679	08q24.11	16769905|22180534
UXT	ubiquitously expressed prefoldin like chaperone	Prefoldin subunits	HGNC:12641	8409	ENSG00000126756	Xp11.23	10087202|16221885
VARS	valyl-tRNA synthetase	Aminoacyl tRNA synthetases, Class I	HGNC:12651	7407	ENSG00000204394	06p21.33	15779907
VARS2	valyl-tRNA synthetase 2, mitochondrial	Aminoacyl tRNA synthetases, Class I	HGNC:21642	57176	ENSG00000137411	06p21.33	1898367|11572484|18400783
VCP	valosin containing protein	AAA ATPases	HGNC:12666	7415	ENSG00000165280	09p13.3	8595912|7553851
VPS25	vacuolar protein sorting 25 homolog	ESCRT-II	HGNC:28122	84313	ENSG00000131475	17q21.31	15511219
VPS28	VPS28, ESCRT-I subunit	ESCRT-I	HGNC:18178	51160	ENSG00000160948	08q24.3
WARS	tryptophanyl-tRNA synthetase	Aminoacyl tRNA synthetases, Class I	HGNC:12729	7453	ENSG00000140105	14q32.2	1537332|1763065
WBSCR22	Williams-Beuren syndrome chromosome region 22		HGNC:16405	114049	ENSG00000071462	07q11.23	12073013|11978965|21148752
WDR12	WD repeat domain 12	WD repeat domain containing	HGNC:14098	55759	ENSG00000138442	02q33.2	16043514|17353269
WDR25	WD repeat domain 25	WD repeat domain containing	HGNC:21064	79446	ENSG00000176473	14q32.32	15587985
WDR3	WD repeat domain 3	WD repeat domain containing|UTPB complex	HGNC:12755	10885	ENSG00000065183	01p12	10395803
WDR33	WD repeat domain 33	WD repeat domain containing	HGNC:25651	55339	ENSG00000136709	02q14.3	11162572
WDR43	WD repeat domain 43	WD repeat domain containing	HGNC:28945	23160	ENSG00000163811	02p23.2	7584026|7584028|17699751
WDR61	WD repeat domain 61	WD repeat domain containing|Paf1/RNA polymerase II complex	HGNC:30300	80349	ENSG00000140395	15q25.1	12477932
WDR70	WD repeat domain 70	WD repeat domain containing	HGNC:25495	55100	ENSG00000082068	05p13.2	12477932
WDR74	WD repeat domain 74	WD repeat domain containing	HGNC:25529	54663	ENSG00000133316	11q12.3
WDR75	WD repeat domain 75	WD repeat domain containing	HGNC:25725	84128	ENSG00000115368	02q32.2	17699751
WDR77	WD repeat domain 77	WD repeat domain containing	HGNC:29652	79084	ENSG00000116455	01p13.2	11756452|8619474
WDR92	WD repeat domain 92	WD repeat domain containing	HGNC:25176	116143	ENSG00000243667	02p14	16487927
WEE1	WEE1 G2 checkpoint kinase		HGNC:12761	7465	ENSG00000166483	11p15.4	1840647
XAB2	XPA binding protein 2	Nucleotide excision repair	HGNC:14089	56949	ENSG00000076924	19p13.3	10944529
XPO1	exportin 1	Exportins	HGNC:12825	7514	ENSG00000082898	02p15	9205132|9368044
XRCC6	X-ray repair cross complementing 6	DNA helicases	HGNC:4055	2547	ENSG00000196419	22q13.2	9200330|9223317
YARS	tyrosyl-tRNA synthetase	Aminoacyl tRNA synthetases, Class I	HGNC:12840	8565	ENSG00000134684	01p35.1	8552597|9162081
YARS2	tyrosyl-tRNA synthetase 2	Aminoacyl tRNA synthetases, Class I	HGNC:24249	51067	ENSG00000139131	12p11.21	15779907|15840810
YRDC	yrdC N6-threonylcarbamoyltransferase domain containing		HGNC:28905	79693	ENSG00000196449	01p34.3	12730717
ZBTB8OS	zinc finger and BTB domain containing 8 opposite strand		HGNC:24094	339487	ENSG00000176261	01p35.1	24870230
ZMAT5	zinc finger matrin-type 5	Zinc fingers CCCH-type|Zinc fingers matrin-type	HGNC:28046	55954	ENSG00000100319	22q12.2	9847074
ZNF131	zinc finger protein 131	Zinc fingers C2H2-type|BTB domain containing	HGNC:12915	7690	ENSG00000172262	05p12
ZNF259
ZNF574	zinc finger protein 574	Zinc fingers C2H2-type	HGNC:26166	64763	ENSG00000105732	19q13.2	12477932

## Sheet: Behan2019
Gene	description	family	hgnc_id	entrez_id	ensemble_id	location	pubmed_id
AAMP	angio associated migratory cell protein	WD repeat domain containing	HGNC:18	14	ENSG00000127837	02q35	7743515
ABCB7	ATP binding cassette subfamily B member 7	ATP binding cassette subfamily B	HGNC:48	22	ENSG00000131269	Xq13.3	9143506
ABCE1	ATP binding cassette subfamily E member 1	ATP binding cassette subfamily E	HGNC:69	6059	ENSG00000164163	04q31.21	7539425
ACTR10	actin-related protein 10 homolog		HGNC:17372	55860	ENSG00000131966	14q23.1	12857853
ACTR2	ARP2 actin related protein 2 homolog	Actin related protein 2/3 complex	HGNC:169	10097	ENSG00000138071	02p14	9230079
AFG3L2	AFG3 like matrix AAA peptidase subunit 2	AAA ATPases	HGNC:315	10939	ENSG00000141385	18p11.21	10395799|18769991
ALG11	ALG11, alpha-1,2-mannosyltransferase	Glycosyl transferases group 1 domain containing	HGNC:32456	440138	ENSG00000253710	13q14.3	20080937
ALG1L	ALG1, chitobiosyldiphosphodolichol beta-mannosyltransferase like	Glycosyl transferases group 1 domain containing	HGNC:33721	200810	ENSG00000189366	03q21.2
ALYREF	Aly/REF export factor	RNA binding motif containing|THO complex	HGNC:19071	10189	ENSG00000183684	17q25.3	11032328|15998806
ANAPC1	anaphase promoting complex subunit 1	Anaphase promoting complex	HGNC:19988	64682	ENSG00000153107	02q13	11179667
ANAPC2	anaphase promoting complex subunit 2	Anaphase promoting complex	HGNC:19989	29882	ENSG00000176248	09q34.3	11739784
ANAPC4	anaphase promoting complex subunit 4	Anaphase promoting complex	HGNC:19990	29945	ENSG00000053900	04p15.2	6180011
ANAPC5	anaphase promoting complex subunit 5	Anaphase promoting complex	HGNC:15713	51433	ENSG00000089053	12q24.31	9469815
ANKLE2	ankyrin repeat and LEM domain containing 2	Ankyrin repeat domain containing|LEM domain containing	HGNC:29101	23141	ENSG00000176915	12q24.33	9734811
AQR	aquarius intron-binding spliceosomal factor	UPF1 like RNA helicases	HGNC:29513	9716	ENSG00000021776	15q14	9626505|16949364
ARCN1	archain 1		HGNC:649	372	ENSG00000095139	11q23.3	7782067|8854871
ARL2	ADP ribosylation factor like GTPase 2	ARF GTPase family	HGNC:693	402	ENSG00000213465	11q13.1	8415637|9253601
ATP2A2	ATPase sarcoplasmic/endoplasmic reticulum Ca2+ transporting 2	ATPases Ca2+ transporting	HGNC:812	488	ENSG00000174437	12q24.11	10080178
ATP6V0C	ATPase H+ transporting V0 subunit c	V-type ATPases	HGNC:855	527	ENSG00000185883	16p13.3	1709739|8250920
ATP6V0D1	ATPase H+ transporting V0 subunit d1	V-type ATPases	HGNC:13724	9114	ENSG00000159720	16q22.1	8250920
ATP6V1A	ATPase H+ transporting V1 subunit A	V-type ATPases	HGNC:851	523	ENSG00000114573	03q13.31	8463241
ATP6V1B2	ATPase H+ transporting V1 subunit B2	V-type ATPases	HGNC:854	526	ENSG00000147416	08p21.3	2145275|14580332
ATP6V1E1	ATPase H+ transporting V1 subunit E1	V-type ATPases	HGNC:857	529	ENSG00000131100	22q11.21	8004105|8250920
AURKB	aurora kinase B	Protein phosphatase 1 regulatory subunits|Chromosomal passenger complex	HGNC:11390	9212	ENSG00000178999	17p13.1	9858806
BANF1	barrier to autointegration factor 1		HGNC:17397	8815	ENSG00000175334	11q13.1	9465049
BCAS2	breast carcinoma amplified sequence 2		HGNC:975	10286	ENSG00000116752	01p13.2	9731529|10403562
BCL2L2-PABPN1
BIRC5	baculoviral IAP repeat containing 5	Baculoviral IAP repeat containing|Chromosomal passenger complex	HGNC:593	332	ENSG00000089685	17q25.3	8106347|7947793
BRF1	BRF1, RNA polymerase III transcription initiation factor 90 kDa subunit	General transcription factors	HGNC:11551	2972	ENSG00000185024	14q32.33	7624363|8943358
BRF2	BRF2, RNA polymerase III transcription initiation factor 50 kDa subunit		HGNC:17298	55290	ENSG00000104221	08p11.23	11483580|11564744
BRIX1	BRX1, biogenesis of ribosomes		HGNC:24170	55299	ENSG00000113460	05p13.2	12477932
BUB3	BUB3, mitotic checkpoint protein	WD repeat domain containing	HGNC:1151	9184	ENSG00000154473	10q26.13	9660858
C21orf59	chromosome 21 open reading frame 59		HGNC:1301	56683	ENSG00000159079	21q22.11	24094744|26904945
C9orf114
CACTIN	cactin, spliceosome C complex subunit		HGNC:29938	58509	ENSG00000105298	19p13.3	8619474|9110174|21429463|20829348
CARS	cysteinyl-tRNA synthetase	Aminoacyl tRNA synthetases, Class I	HGNC:1493	833	ENSG00000110619	11p15.4	8468064
CBWD1	COBW domain containing 1		HGNC:17134	55871	ENSG00000172785	09p24.3	15233989|12421752
CCDC94	coiled-coil domain containing 94		HGNC:25518	55702	ENSG00000105248	19p13.3	22952453
CCNK	cyclin K	Cyclins|P-TEFb complex	HGNC:1596	8812	ENSG00000090061	14q32.2	9632813|10574912
CCT2	chaperonin containing TCP1 subunit 2	Chaperonins	HGNC:1615	10576	ENSG00000166226	12q15	9819444
CCT3	chaperonin containing TCP1 subunit 3	Chaperonins	HGNC:1616	7203	ENSG00000163468	01q22	8110840
CCT5	chaperonin containing TCP1 subunit 5	Chaperonins	HGNC:1618	22948	ENSG00000150753	05p15.2
CCT6A	chaperonin containing TCP1 subunit 6A	Chaperonins	HGNC:1620	908	ENSG00000146731	07p11.2	1352881|8034610
CCT7	chaperonin containing TCP1 subunit 7	Chaperonins	HGNC:1622	10574	ENSG00000135624	02p13.2	9819444
CCT8	chaperonin containing TCP1 subunit 8	Chaperonins	HGNC:1623	10694	ENSG00000156261	21q21.3	7890169
CDC123	cell division cycle 123		HGNC:16827	8872	ENSG00000151465	10p14-p13	15319434
CDC16	cell division cycle 16	Anaphase promoting complex |Tetratricopeptide repeat domain containing	HGNC:1720	8881	ENSG00000130177	13q34	7736578
CDC20	cell division cycle 20	WD repeat domain containing	HGNC:1723	991	ENSG00000117399	01p34.2	7513050|9353311
CDC23	cell division cycle 23	Anaphase promoting complex |Tetratricopeptide repeat domain containing	HGNC:1724	8697	ENSG00000094880	05q31.2	9790767
CDC27	cell division cycle 27	Anaphase promoting complex |Tetratricopeptide repeat domain containing	HGNC:1728	996	ENSG00000004897	17q21.32	8234252
CDC45	cell division cycle 45		HGNC:1739	8318	ENSG00000093009	22q11.21	9660782|9724329|17608804
CDC5L	cell division cycle 5 like	Myb/SANT domain containing	HGNC:1743	988	ENSG00000096401	06p21.1	9598309|9038199
CDC6	cell division cycle 6		HGNC:1744	990	ENSG00000094804	17q21.2	8990175|9566895
CDC7	cell division cycle 7		HGNC:1745	8317	ENSG00000097046	01p22.1	9405610|9250678
CDC73	cell division cycle 73	Paf1/RNA polymerase II complex	HGNC:16783	79577	ENSG00000134371	01q31.2	11318611|15632063|18755853
CDK1	cyclin dependent kinase 1	Cyclin dependent kinases	HGNC:1722	983	ENSG00000170312	10q21.2	3553962|19884882
CDK11A	cyclin dependent kinase 11A	Cyclin dependent kinases	HGNC:1730	728642	ENSG00000008128	01p36.33	7920654|9750192|19884882
CDK9	cyclin dependent kinase 9	Cyclin dependent kinases|P-TEFb complex	HGNC:1780	1025	ENSG00000136807	09q34.11	8170997|9356449
CDT1	chromatin licensing and DNA replication factor 1		HGNC:24576	81620	ENSG00000167513	16q24.3	11896191|11555648
CENPC	centromere protein C		HGNC:1854	1060	ENSG00000145241	04q13.2	7959789
CENPK	centromere protein K		HGNC:29479	64105	ENSG00000123219	05q12.3	8950979
CENPM	centromere protein M	Minor histocompatibility antigens	HGNC:18352	79019	ENSG00000100162	22q13.2	16622420|16622419
CENPN	centromere protein N		HGNC:30873	55839	ENSG00000166451	16q23.2	16622419
CENPW	centromere protein W		HGNC:21488	387103	ENSG00000203760	06q22.32	17610844|19070575
CHAF1B	chromatin assembly factor 1 subunit B	WD repeat domain containing	HGNC:1911	8208	ENSG00000159259	21q22.12-q22.13	7600578|8792829
CHEK1	checkpoint kinase 1		HGNC:1925	1111	ENSG00000149554	11q24.2	9278511|9382850
CHMP2A	charged multivesicular body protein 2A	Charged multivesicular body proteins|ESCRT-III	HGNC:30216	27243	ENSG00000130724	19q13.43	15173323|11559748
CKAP5	cytoskeleton associated protein 5		HGNC:28959	9793	ENSG00000175216	11p11.2	7788527|8536682
CLP1	cleavage and polyadenylation factor I subunit 1		HGNC:16999	10978	ENSG00000172409	11q12.1	8896421|11060040
COPA	coatomer protein complex subunit alpha	WD repeat domain containing|Endogenous ligands	HGNC:2230	1314	ENSG00000122218	01q23.2	8647451
COPB1	coatomer protein complex subunit beta 1		HGNC:2231	1315	ENSG00000129083	11p15.2	7982906
COPB2	coatomer protein complex subunit beta 2	WD repeat domain containing	HGNC:2232	9276	ENSG00000184432	03q23	9858824
COPS2	COP9 signalosome subunit 2	COP9 signalosome	HGNC:30747	9318	ENSG00000166200	15q21.2	7776974|9535219
COPS5	COP9 signalosome subunit 5	COP9 signalosome	HGNC:2240	10987	ENSG00000121022	08q13.1	8837781|9341143
COPZ1	coatomer protein complex subunit zeta 1		HGNC:2243	22818	ENSG00000111481	12q13.13
CPSF2	cleavage and polyadenylation specific factor 2		HGNC:2325	53981	ENSG00000165934	14q32.12	7969155|11124543
CPSF3	cleavage and polyadenylation specific factor 3		HGNC:2326	51692	ENSG00000119203	02p25.1	8929409
CPSF3L	cleavage and polyadenylation specific factor 3-like		HGNC:26052	54973	ENSG00000127054	01p36.33	15684398|16239144
CRNKL1	crooked neck pre-mRNA splicing factor 1		HGNC:15762	51340	ENSG00000101343	20p11.23
CSE1L	chromosome segregation 1 like	Exportins	HGNC:2431	1434	ENSG00000124207	20q13.13	8963895|7479798
CSTF3	cleavage stimulation factor subunit 3		HGNC:2485	1479	ENSG00000176102	11p13	7984242
CTCF	CCCTC-binding factor	Zinc fingers C2H2-type	HGNC:13723	10664	ENSG00000102974	16q22.1	8649389|18550811
CTDP1	CTD phosphatase subunit 1	CTD family phosphatases	HGNC:2498	9150	ENSG00000060069	18q23	9405607|9765293
CWC22	CWC22 spliceosome associated protein homolog		HGNC:29322	57703	ENSG00000163510	02q31.3	9136012|23236153
DAD1	defender against cell death 1	Oligosaccharyltransferase complex subunits	HGNC:2664	1603	ENSG00000129562	14q11.2
DARS	aspartyl-tRNA synthetase	Aminoacyl tRNA synthetases, Class II	HGNC:2678	1615	ENSG00000115866	02q21.3	2674137
DBR1	debranching RNA lariats 1		HGNC:15594	51163	ENSG00000138231	03q22.3	10982890
DDB1	damage specific DNA binding protein 1	Nucleotide excision repair	HGNC:2717	1642	ENSG00000167986	11q12.2	8530102|10574459
DDX10	DEAD-box helicase 10	DEAD-box helicases	HGNC:2735	1662	ENSG00000178105	11q22.3	8660968
DDX18	DEAD-box helicase 18	DEAD-box helicases	HGNC:2741	8886	ENSG00000088205	02q14.1	8861962
DDX47	DEAD-box helicase 47	DEAD-box helicases	HGNC:18682	51202	ENSG00000213782	12p13.1
DDX54	DEAD-box helicase 54	DEAD-box helicases	HGNC:20084	79039	ENSG00000123064	12q24.13	12466272
DDX56	DEAD-box helicase 56	DEAD-box helicases	HGNC:18193	54606	ENSG00000136271	07p13	10749921
DHDDS	dehydrodolichyl diphosphate synthase subunit		HGNC:20603	79947	ENSG00000117682	01p36.11	12591616
DHFRL1
DHX15	DEAH-box helicase 15	DEAH-box helicases	HGNC:2738	1665	ENSG00000109606	04p15.2	9388478
DHX16	DEAH-box helicase 16	DEAH-box helicases	HGNC:2739	8449	ENSG00000204560	06p21.33	9547260|20423332
DHX37	DEAH-box helicase 37	DEAH-box helicases	HGNC:17210	57647	ENSG00000150990	12q24.31	10819331
DHX8	DEAH-box helicase 8	DEAH-box helicases	HGNC:2749	1659	ENSG00000067596	17q21.31	7935475
DHX9	DExH-box helicase 9	DEAH-box helicases	HGNC:2750	1660	ENSG00000135829	01q25.3	8344961|9111062
DTL	denticleless E3 ubiquitin protein ligase homolog	WD repeat domain containing|DDB1 and CUL4 associated factors	HGNC:30288	51514	ENSG00000143476	01q32.3	11278750
DTYMK	deoxythymidylate kinase		HGNC:3061	1841	ENSG00000168393	02q37.3	2017365|8024690
DUT	deoxyuridine triphosphatase		HGNC:3078	1854	ENSG00000128951	15q21.1	1325640|9070952
DYNC1H1	dynein cytoplasmic 1 heavy chain 1	Dyneins, cytoplasmic	HGNC:2961	1778	ENSG00000197102	14q32.31	16260502|8666668
DYNC1I2	dynein cytoplasmic 1 intermediate chain 2	WD repeat domain containing|Dyneins, cytoplasmic	HGNC:2964	1781	ENSG00000077380	02q31.1	10049579|16260502
ECD	ecdysoneless cell cycle regulator		HGNC:17029	11319	ENSG00000122882	10q22.2	9928932|15128659
EEF1A1	eukaryotic translation elongation factor 1 alpha 1		HGNC:3189	1915	ENSG00000156508	06q13	8812466|10941842
EEF2	eukaryotic translation elongation factor 2		HGNC:3214	1938	ENSG00000167658	19p13.3	2610926|6427766
EFTUD2	elongation factor Tu GTP binding domain containing 2		HGNC:30858	9343	ENSG00000108883	17q21.31	9233818
EIF1	eukaryotic translation initiation factor 1		HGNC:3249	10209	ENSG00000173812	17q21.2	7904817|10347211
EIF1AX	eukaryotic translation initiation factor 1A, X-linked		HGNC:3250	1964	ENSG00000173674	Xp22.12	8106356|9381176
EIF2B2	eukaryotic translation initiation factor 2B subunit beta		HGNC:3258	8892	ENSG00000119718	14q24.3	8887689
EIF2B3	eukaryotic translation initiation factor 2B subunit gamma		HGNC:3259	8891	ENSG00000070785	01p34.1	10900014
EIF2B4	eukaryotic translation initiation factor 2B subunit delta		HGNC:3260	8890	ENSG00000115211	02p23.3	8929216|7982969
EIF2B5	eukaryotic translation initiation factor 2B subunit epsilon		HGNC:3261	8893	ENSG00000145191	03q27.1	8688466
EIF2S1	eukaryotic translation initiation factor 2 subunit alpha		HGNC:3265	1965	ENSG00000134001	14q23.3	2948954
EIF2S2	eukaryotic translation initiation factor 2 subunit beta	Protein phosphatase 1 regulatory subunits	HGNC:3266	8894	ENSG00000125977	20q11.22	3044606
EIF2S3	eukaryotic translation initiation factor 2 subunit gamma		HGNC:3267	1968	ENSG00000130741	Xp22.11	8106381|9736774
EIF3A	eukaryotic translation initiation factor 3 subunit A	Eukaryotic translation initiation factor 3	HGNC:3271	8661	ENSG00000107581	10q26.11	9054404|8590280
EIF3B	eukaryotic translation initiation factor 3 subunit B	RNA binding motif containing|Eukaryotic translation initiation factor 3	HGNC:3280	8662	ENSG00000106263	07p22.3	8995410
EIF3D	eukaryotic translation initiation factor 3 subunit D	Eukaryotic translation initiation factor 3	HGNC:3278	8664	ENSG00000100353	22q12.3	9341143
EIF3F	eukaryotic translation initiation factor 3 subunit F	Eukaryotic translation initiation factor 3	HGNC:3275	8665	ENSG00000175390	11p15.4	9341143
EIF3I	eukaryotic translation initiation factor 3 subunit I	WD repeat domain containing|Eukaryotic translation initiation factor 3	HGNC:3272	8668	ENSG00000084623	01p35.2	7566156|8995409
EIF4A3	eukaryotic translation initiation factor 4A3	DEAD-box helicases|Exon junction complex	HGNC:18683	9775	ENSG00000141543	17q25.3	10623621|14730019
EIF4E	eukaryotic translation initiation factor 4E		HGNC:3287	1977	ENSG00000151247	04q23	9330633|1916814
EIF5	eukaryotic translation initiation factor 5		HGNC:3299	1983	ENSG00000100664	14q32.32	8663286
ELL	elongation factor for RNA polymerase II	Protein phosphatase 1 regulatory subunits|Super elongation complex	HGNC:23114	8178	ENSG00000105656	19p13.11	7991593|8596958
EPRS	glutamyl-prolyl-tRNA synthetase	Aminoacyl tRNA synthetases, Class I|Aminoacyl tRNA synthetases, Class II	HGNC:3418	2058	ENSG00000136628	01q41	1988429
ERCC3	ERCC excision repair 3, TFIIH core complex helicase subunit	General transcription factors|Xeroderma pigmentosum complementation groups|DNA helicases|ERCC excision repair associated	HGNC:3435	2071	ENSG00000163161	02q14.3	8202161
ERH	enhancer of rudimentary homolog (Drosophila)		HGNC:3447	2079	ENSG00000100632	14q24.1	8786099|9074495
ESPL1	extra spindle pole bodies like 1, separase		HGNC:16856	9700	ENSG00000135476	12q13.13	8724849|16258266
EXOSC3	exosome component 3	Exosome complex	HGNC:17944	51010	ENSG00000107371	09p13.2	10810093|11110791
EXOSC7	exosome component 7	Exosome complex	HGNC:28112	23016	ENSG00000075914	03p21.31	11719186|11812149
FAM86B1	family with sequence similarity 86 member B1		HGNC:28268	85002	ENSG00000186523	08p23.1	12477932
FARSA	phenylalanyl-tRNA synthetase alpha subunit	Aminoacyl tRNA synthetases, Class II	HGNC:3592	2193	ENSG00000179115	19p13.13	9177188
FARSB	phenylalanyl-tRNA synthetase beta subunit	Aminoacyl tRNA synthetases, Class II	HGNC:17800	10056	ENSG00000116120	02q36.1	10049785
FBXO5	F-box protein 5	F-boxes other	HGNC:13584	26271	ENSG00000112029	06q25.2	10531035|10531037
FCF1	FCF1 rRNA-processing protein		HGNC:20220	51077	ENSG00000119616	14q24.3	16762320
GARS	glycyl-tRNA synthetase	Aminoacyl tRNA synthetases, Class II	HGNC:4162	2617	ENSG00000106105	07p14.3	8595897|8872480
GBF1	golgi brefeldin A resistant guanine nucleotide exchange factor 1		HGNC:4181	8729	ENSG00000107862	10q24.32	9828135
GINS1	GINS complex subunit 1	GINS complex	HGNC:28980	9837	ENSG00000101003	20p11.21	8724849|8786132
GINS2	GINS complex subunit 2	GINS complex	HGNC:24575	51659	ENSG00000131153	16q24.1	11042152|10810093
GNB2L1
GNL3	G protein nucleolar 3		HGNC:29931	26354	ENSG00000163938	03p21.1	11085516|12464630
GPN1	GPN-loop GTPase 1	GPN-loop GTPases	HGNC:17030	11321	ENSG00000198522	02p23.3	11058119|11124703
GPN2	GPN-loop GTPase 2	GPN-loop GTPases	HGNC:25513	54707	ENSG00000142751	01p36.11	12975309
GRPEL1	GrpE like 1, mitochondrial		HGNC:19696	80273	ENSG00000109519	04p16.1	11311562|12840016
GSPT1	G1 to S phase transition 1		HGNC:4621	2935	ENSG00000103342	16p13.13	2511002|17700517
GTF2A2	general transcription factor IIA subunit 2	General transcription factors	HGNC:4647	2958	ENSG00000140307	15q22.2	7958899
GTF2B	general transcription factor IIB	General transcription factors	HGNC:4648	2959	ENSG00000137947	01p22.2	1876184|8162052
GTF2E1	general transcription factor IIE subunit 1	General transcription factors	HGNC:4650	2960	ENSG00000153767	03q13.33	1454543|8162052
GTF2E2	general transcription factor IIE subunit 2	General transcription factors	HGNC:4651	2961	ENSG00000197265	08p12	1956404
GTPBP4	GTP binding protein 4		HGNC:21535	23560	ENSG00000107937	10p15.3	11316846
HAUS1	HAUS augmin like complex subunit 1	HAUS augmin like complex	HGNC:25174	115106	ENSG00000152240	18q21.1	19427217
HAUS3	HAUS augmin like complex subunit 3	HAUS augmin like complex	HGNC:28719	79441	ENSG00000214367	04p16.3	19427217|19812674
HAUS4	HAUS augmin like complex subunit 4	HAUS augmin like complex	HGNC:20163	54930	ENSG00000092036	14q11.2	19427217
HAUS7	HAUS augmin like complex subunit 7	HAUS augmin like complex	HGNC:32979	55559	ENSG00000213397	Xq28	11163772|16395595|19427217
HCFC1	host cell factor C1	X-linked mental retardation|Protein phosphatase 1 regulatory subunits|ATAC complex	HGNC:4839	3054	ENSG00000172534	Xq28	8392914|23000143
HEATR1	HEAT repeat containing 1	Minor histocompatibility antigens	HGNC:25517	55127	ENSG00000119285	01q43	17699751
HINFP	histone H4 transcription factor	Zinc fingers C2H2-type	HGNC:17850	25988	ENSG00000172273	11q23.3	11553631
HIST1H2AJ	histone cluster 1 H2A family member j	Histones	HGNC:4727	8331	ENSG00000276368	06p22.1	9439656|12408966
HIST1H2AM	histone cluster 1 H2A family member m	Histones	HGNC:4735	8336	ENSG00000278677	06p22.1	1768865|9439656|12408966
HIST1H2BB	histone cluster 1 H2B family member b	Histones	HGNC:4751	3018	ENSG00000276410	06p22.2	8227173|12408966
HIST1H2BC	histone cluster 1 H2B family member c	Histones	HGNC:4757	8347	ENSG00000180596	06p22.2	9119399|12408966
HIST1H2BF	histone cluster 1 H2B family member f	Histones	HGNC:4752	8343	ENSG00000277224	06p22.2	9119399|12408966
HIST1H2BH	histone cluster 1 H2B family member h	Histones	HGNC:4755	8345	ENSG00000275713	06p22.2	9119399|12408966
HIST1H2BL	histone cluster 1 H2B family member l	Histones	HGNC:4748	8340	ENSG00000185130	06p22.1	9439656|12408966
HIST1H2BN	histone cluster 1 H2B family member n	Histones	HGNC:4749	8341	ENSG00000233822	06p22.1	9439656|12408966
HNRNPC	heterogeneous nuclear ribonucleoprotein C (C1/C2)	RNA binding motif containing	HGNC:5035	3183	ENSG00000092199	14q11.2	3457372
HNRNPK	heterogeneous nuclear ribonucleoprotein K		HGNC:5044	3190	ENSG00000165119	09q21.32	8107114
HNRNPL	heterogeneous nuclear ribonucleoprotein L	RNA binding motif containing	HGNC:5045	3191	ENSG00000104824	19q13.2	2687284
IARS	isoleucyl-tRNA synthetase	Aminoacyl tRNA synthetases, Class I	HGNC:5330	3376	ENSG00000196305	09q22.31	8812440
IGBP1	immunoglobulin (CD79A) binding protein 1	Protein phosphatase 2 modulatory subunits	HGNC:5461	3476	ENSG00000089289	Xq13.1	9441740
IMP3	IMP3, U3 small nucleolar ribonucleoprotein		HGNC:14497	55272	ENSG00000177971	15q24.2	11543634|12655004
INCENP	inner centromere protein	Chromosomal passenger complex	HGNC:6058	3619	ENSG00000149503	11q12.3	1860899|11453556
INTS2	integrator complex subunit 2		HGNC:29241	57508	ENSG00000108506	17q23.2	16239144
INTS4	integrator complex subunit 4		HGNC:25048	92105	ENSG00000149262	11q14.1	16239144
INTS9	integrator complex subunit 9		HGNC:25592	55756	ENSG00000104299	08p21.1	16239144
ISCU	iron-sulfur cluster assembly enzyme		HGNC:29882	23479	ENSG00000136003	12q23.3	8875867|11060020
KANSL2	KAT8 regulatory NSL complex subunit 2		HGNC:26024	54934	ENSG00000139620	12q13.11	12477932
KARS	lysyl-tRNA synthetase	Aminoacyl tRNA synthetases, Class II	HGNC:6215	3735	ENSG00000065427	16q23.1	8812440|9278442|23768514
KAT8	lysine acetyltransferase 8	Zinc fingers C2HC-type|Lysine acetyltransferases	HGNC:17933	84148	ENSG00000103510	16p11.2	10786633
KIF11	kinesin family member 11	Kinesins	HGNC:6388	3832	ENSG00000138160	10q23.33	1505978|8548803
KIF23	kinesin family member 23	Kinesins	HGNC:6392	9493	ENSG00000137807	15q23	1406973
KIN	Kin17 DNA and RNA binding protein		HGNC:6327	22944	ENSG00000151657	10p14	1923796|24140279
KPNB1	karyopherin subunit beta 1	Armadillo repeat containing|Importins	HGNC:6400	3837	ENSG00000108424	17q21.32	7615630|7627554
KRTAP4-11	keratin associated protein 4-11	Keratin associated proteins	HGNC:18911	653240	ENSG00000212721	17q21.2
KRTAP5-10	keratin associated protein 5-10	Keratin associated proteins	HGNC:23605	387273	ENSG00000204572	11q13.4	15144888
KRTAP5-6	keratin associated protein 5-6	Keratin associated proteins	HGNC:23600	440023	ENSG00000205864	11p15.5	15144888
KRTAP9-4	keratin associated protein 9-4	Keratin associated proteins	HGNC:18902	85280	ENSG00000241595	17q21.2	11279113
LARS	leucyl-tRNA synthetase	Aminoacyl tRNA synthetases, Class I	HGNC:6512	51520	ENSG00000133706	05q32	6933703
LCE1A	late cornified envelope 1A	Late cornified envelope proteins	HGNC:29459	353131	ENSG00000186844	01q21.3	11698679
LCE1E	late cornified envelope 1E	Late cornified envelope proteins	HGNC:29466	353135	ENSG00000186226	01q21.3	11698679
LCE1F	late cornified envelope 1F	Late cornified envelope proteins	HGNC:29467	353137	ENSG00000240386	01q21.3	11698679
LSM2	LSM2 homolog, U6 small nuclear RNA and mRNA degradation associated		HGNC:13940	57819	ENSG00000204392	06p21.33	10523320|8428774|12515382
LSM3	LSM3 homolog, U6 small nuclear RNA and mRNA degradation associated		HGNC:17874	27258	ENSG00000170860	03p25.1	10369684|10523320|12515382
LSM4	LSM4 homolog, U6 small nuclear RNA and mRNA degradation associated		HGNC:17259	25804	ENSG00000130520	19p13.1	10369684|10523320|12515382
LSM5	LSM5 homolog, U6 small nuclear RNA and mRNA degradation associated		HGNC:17162	23658	ENSG00000106355	07p14.3	10369684|10523320|12515382
LSM7	LSM7 homolog, U6 small nuclear RNA and mRNA degradation associated		HGNC:20470	51690	ENSG00000130332	19p13.3	10369684|10523320|12515382
LUC7L3	LUC7 like 3 pre-mRNA splicing factor		HGNC:24309	51747	ENSG00000108848	17q21.33	10631324|12565863|17726058
MAD2L1	MAD2 mitotic arrest deficient-like 1 (yeast)		HGNC:6763	4085	ENSG00000164109	04q27	8824189|9345911
MAK16	MAK16 homolog	RNA binding motif containing	HGNC:13703	84549	ENSG00000198042	08p12
MARS	methionyl-tRNA synthetase	Aminoacyl tRNA synthetases, Class I	HGNC:6898	4141	ENSG00000166986	12q13.3	10448063|24482476
MASTL	microtubule associated serine/threonine kinase like		HGNC:19042	84930	ENSG00000120539	10p12.1
MCM2	minichromosome maintenance complex component 2	MCM family	HGNC:6944	4171	ENSG00000073111	03q21.3	1710453|8258304
MCM3	minichromosome maintenance complex component 3	MCM family	HGNC:6945	4172	ENSG00000112118	06p12.2	1549468
MCM3AP	minichromosome maintenance complex component 3 associated protein	Transcription and export complex 2	HGNC:6946	8888	ENSG00000160294	21q22.3	9712829|16914116|21195085
MCM5	minichromosome maintenance complex component 5	MCM family	HGNC:6948	4174	ENSG00000100297	22q12.3	8751386|10591208
MCM6	minichromosome maintenance complex component 6	MCM family	HGNC:6949	4175	ENSG00000076003	02q21.3
MCM7	minichromosome maintenance complex component 7	Protein phosphatase 1 regulatory subunits|MCM family	HGNC:6950	4176	ENSG00000166508	07q22.1	7842741
MDN1	midasin AAA ATPase 1	AAA ATPases	HGNC:18302	23195	ENSG00000112159	06q15	12102729
MED11	mediator complex subunit 11	Mediator complex	HGNC:32687	400569	ENSG00000161920	17p13.2	15175163|12584197
MED20	mediator complex subunit 20	Mediator complex	HGNC:16840	9477	ENSG00000124641	06p21.1	9933582|15175163
MED27	mediator complex subunit 27	Mediator complex	HGNC:2377	9442	ENSG00000160563	09q34.13	9989412
MED28	mediator complex subunit 28	Mediator complex	HGNC:24628	80306	ENSG00000118579	04p15.32	11779215|15467741
MED30	mediator complex subunit 30	Mediator complex	HGNC:23032	90390	ENSG00000164758	08q24.11
MED31	mediator complex subunit 31	Mediator complex	HGNC:24260	51003	ENSG00000108590	17p13.1	10810093
MED4	mediator complex subunit 4	Mediator complex	HGNC:17903	29079	ENSG00000136146	13q14.2	10235266|11042152
MED6	mediator complex subunit 6	Mediator complex	HGNC:19970	10001	ENSG00000133997	14q24.2	9234719|9671713
MEPCE	methylphosphate capping enzyme		HGNC:20247	56257	ENSG00000146834	07q22.1	12358911|17643375
MFAP1	microfibrillar associated protein 1		HGNC:7032	4236	ENSG00000140259	15q15.3	7835894
MPHOSPH10	M-phase phosphoprotein 10	Protein phosphatase 1 regulatory subunits	HGNC:7213	10199	ENSG00000124383	02p13.3	8885239|9450966
MTBP	MDM2 binding protein		HGNC:7417	27085	ENSG00000172167	08q24.12	10906133|11060448
MZT1	mitotic spindle organizing protein 1		HGNC:33830	440145	ENSG00000204899	13q21.33	20360068
NAA38	N(alpha)-acetyltransferase 38, NatC auxiliary subunit	N(alpha)-acetyltransferase subunits	HGNC:28212	84316	ENSG00000183011	17p13.1	19398576|19660095
NAA50	N(alpha)-acetyltransferase 50, NatE catalytic subunit	N(alpha)-acetyltransferase subunits|GCN5 related N-acetyltransferases	HGNC:29533	80218	ENSG00000121579	03q13.31	16507339|17502424|19660095|19744929
NAPA	NSF attachment protein alpha		HGNC:7641	8775	ENSG00000105402	19q13.33	9269766
NARFL	nuclear prelamin A recognition factor like		HGNC:14179	64428	ENSG00000103245	16p13.3	16956324
NARS	asparaginyl-tRNA synthetase	Aminoacyl tRNA synthetases, Class II	HGNC:7643	4677	ENSG00000134440	18q21.31	6836455|9421509
NAT10	N-acetyltransferase 10	GCN5 related N-acetyltransferases	HGNC:29830	55226	ENSG00000135372	11p13	14592445|21177859|25653167
NCAPG	non-SMC condensin I complex subunit G		HGNC:24304	64151	ENSG00000109805	04p15.31	10910072|11136719
NCBP1	nuclear cap binding protein subunit 1		HGNC:7658	4686	ENSG00000136937	09q22.33	7937105|8812508
NCBP2	nuclear cap binding protein subunit 2	RNA binding motif containing	HGNC:7659	22916	ENSG00000114503	03q29	7478990|7651522|8682299
NDC80	NDC80, kinetochore complex component		HGNC:16909	10403	ENSG00000080986	18p11.32	9315664|12351790
NEDD1	neural precursor cell expressed, developmentally down-regulated 1	WD repeat domain containing	HGNC:7723	121441	ENSG00000139350	12q23.1
NEDD8	neural precursor cell expressed, developmentally down-regulated 8		HGNC:7732	4738	ENSG00000129559	14q12	9353319
NHP2L1
NIFK	nucleolar protein interacting with the FHA domain of MKI67	RNA binding motif containing	HGNC:17838	84365	ENSG00000155438	02q14.3	11342549|16244663|14659764
NIP7	NIP7, nucleolar pre-rRNA processing protein		HGNC:24328	51388	ENSG00000132603	16q22.1	14660641|22195017|20798176
NKAP	NFKB activating protein		HGNC:29873	79576	ENSG00000101882	Xq24	14550261
NMD3	NMD3 ribosome export adaptor		HGNC:24250	51068	ENSG00000169251	03q26.1	10810093|23782956|12773398
NOL10	nucleolar protein 10		HGNC:25862	79954	ENSG00000115761	02p25.1	12477932
NOP16	NOP16 nucleolar protein		HGNC:26934	51491	ENSG00000048162	05q35.2	10810093|11042152
NOP56	NOP56 ribonucleoprotein		HGNC:15911	10528	ENSG00000101361	20p13	9372940|21683323
NOP58	NOP58 ribonucleoprotein		HGNC:29926	51602	ENSG00000055044	02q33.1	10606270|10925205
NPIPA5	nuclear pore complex interacting protein family member A5		HGNC:41980	100288332	ENSG00000183793	16p13.11
NPLOC4	NPL4 homolog, ubiquitin recognition factor	Zinc fingers	HGNC:18261	55666	ENSG00000182446	17q25.3	11574150|10811609|24429874
NRDE2	NRDE-2, necessary for RNA interference, domain containing		HGNC:20186	55051	ENSG00000119720	14q32.11
NRF1	nuclear respiratory factor 1		HGNC:7996	4899	ENSG00000106459	07q32.2	2584221
NSA2	NSA2, ribosome biogenesis homolog		HGNC:30728	10412	ENSG00000164346	05q13.3	11124703|10486207
NSF	N-ethylmaleimide sensitive factor, vesicle fusing ATPase	AAA ATPases	HGNC:8016	4905	ENSG00000073969	17q21.31	1315316|8875895
NSL1	NSL1, MIS12 kinetochore complex component	MIS12 kinetochore complex	HGNC:24548	25936	ENSG00000117697	01q32.3	20819937
NUBP1	nucleotide binding protein 1	Cytosolic iron-sulfur assembly components	HGNC:8041	4682	ENSG00000103274	16p13.13	7926816
NUDT21	nudix hydrolase 21	Nudix hydrolase family	HGNC:13870	11051	ENSG00000167005	16q13	9659921
NUF2	NUF2, NDC80 kinetochore complex component		HGNC:14621	83540	ENSG00000143228	01q23.3	11266451|11685532
NUP133	nucleoporin 133	Minor histocompatibility antigens|Nucleoporins	HGNC:18016	55746	ENSG00000069248	01q42.13	11684705
NUP155	nucleoporin 155	Nucleoporins	HGNC:8063	9631	ENSG00000113569	05p13.2	10191094
NUP160	nucleoporin 160	Nucleoporins	HGNC:18017	23279	ENSG00000030066	11p11.2	11684705
NUP214	nucleoporin 214	Nucleoporins	HGNC:8064	8021	ENSG00000126883	09q34.13	8108440|2370860
NUS1	NUS1 dehydrodolichyl diphosphate synthase subunit		HGNC:21042	116150	ENSG00000153989	06q22.1	25066056
NUTF2	nuclear transport factor 2		HGNC:13722	10204	ENSG00000102898	16q22.1	7744965|3380696
ORC6	origin recognition complex subunit 6	Origin recognition complex	HGNC:17151	23594	ENSG00000091651	16q11.2	10945994
PAFAH1B1	platelet activating factor acetylhydrolase 1b regulatory subunit 1	WD repeat domain containing	HGNC:8574	5048	ENSG00000007168	17p13.3	8355785|9063735
PAM16	presequence translocase associated motor 16 homolog		HGNC:29679	51025	ENSG00000217930	16p13.3	10810093|11750097
PCBP1	poly(rC) binding protein 1		HGNC:8647	5093	ENSG00000169564	02p13.3	8833161
PCID2	PCI domain containing 2	Transcription and export complex 2	HGNC:25653	55795	ENSG00000126226	13q34	12477932
PCNA	proliferating cell nuclear antigen		HGNC:8729	5111	ENSG00000132646	20p12.3	2565339
PDCD7	programmed cell death 7		HGNC:8767	10081	ENSG00000090470	15q22.31	10037816
PES1	pescadillo ribosomal biogenesis factor 1		HGNC:8848	23481	ENSG00000100029	22q12.2	8985183|10591208|17353269
PFDN2	prefoldin subunit 2	Prefoldin subunits	HGNC:8867	5202	ENSG00000143256	01q23.3	10051400
PGAM4	phosphoglycerate mutase family member 4	Bisphosphoglycerate phosphatases	HGNC:21731	441531	ENSG00000226784	Xq21.1	11961099|9370262
PHAX	phosphorylated adaptor for RNA export		HGNC:10241	51808	ENSG00000164902	05q23.2	10786834
PHB	prohibitin		HGNC:8912	5245	ENSG00000167085	17q21.33	10376528|8244394
PHB2	prohibitin 2		HGNC:30306	11331	ENSG00000215021	12p13.31	11302691|9259555
PISD	phosphatidylserine decarboxylase		HGNC:8999	23761	ENSG00000241878	22q12.2	10591208
PKMYT1	protein kinase, membrane associated tyrosine/threonine 1	Protein phosphatase 1 regulatory subunits	HGNC:29650	9088	ENSG00000127564	16p13.3	9001210|12606722
PLK1	polo like kinase 1		HGNC:9077	5347	ENSG00000166851	16p12.2	8127874
PMF1-BGLAP
POLA2	DNA polymerase alpha 2, accessory subunit	DNA polymerases	HGNC:30073	23649	ENSG00000014138	11q13.1	8223465|11433027
POLD1	DNA polymerase delta 1, catalytic subunit	DNA polymerases	HGNC:9175	5424	ENSG00000062822	19q13.3	1722322
POLD2	DNA polymerase delta 2, accessory subunit	DNA polymerases	HGNC:9176	5425	ENSG00000106628	07p13	8530069
POLD3	DNA polymerase delta 3, accessory subunit	DNA polymerases|Protein phosphatase 1 regulatory subunits	HGNC:20932	10714	ENSG00000077514	11q13.4	10219083
POLE	DNA polymerase epsilon, catalytic subunit	DNA polymerases	HGNC:9177	5426	ENSG00000177084	12q24.33	8020968
POLR1B	RNA polymerase I subunit B	RNA polymerase subunits	HGNC:20454	84172	ENSG00000125630	02q14.1
POLR2A	RNA polymerase II subunit A	RNA polymerase subunits	HGNC:9187	5430	ENSG00000181222	17p13.1
POLR2B	RNA polymerase II subunit B	RNA polymerase subunits	HGNC:9188	5431	ENSG00000047315	04q12	1518060|8034326
POLR2C	RNA polymerase II subunit C	RNA polymerase subunits	HGNC:9189	5432	ENSG00000102978	16q21	8034326
POLR2D	RNA polymerase II subunit D	RNA polymerase subunits	HGNC:9191	5433	ENSG00000144231	02q14.3	9528765
POLR2E	RNA polymerase II subunit E	RNA polymerase subunits	HGNC:9192	5434	ENSG00000099817	19p13.3	8034326
POLR2F	RNA polymerase II subunit F	RNA polymerase subunits	HGNC:9193	5435	ENSG00000100142	22q13.1	8786150
POLR2G	RNA polymerase II subunit G	RNA polymerase subunits	HGNC:9194	5436	ENSG00000168002	11q12.3	7579693|9256063
POLR2H	RNA polymerase II subunit H	RNA polymerase subunits	HGNC:9195	5437	ENSG00000163882	03q27.1
POLR2I	RNA polymerase II subunit I	RNA polymerase subunits	HGNC:9196	5438	ENSG00000105258	19q13.12	8034326
POLR2K	RNA polymerase II subunit K	RNA polymerase subunits	HGNC:9198	5440	ENSG00000147669	08q22.2
POLR2L	RNA polymerase II subunit L	RNA polymerase subunits	HGNC:9199	5441	ENSG00000177700	11p15.5	8786124
POLR3A	RNA polymerase III subunit A	RNA polymerase subunits	HGNC:30074	11128	ENSG00000148606	10q22.3	9331371|12391170
POLR3B	RNA polymerase III subunit B	RNA polymerase subunits	HGNC:30348	55703	ENSG00000013503	12q23.3	12391170
POLR3F	RNA polymerase III subunit F	RNA polymerase subunits	HGNC:15763	10621	ENSG00000132664	20p11.23	9171375
PPIL2	peptidylprolyl isomerase like 2	U-box domain containing|Cyclophilin peptidylprolyl isomerases	HGNC:9261	23759	ENSG00000100023	22q11.21	10591208
PPP1CB	protein phosphatase 1 catalytic subunit beta	Protein phosphatase catalytic subunits	HGNC:9282	5500	ENSG00000213639	02p23.2	8312365
PPWD1	peptidylprolyl isomerase domain and WD repeat containing 1	WD repeat domain containing|Cyclophilin peptidylprolyl isomerases	HGNC:28954	23398	ENSG00000113593	05q12.3	7584044
PRC1	protein regulator of cytokinesis 1		HGNC:9341	9055	ENSG00000198901	15q26.1	9885575
PRELID1	PRELI domain containing 1	PRELI domain containing	HGNC:30255	27166	ENSG00000169230	05q35.3	10784606|14640972
PRMT1	protein arginine methyltransferase 1	Protein arginine methyltransferases	HGNC:5187	3276	ENSG00000126457	19q13.33	9545638
PRPF19	pre-mRNA processing factor 19	WD repeat domain containing|U-box domain containing	HGNC:17896	27339	ENSG00000110107	11q12.2	12960389
PRPF38A	pre-mRNA processing factor 38A		HGNC:25930	84950	ENSG00000134748	01p32.3	12477932
PRPF38B	pre-mRNA processing factor 38B		HGNC:25512	55119	ENSG00000134186	01p13.3
PRPF4	pre-mRNA processing factor 4	WD repeat domain containing	HGNC:17349	9128	ENSG00000136875	09q32	9257651|9404889
PRPF40A	pre-mRNA processing factor 40 homolog A		HGNC:16463	55660	ENSG00000196504	02q23.3	9724750|12460579
PRPF6	pre-mRNA processing factor 6		HGNC:15860	24148	ENSG00000101161	20q13.33	10561546|10788320
PRPF8	pre-mRNA processing factor 8		HGNC:17340	10594	ENSG00000174231	17p13.3	11468273|10411133
PSMA1	proteasome subunit alpha 1	Proteasome	HGNC:9530	5682	ENSG00000129084	11p15.2	1398136|2025653
PSMA2	proteasome subunit alpha 2	Proteasome	HGNC:9531	5683	ENSG00000106588	07p14.1	2025653|1888762
PSMA3	proteasome subunit alpha 3	Proteasome	HGNC:9532	5684	ENSG00000100567	14q23.1	2025653|8811196
PSMA4	proteasome subunit alpha 4	Proteasome	HGNC:9533	5685	ENSG00000041357	15q25.1	2025653
PSMA5	proteasome subunit alpha 5	Proteasome	HGNC:9534	5686	ENSG00000143106	01p13.3	1888762
PSMA6	proteasome subunit alpha 6	Proteasome	HGNC:9535	5687	ENSG00000100902	14q13.2	1888762|8811196
PSMA7	proteasome subunit alpha 7	Proteasome	HGNC:9536	5688	ENSG00000101182	20q13.33	8764072
PSMB1	proteasome subunit beta 1	Proteasome	HGNC:9537	5689	ENSG00000008018	06q27	2025653
PSMB2	proteasome subunit beta 2	Proteasome	HGNC:9539	5690	ENSG00000126067	01p34.3	7918633
PSMB3	proteasome subunit beta 3	Proteasome	HGNC:9540	5691	ENSG00000277791	17q12	7918633
PSMB4	proteasome subunit beta 4	Proteasome	HGNC:9541	5692	ENSG00000159377	01q21.3	7918633
PSMB5	proteasome subunit beta 5	Proteasome	HGNC:9542	5693	ENSG00000100804	14q11.2	8066462|8811196
PSMB6	proteasome subunit beta 6	Proteasome	HGNC:9543	5694	ENSG00000142507	17p13.2	8066462|1888762
PSMB7	proteasome subunit beta 7	Proteasome	HGNC:9544	5695	ENSG00000136930	09q33.3	8811196
PSMC1	proteasome 26S subunit, ATPase 1	AAA ATPases|Proteasome	HGNC:9547	5700	ENSG00000100764	14q32.11	9473509
PSMC3	proteasome 26S subunit, ATPase 3	AAA ATPases|Proteasome	HGNC:9549	5702	ENSG00000165916	11p11.2	9048938|9473509
PSMC4	proteasome 26S subunit, ATPase 4	AAA ATPases|Proteasome	HGNC:9551	5704	ENSG00000013275	19q13.11-q13.13	9473509|8603043
PSMC6	proteasome 26S subunit, ATPase 6	AAA ATPases|Proteasome	HGNC:9553	5706	ENSG00000100519	14q22.1	8674546|9473509
PSMD1	proteasome 26S subunit, non-ATPase 1	Proteasome	HGNC:9554	5707	ENSG00000173692	02q37.1	8816993
PSMD11	proteasome 26S subunit, non-ATPase 11	Proteasome	HGNC:9556	5717	ENSG00000108671	17q11.2	9426256|9119060
PSMD12	proteasome 26S subunit, non-ATPase 12	Proteasome	HGNC:9557	5718	ENSG00000197170	17q24.2	9426256
PSMD14	proteasome 26S subunit, non-ATPase 14	Proteasome	HGNC:16889	10213	ENSG00000115233	02q24.2	9374539
PSMD2	proteasome 26S subunit, non-ATPase 2	Proteasome	HGNC:9559	5708	ENSG00000175166	03q27.1	8774743
PSMD3	proteasome 26S subunit, non-ATPase 3	Proteasome	HGNC:9560	5709	ENSG00000108344	17q21.1	9017604
PSMD6	proteasome 26S subunit, non-ATPase 6	Proteasome	HGNC:9564	9861	ENSG00000163636	03p14.1	10723133
PUF60	poly(U) binding splicing factor 60	RNA binding motif containing	HGNC:17042	22827	ENSG00000179950	08q24.3	10668799|10882074|17579712
PWP2	PWP2 periodic tryptophan protein homolog (yeast)	WD repeat domain containing|UTPB complex	HGNC:9711	5822	ENSG00000241945	21q22.3	8893822
QARS	glutaminyl-tRNA synthetase	Aminoacyl tRNA synthetases, Class I	HGNC:9751	5859	ENSG00000172053	03p21.31	8078941|10393422
RABGGTB	Rab geranylgeranyltransferase beta subunit		HGNC:9796	5876	ENSG00000137955	01p31.1	8706741|8954794
RACGAP1	Rac GTPase activating protein 1		HGNC:9804	29127	ENSG00000161800	12q13.12	9497316
RAD51	RAD51 recombinase	Fanconi anemia complementation groups	HGNC:9817	5888	ENSG00000051180	15q15.1	8358431|8479919|26253028
RAN	RAN, member RAS oncogene family	RAN family GTPases	HGNC:9846	5901	ENSG00000132341	12q24.33	8421051
RANGAP1	Ran GTPase activating protein 1		HGNC:9854	5905	ENSG00000100401	22q13.2	7878053
RBBP6	RB binding protein 6, ubiquitin ligase		HGNC:9889	5930	ENSG00000122257	16p12.1	8595913|16396680
RBM14	RNA binding motif protein 14	RNA binding motif containing	HGNC:14219	10432	ENSG00000239306	11q13.2	9285794
RBM17	RNA binding motif protein 17	G-patch domain containing|RNA binding motif containing	HGNC:16944	84991	ENSG00000134453	10p15.1	9731529
RBM25	RNA binding motif protein 25	RNA binding motif containing	HGNC:23244	58517	ENSG00000119707	14q24.2	9847074|7596406
RBMX	RNA binding motif protein, X-linked	RNA binding motif containing	HGNC:9910	27316	ENSG00000147274	Xq26.3	10391206|10391207
RBX1	ring-box 1	Ring finger proteins|SCF complex	HGNC:9928	9978	ENSG00000100387	22q13.2	10213691|10230407
RCC1	regulator of chromosome condensation 1		HGNC:1913	1104	ENSG00000180198	01p35.3	7851910
RFC4	replication factor C subunit 4	AAA ATPases	HGNC:9972	5984	ENSG00000163918	03q27.3	7774928
RFC5	replication factor C subunit 5	AAA ATPases	HGNC:9973	5985	ENSG00000111445	12q24.23	7774928
RGPD6	RANBP2-like and GRIP domain containing 6	Tetratricopeptide repeat domain containing	HGNC:32419	729540	ENSG00000183054	02q13	15710750|15815621|9480752
RIOK1	RIO kinase 1		HGNC:18656	83732	ENSG00000124784	06p24.3
RIOK2	RIO kinase 2		HGNC:18999	55781	ENSG00000058729	05q15
RNF113A	ring finger protein 113A	Ring finger proteins	HGNC:12974	7737	ENSG00000125352	Xq24	9224902
RNGTT	RNA guanylyltransferase and 5-phosphatase	Atypical dual specificity phosphatases	HGNC:10073	8732	ENSG00000111880	06q15	9828141|9512541
RNPS1	RNA binding protein with serine rich domain 1	RNA binding motif containing|ASAP complex	HGNC:10080	10921	ENSG00000205937	16p13.3	9580558|8543184
RPA1	replication protein A1	Nucleotide excision repair	HGNC:10289	6117	ENSG00000132383	17p13.3	8454588
RPA2	replication protein A2	Nucleotide excision repair	HGNC:10290	6118	ENSG00000117748	01p35.3	8454588
RPA3	replication protein A3	Nucleotide excision repair	HGNC:10291	6119	ENSG00000106399	07p21.3	8454588
RPAP1	RNA polymerase II associated protein 1		HGNC:24567	26015	ENSG00000103932	15q15.1	10718198
RPF2	ribosome production factor 2 homolog		HGNC:20870	84154	ENSG00000197498	06q21	12048200
RPL10A	ribosomal protein L10a	L ribosomal proteins	HGNC:10299	4736	ENSG00000198755	06p21.31	7609734|9647638
RPL11	ribosomal protein L11	L ribosomal proteins	HGNC:10301	6135	ENSG00000142676	01p36.11	9582194|10343117
RPL12	ribosomal protein L12	L ribosomal proteins	HGNC:10302	6136	ENSG00000197958	09q33.3	8441690
RPL13	ribosomal protein L13		HGNC:10303	6137	ENSG00000167526	16q24.3	9582194
RPL13A	ribosomal protein L13a	L ribosomal proteins	HGNC:10304	23521	ENSG00000142541	19q13.33
RPL14	ribosomal protein L14	L ribosomal proteins	HGNC:10305	9045	ENSG00000188846	03p22.1	9480843
RPL15	ribosomal protein L15	L ribosomal proteins	HGNC:10306	6138	ENSG00000174748	03p24.2	9582194
RPL17	ribosomal protein L17	L ribosomal proteins	HGNC:10307	6139	ENSG00000265681	18q21.1	2402465|9582194
RPL18	ribosomal protein L18		HGNC:10310	6141	ENSG00000063177	19q13	8218404
RPL18A	ribosomal protein L18a	L ribosomal proteins	HGNC:10311	6142	ENSG00000105640	19p13.11	9582194
RPL19	ribosomal protein L19	L ribosomal proteins	HGNC:10312	6143	ENSG00000108298	17q12	1577483
RPL21	ribosomal protein L21	L ribosomal proteins	HGNC:10313	6144	ENSG00000122026	13q12.2	3459254|7772601
RPL22	ribosomal protein L22	L ribosomal proteins	HGNC:10315	6146	ENSG00000116251	01p36.31	8395054
RPL23	ribosomal protein L23	L ribosomal proteins	HGNC:10316	9349	ENSG00000125691	17q12	1861993
RPL23A	ribosomal protein L23a	L ribosomal proteins	HGNC:10317	6147	ENSG00000198242	17q11.2	9417910
RPL26	ribosomal protein L26	L ribosomal proteins	HGNC:10327	6154	ENSG00000161970	17p13.1	8479925
RPL27	ribosomal protein L27	L ribosomal proteins	HGNC:10328	6155	ENSG00000131469	17q21	1302024
RPL27A	ribosomal protein L27a	L ribosomal proteins	HGNC:10329	6157	ENSG00000166441	11p15	7772601|9582194
RPL3	ribosomal protein L3	L ribosomal proteins	HGNC:10332	6122	ENSG00000100316	22q13.1	2891103|9582194
RPL30	ribosomal protein L30	L ribosomal proteins	HGNC:10333	6156	ENSG00000156482	08q22.2	1577483
RPL31	ribosomal protein L31	L ribosomal proteins	HGNC:10334	6160	ENSG00000071082	02q11.2	2780320|11875025
RPL32	ribosomal protein L32	L ribosomal proteins	HGNC:10336	6161	ENSG00000144713	03p25.2	9284913
RPL34	ribosomal protein L34	L ribosomal proteins	HGNC:10340	6164	ENSG00000109475	04q25	9582194|7490091
RPL35	ribosomal protein L35	L ribosomal proteins	HGNC:10344	11224	ENSG00000136942	09q33.3	11401437
RPL35A	ribosomal protein L35a	L ribosomal proteins	HGNC:10345	6165	ENSG00000182899	03q29	1577483|8786106
RPL36	ribosomal protein L36	L ribosomal proteins	HGNC:13631	25873	ENSG00000130255	19p13.2
RPL36A	ribosomal protein L36a	L ribosomal proteins	HGNC:10359	6173	ENSG00000241343	Xq22.1	3461443
RPL37A	ribosomal protein L37a	L ribosomal proteins	HGNC:10348	6168	ENSG00000197756	02q35	1437567
RPL38	ribosomal protein L38	L ribosomal proteins	HGNC:10349	6169	ENSG00000172809	17q25.1	9582194
RPL4	ribosomal protein L4	L ribosomal proteins	HGNC:10353	6124	ENSG00000174444	15q22.31	9582194|8268230
RPL5	ribosomal protein L5	Protein phosphatase 1 regulatory subunits|L ribosomal proteins	HGNC:10360	6125	ENSG00000122406	01p22.1	7937132|7772601
RPL6	ribosomal protein L6	L ribosomal proteins	HGNC:10362	6128	ENSG00000089009	12q24.13	8479925|8457378
RPL7	ribosomal protein L7	L ribosomal proteins	HGNC:10363	6129	ENSG00000147604	08q21.11	8360149|8441630
RPL7L1	ribosomal protein L7 like 1	L ribosomal proteins	HGNC:21370	285855	ENSG00000146223	06p21.1
RPL8	ribosomal protein L8	L ribosomal proteins	HGNC:10368	6132	ENSG00000161016	08q24.3	7506540|9582194
RPLP0	ribosomal protein lateral stalk subunit P0	L ribosomal proteins	HGNC:10371	6175	ENSG00000089157	12q24.23	9582194
RPLP1	ribosomal protein lateral stalk subunit P1	L ribosomal proteins	HGNC:10372	6176	ENSG00000137818	15q23
RPLP2	ribosomal protein lateral stalk subunit P2	L ribosomal proteins	HGNC:10377	6181	ENSG00000177600	11p15.5	3323886
RPS11	ribosomal protein S11	S ribosomal proteins	HGNC:10384	6205	ENSG00000142534	19q13.3	1577483|9582194
RPS12	ribosomal protein S12	S ribosomal proteins	HGNC:10385	6206	ENSG00000112306	06q23.2	1861993|9582194
RPS13	ribosomal protein S13	S ribosomal proteins	HGNC:10386	6207	ENSG00000110700	11p15.1	8332508|9582194
RPS14	ribosomal protein S14	S ribosomal proteins	HGNC:10387	6208	ENSG00000164587	05q33.1	3785212|1549121
RPS15	ribosomal protein S15	S ribosomal proteins	HGNC:10388	6209	ENSG00000115268	19p13.3	2159154
RPS15A	ribosomal protein S15a	S ribosomal proteins	HGNC:10389	6210	ENSG00000134419	16p12.3	9582194
RPS16	ribosomal protein S16	S ribosomal proteins	HGNC:10396	6217	ENSG00000105193	19q13.1	2016298|9582194
RPS18	ribosomal protein S18	S ribosomal proteins	HGNC:10401	6222	ENSG00000231500	06p21.32	8441687|9582194
RPS19	ribosomal protein S19	S ribosomal proteins	HGNC:10402	6223	ENSG00000105372	19q13.2	9582194
RPS2	ribosomal protein S2	S ribosomal proteins	HGNC:10404	6187	ENSG00000140988	16p13.3	9582194
RPS20	ribosomal protein S20	S ribosomal proteins	HGNC:10405	6224	ENSG00000008988	08q12.1	9582194|8479924
RPS21	ribosomal protein S21	S ribosomal proteins	HGNC:10409	6227	ENSG00000171858	20q13.33	8332502|9582194
RPS23	ribosomal protein S23	S ribosomal proteins	HGNC:10410	6228	ENSG00000186468	05q14.2	9582194
RPS24	ribosomal protein S24	S ribosomal proteins	HGNC:10411	6229	ENSG00000138326	10q22.3	9027498|9582194
RPS27A	ribosomal protein S27a	S ribosomal proteins	HGNC:10417	6233	ENSG00000143947	02p16.1	9582194
RPS28	ribosomal protein S28	S ribosomal proteins	HGNC:10418	6234	ENSG00000233927	19p13.2	8415000|9582194
RPS3	ribosomal protein S3	S ribosomal proteins	HGNC:10420	6188	ENSG00000149273	11q13.4	1712897|7789996
RPS4X	ribosomal protein S4, X-linked	S ribosomal proteins	HGNC:10424	6191	ENSG00000198034	Xq13.1	1795030|8139551
RPS5	ribosomal protein S5	S ribosomal proteins	HGNC:10426	6193	ENSG00000083845	19q13.4	7772601|9582194
RPS6	ribosomal protein S6	S ribosomal proteins	HGNC:10429	6194	ENSG00000137154	09p22.1	1577483
RPS7	ribosomal protein S7	S ribosomal proteins	HGNC:10440	6201	ENSG00000171863	02p25.3	8522193|10625621
RPS8	ribosomal protein S8	S ribosomal proteins	HGNC:10441	6202	ENSG00000142937	01p34.1	8432552
RPS9	ribosomal protein S9	S ribosomal proteins	HGNC:10442	6203	ENSG00000170889	19q13.42	7772601|9582194
RPSA	ribosomal protein SA		HGNC:6502	3921	ENSG00000168028	03p22.1	1534510|8760291
RRM1	ribonucleotide reductase catalytic subunit M1		HGNC:10451	6240	ENSG00000167325	11p15.4	7557993
RRM2	ribonucleotide reductase regulatory subunit M2		HGNC:10452	6241	ENSG00000171848	02p25.1
RRN3	RRN3 homolog, RNA polymerase I transcription factor		HGNC:30346	54700	ENSG00000085721	16p13.11	10758157|11250903
RSL1D1	ribosomal L1 domain containing 1		HGNC:24534	26156	ENSG00000171490	16p13.13	15334068|9859858
RSL24D1	ribosomal L24 domain containing 1		HGNC:18479	51187	ENSG00000137876	15q21.3	12808088|11707418
RTFDC1	replication termination factor 2 domain containing 1		HGNC:15890	51507	ENSG00000022277	20q13.31
RUVBL2	RuvB like AAA ATPase 2	AAA ATPases|INO80 complex |DNA helicases| SRCAP complex	HGNC:10475	10856	ENSG00000183207	19q13.33	10428817|10998447
SACM1L	SAC1 suppressor of actin mutations 1-like (yeast)	Phosphoinositide phosphatases	HGNC:17059	22908	ENSG00000211456	03p21.31	10048485|11352561
SAP18	Sin3A associated protein 18	ASAP complex	HGNC:10530	10284	ENSG00000150459	13q12.11	9150135
SAP30BP	SAP30 binding protein		HGNC:30785	29115	ENSG00000161526	17q25.1	15496587
SARS	seryl-tRNA synthetase	Aminoacyl tRNA synthetases, Class II	HGNC:10537	6301	ENSG00000031698	01p13.3	9431993
SART3	squamous cell carcinoma antigen recognized by T-cells 3	RNA binding motif containing	HGNC:16860	9733	ENSG00000075856	12q24.11	12032085|15840095|20595234
SCFD1	sec1 family domain containing 1		HGNC:20726	23256	ENSG00000092108	14q12
SDAD1	SDA1 domain containing 1		HGNC:25537	55153	ENSG00000198301	04q21.1	11483580
SDE2	SDE2 telomere maintenance homolog		HGNC:26643	163859	ENSG00000143751	01q42.12	21333630
SEC13	SEC13 homolog, nuclear pore and COPII coat complex component	WD repeat domain containing|Nucleoporins	HGNC:10697	6396	ENSG00000157020	03p25.3	7987303|15146057|18692470
SEC61G	Sec61 translocon gamma subunit		HGNC:18277	23480	ENSG00000132432	07p11.2	8107851|10212142
SF1	splicing factor 1	Zinc fingers CCHC-type	HGNC:12950	7536	ENSG00000168066	11q13.1	7912130|9573336
SF3A1	splicing factor 3a subunit 1		HGNC:10765	10291	ENSG00000099995	22q12.2	7489498
SF3A2	splicing factor 3a subunit 2		HGNC:10766	8175	ENSG00000104897	19p13.3	8211113|8541848
SF3A3	splicing factor 3a subunit 3		HGNC:10767	10946	ENSG00000183431	01p34.3	7816610|8022796
SF3B14
SF3B2	splicing factor 3b subunit 2		HGNC:10769	10992	ENSG00000087365	11q13.1	8566756
SF3B3	splicing factor 3b subunit 3		HGNC:10770	23450	ENSG00000189091	16q22.1	10490618
SF3B4	splicing factor 3b subunit 4	RNA binding motif containing	HGNC:10771	10262	ENSG00000143368	01q21.2	7958871
SF3B5	splicing factor 3b subunit 5		HGNC:21083	83443	ENSG00000169976	06q24.2	12234937
SFPQ	splicing factor proline and glutamine rich	Protein phosphatase 1 regulatory subunits|RNA binding motif containing	HGNC:10774	6421	ENSG00000116560	01p34.3	8449401
SKIV2L2	Ski2 like RNA helicase 2	RNA helicases|Nuclear exosome targeting complex	HGNC:18734	23517	ENSG00000039123	05q11.2	16782053|21855801
SLMO2
SLU7	SLU7 homolog, splicing factor		HGNC:16939	10569	ENSG00000164609	05q33.3	10197984|15728250
SMC4	structural maintenance of chromosomes 4	Structural maintenance of chromosomes proteins	HGNC:14013	10051	ENSG00000113810	03q25.33	9789013|10319587
SMU1	DNA replication regulator and spliceosomal factor	WD repeat domain containing	HGNC:18247	55234	ENSG00000122692	09p21.1	11438655|11410362
SNAPC1	small nuclear RNA activating complex polypeptide 1	SNAP complex	HGNC:11134	6617	ENSG00000023608	14q23.2	9644240
SNAPC3	small nuclear RNA activating complex polypeptide 3	SNAP complex	HGNC:11136	6619	ENSG00000164975	09p22.3	9003788
SNRNP200	small nuclear ribonucleoprotein U5 subunit 200	RNA helicases	HGNC:30859	23020	ENSG00000144028	02q11.2	9872452|8670905|9774689|9539711|16612614|19878916
SNRNP27	small nuclear ribonucleoprotein U4/U6.U5 subunit 27		HGNC:30240	11017	ENSG00000124380	02p13.3	7931148|9085842
SNRNP70	small nuclear ribonucleoprotein U1 subunit 70	RNA binding motif containing	HGNC:11150	6625	ENSG00000104852	19q13.33
SNRPA1	small nuclear ribonucleoprotein polypeptide A		HGNC:11152	6627	ENSG00000131876	15q26.3	2928112
SNRPB	small nuclear ribonucleoprotein polypeptides B and B1		HGNC:11153	6628	ENSG00000125835	20p13	1376292
SNRPD1	small nuclear ribonucleoprotein D1 polypeptide		HGNC:11158	6632	ENSG00000167088	18q11.2	7527560|1701240
SNRPD2	small nuclear ribonucleoprotein D2 polypeptide		HGNC:11159	6633	ENSG00000125743	19q13.2-q13.3	7527560|1701240
SNRPD3	small nuclear ribonucleoprotein D3 polypeptide		HGNC:11160	6634	ENSG00000100028	22q11.23	1701240|7527560
SNRPE	small nuclear ribonucleoprotein polypeptide E		HGNC:11161	6635	ENSG00000182004	01q32.1	1835977|2143747
SNRPF	small nuclear ribonucleoprotein polypeptide F		HGNC:11162	6636	ENSG00000139343	12q23.1	7744013
SNRPG	small nuclear ribonucleoprotein polypeptide G		HGNC:11163	6637	ENSG00000143977	02p13.3	7744013
SNW1	SNW domain containing 1		HGNC:16696	22938	ENSG00000100603	14q24.3	8973337|9632709
SPC24	SPC24, NDC80 kinetochore complex component		HGNC:26913	147841	ENSG00000161888	19p13.2
SPC25	SPC25, NDC80 kinetochore complex component		HGNC:24031	57405	ENSG00000152253	02q31.1	12477932
SPDL1	spindle apparatus coiled-coil protein 1		HGNC:26010	54908	ENSG00000040275	05q35.1	20427577
SRP19	signal recognition particle 19		HGNC:11300	6728	ENSG00000153037	05q22.2	2460823
SRP54	signal recognition particle 54		HGNC:11301	6729	ENSG00000100883	14q13.2	8722571
SRSF1	serine and arginine rich splicing factor 1	RNA binding motif containing|Serine and arginine rich splicing factors	HGNC:10780	6426	ENSG00000136450	17q22	8530103|20516191
SRSF2	serine and arginine rich splicing factor 2	RNA binding motif containing|Serine and arginine rich splicing factors	HGNC:10783	6427	ENSG00000161547	17q25.2	8530103|20516191
SRSF3	serine and arginine rich splicing factor 3	RNA binding motif containing|Serine and arginine rich splicing factors	HGNC:10785	6428	ENSG00000112081	06p21.31-p21.2	1577277|20516191
SRSF7	serine and arginine rich splicing factor 7	Zinc fingers CCHC-type|RNA binding motif containing|Serine and arginine rich splicing factors	HGNC:10789	6432	ENSG00000115875	02p22.1	8013463|20516191
SS18L2	SS18 like 2		HGNC:15593	51188	ENSG00000008324	03p22.1	11435705
SSRP1	structure specific recognition protein 1		HGNC:11327	6749	ENSG00000149136	11q12.1	1372440
SSU72	SSU72 homolog, RNA polymerase II CTD phosphatase	Serine/threonine phosphatases	HGNC:25016	29101	ENSG00000160075	01p36.33	15125841|15659578
SUPT16H	SPT16 homolog, facilitates chromatin remodeling subunit		HGNC:11465	11198	ENSG00000092201	14q11.2	9489704|11239457
SUPT6H	SPT6 homolog, histone chaperone	SH2 domain containing	HGNC:11470	6830	ENSG00000109111	17q11.2	8786132|23503590
SYMPK	symplekin		HGNC:22935	8189	ENSG00000125755	19q13.32	9330635
TARS	threonyl-tRNA synthetase	Aminoacyl tRNA synthetases, Class II	HGNC:11572	6897	ENSG00000113407	05p13.3
TCEB1	transcription elongation factor B subunit 1		HGNC:11617	6921	ENSG00000154582	08q21.11	7821821|7660122
TCP1	t-complex 1	Chaperonins	HGNC:11655	6950	ENSG00000120438	06q25.3	3476253|3653076
TFIP11	tuftelin interacting protein 11	G-patch domain containing	HGNC:17165	24144	ENSG00000100109	22q12.1	10806191|11230166
THOC2	THO complex 2	X-linked mental retardation|THO complex	HGNC:19073	57187	ENSG00000125676	Xq25	11979277|15998806|26166480
THOC3	THO complex 3	WD repeat domain containing|THO complex	HGNC:19072	84321	ENSG00000051596	05q35.2	11979277|15998806
THOC5	THO complex 5	THO complex	HGNC:19074	8563	ENSG00000100296	22q12.2	11979277|8242058|10231032|19015024|18373705|15998806
TICRR	TOPBP1 interacting checkpoint and replication regulator		HGNC:28704	90381	ENSG00000140534	15q26.1	20116089|20080954
TNPO3	transportin 3	Importins	HGNC:17103	23534	ENSG00000064419	07q32.1	10366588|10713112|23543484|23667635
TOMM40	translocase of outer mitochondrial membrane 40	Translocase of outer mitochondrial membrane complex	HGNC:18001	10452	ENSG00000130204	19q13	10980201|15644312
TONSL	tonsoku-like, DNA repair protein	Ankyrin repeat domain containing	HGNC:7801	4796	ENSG00000160949	08q24.3	7738005|11246458
TOP1	topoisomerase (DNA) I	Topoisomerases	HGNC:11986	7150	ENSG00000198900	20q12
TOP2A	topoisomerase (DNA) II alpha	Topoisomerases	HGNC:11989	7153	ENSG00000131747	17q21.2
TOP3A	topoisomerase (DNA) III alpha	Zinc fingers GRF-type|Topoisomerases	HGNC:11992	7156	ENSG00000177302	17p11.2	9450867
TOPBP1	topoisomerase (DNA) II binding protein 1	BRCA1 B complex	HGNC:17008	11073	ENSG00000163781	03q22.1	9461304|9039502
TRAPPC11	trafficking protein particle complex 11	Trafficking protein particle complex	HGNC:25751	60684	ENSG00000168538	04q35.1	19942856|21525244
TRAPPC2	trafficking protein particle complex 2	Trafficking protein particle complex	HGNC:23068	6399	ENSG00000196459	Xp22.2	14597397
TRAPPC3	trafficking protein particle complex 3	Trafficking protein particle complex	HGNC:19942	27095	ENSG00000054116	01p34.3	8619474
TRAPPC8	trafficking protein particle complex 8	Trafficking protein particle complex	HGNC:29169	22878	ENSG00000153339	18q12.1	10231032|11230166
TRMT112	tRNA methyltransferase 11-2 homolog (S. cerevisiae)		HGNC:26940	51504	ENSG00000173113	11q13.1	11042152
TSG101	tumor susceptibility 101	ESCRT-I	HGNC:15971	7251	ENSG00000074319	11p15.1	9019400|9241264
TSR2	TSR2, ribosome maturation factor		HGNC:25455	90121	ENSG00000158526	Xp11.22	9417904
TTC1	tetratricopeptide repeat domain 1	Tetratricopeptide repeat domain containing	HGNC:12391	7265	ENSG00000113312	05q33.3	8836031
TTC27	tetratricopeptide repeat domain 27	Tetratricopeptide repeat domain containing	HGNC:25986	55622	ENSG00000018699	02p22.3
TUBA1C	tubulin alpha 1c	Tubulins	HGNC:20768	84790	ENSG00000167553	12q13.12	7821789
TUBB	tubulin beta class I	Tubulins	HGNC:20778	203068	ENSG00000196230	06p21.33	11504633|8270253
TUBG1	tubulin gamma 1	Tubulins	HGNC:12417	7283	ENSG00000131462	17q21.31	1904010
TUBGCP2	tubulin gamma complex associated protein 2		HGNC:18599	10844	ENSG00000130640	10q26.3	9566967
TUBGCP3	tubulin gamma complex associated protein 3		HGNC:18598	10426	ENSG00000126216	13q34	9566967|9566969
TUBGCP4	tubulin gamma complex associated protein 4		HGNC:16691	27229	ENSG00000137822	15q15.3	10562286
TUT1	terminal uridylyl transferase 1, U6 snRNA-specific	RNA binding motif containing|Non-canonical poly(A) polymerases	HGNC:26184	64852	ENSG00000149016	11q12.3	16790842
TWISTNB	TWIST neighbor		HGNC:18027	221830	ENSG00000105849	07p21.1	12438708
TXNL4A	thioredoxin like 4A		HGNC:30551	10907	ENSG00000141759	18q23	11015569
U2AF1	U2 small nuclear RNA auxiliary factor 1	RNA binding motif containing	HGNC:12453	7307	ENSG00000160201	21q22.3	8660980|7956352
U2AF2	U2 small nuclear RNA auxiliary factor 2	RNA binding motif containing	HGNC:23156	11338	ENSG00000063244	19q13.43	1538748
U2SURP	U2 snRNP associated SURP domain containing	RNA binding motif containing	HGNC:30855	23350	ENSG00000163714	03q23	9205841|12234937
UBA1	ubiquitin like modifier activating enzyme 1	Ubiquitin like modifier activating enzymes	HGNC:12469	7317	ENSG00000130985	Xp11.3	1845793
UBA52	ubiquitin A-52 residue ribosomal protein fusion product 1	L ribosomal proteins	HGNC:12458	7311	ENSG00000221983	19p13.1-p12	8188300
UBB	ubiquitin B		HGNC:12463	7314	ENSG00000170315	17p11.2	2154095
UBE2I	ubiquitin conjugating enzyme E2 I	Ubiquitin conjugating enzymes E2	HGNC:12485	7329	ENSG00000103275	16p13.3	8565643
UBL5	ubiquitin like 5		HGNC:13736	59286	ENSG00000198258	19p13.2
UBTF	upstream binding transcription factor, RNA polymerase I		HGNC:12511	7343	ENSG00000108312	17q21.31	9126496
UFD1L	ubiquitin fusion degradation 1 like (yeast)		HGNC:12520	7353	ENSG00000070010	22q11.21	9063746
UPF1	UPF1, RNA helicase and ATPase	UPF1 like RNA helicases	HGNC:9962	5976	ENSG00000005007	19p13.11	8855285|9064659
UPF2	UPF2 regulator of nonsense transcripts homolog (yeast)		HGNC:17854	26019	ENSG00000151461	10p14	11073994|11113196
USP39	ubiquitin specific peptidase 39	Ubiquitin specific peptidases	HGNC:20071	10713	ENSG00000168883	02p11.2	12838346
USPL1	ubiquitin specific peptidase like 1	Ubiquitin specific peptidases|Ubiquitin specific peptidase like	HGNC:20294	10208	ENSG00000132952	13q12.3	22878415
UTP15	UTP15, small subunit processome component	WD repeat domain containing	HGNC:25758	84135	ENSG00000164338	05q13.2	24219289|24754225
UTP20	UTP20, small subunit processome component		HGNC:17897	27340	ENSG00000120800	12q23	9673349|15590835|17498821
UXT	ubiquitously expressed prefoldin like chaperone	Prefoldin subunits	HGNC:12641	8409	ENSG00000126756	Xp11.23	10087202|16221885
VARS	valyl-tRNA synthetase	Aminoacyl tRNA synthetases, Class I	HGNC:12651	7407	ENSG00000204394	06p21.33	15779907
VCP	valosin containing protein	AAA ATPases	HGNC:12666	7415	ENSG00000165280	09p13.3	8595912|7553851
VPS25	vacuolar protein sorting 25 homolog	ESCRT-II	HGNC:28122	84313	ENSG00000131475	17q21.31	15511219
VPS28	VPS28, ESCRT-I subunit	ESCRT-I	HGNC:18178	51160	ENSG00000160948	08q24.3
WARS	tryptophanyl-tRNA synthetase	Aminoacyl tRNA synthetases, Class I	HGNC:12729	7453	ENSG00000140105	14q32.2	1537332|1763065
WBSCR22	Williams-Beuren syndrome chromosome region 22		HGNC:16405	114049	ENSG00000071462	07q11.23	12073013|11978965|21148752
WDR12	WD repeat domain 12	WD repeat domain containing	HGNC:14098	55759	ENSG00000138442	02q33.2	16043514|17353269
WDR33	WD repeat domain 33	WD repeat domain containing	HGNC:25651	55339	ENSG00000136709	02q14.3	11162572
WDR43	WD repeat domain 43	WD repeat domain containing	HGNC:28945	23160	ENSG00000163811	02p23.2	7584026|7584028|17699751
WDR70	WD repeat domain 70	WD repeat domain containing	HGNC:25495	55100	ENSG00000082068	05p13.2	12477932
WDR75	WD repeat domain 75	WD repeat domain containing	HGNC:25725	84128	ENSG00000115368	02q32.2	17699751
WEE1	WEE1 G2 checkpoint kinase		HGNC:12761	7465	ENSG00000166483	11p15.4	1840647
XAB2	XPA binding protein 2	Nucleotide excision repair	HGNC:14089	56949	ENSG00000076924	19p13.3	10944529
XRCC6	X-ray repair cross complementing 6	DNA helicases	HGNC:4055	2547	ENSG00000196419	22q13.2	9200330|9223317
YARS	tyrosyl-tRNA synthetase	Aminoacyl tRNA synthetases, Class I	HGNC:12840	8565	ENSG00000134684	01p35.1	8552597|9162081
YBX1	Y-box binding protein 1	Y box binding proteins	HGNC:8014	4904	ENSG00000065978	01p34.2	1891370|3174636

## Sheet: Sharma2020
Gene	description	family	hgnc_id	entrez_id	ensemble_id	location	pubmed_id
AAMP	angio associated migratory cell protein	WD repeat domain containing	HGNC:18	14	ENSG00000127837	02q35	7743515
AATF	apoptosis antagonizing transcription factor		HGNC:19235	26574	ENSG00000275700	17q12	11027528|10783144
ACO2	aconitase 2		HGNC:118	50	ENSG00000100412	22q13.2	10591208
ACTR6	ARP6 actin-related protein 6 homolog	SRCAP complex	HGNC:24025	64431	ENSG00000075089	12q23.1	11368909
AFG3L2	AFG3 like matrix AAA peptidase subunit 2	AAA ATPases	HGNC:315	10939	ENSG00000141385	18p11.21	10395799|18769991
AGAP6	ArfGAP with GTPase domain, ankyrin repeat and PH domain 6	ArfGAPs|Ankyrin repeat domain containing|Pleckstrin homology domain containing|BAR-PH domain containing	HGNC:23466	414189	ENSG00000204149	10q11.23
AK6	adenylate kinase 6	Adenylate kinases	HGNC:49151	102157402	ENSG00000085231	05q13.2	16079131
AKIRIN2	akirin 2		HGNC:21407	55122	ENSG00000135334	06q15
ALDOA	aldolase, fructose-bisphosphate A		HGNC:414	226	ENSG00000149925	16p11.2	3570299
ALG1	ALG1, chitobiosyldiphosphodolichol beta-mannosyltransferase	Glycosyl transferases group 1 domain containing	HGNC:18294	56052	ENSG00000033011	16p13.3	10704531
ALG11	ALG11, alpha-1,2-mannosyltransferase	Glycosyl transferases group 1 domain containing	HGNC:32456	440138	ENSG00000253710	13q14.3	20080937
ALYREF	Aly/REF export factor	RNA binding motif containing|THO complex	HGNC:19071	10189	ENSG00000183684	17q25.3	11032328|15998806
ANAPC11	anaphase promoting complex subunit 11	Anaphase promoting complex	HGNC:14452	51529	ENSG00000141552	17q25.3	10922056
ANKLE2	ankyrin repeat and LEM domain containing 2	Ankyrin repeat domain containing|LEM domain containing	HGNC:29101	23141	ENSG00000176915	12q24.33	9734811
AP2M1	adaptor related protein complex 2 mu 1 subunit		HGNC:564	1173	ENSG00000161203	03q27.1	8595912
AP2S1	adaptor related protein complex 2 sigma 1 subunit		HGNC:565	1175	ENSG00000042753	19q13.32	9040778|9767099|23222959
ARFRP1	ADP ribosylation factor related protein 1	ARF GTPase family	HGNC:662	10139	ENSG00000101246	20q13.33	8530503
ARMC7	armadillo repeat containing 7	Armadillo repeat containing	HGNC:26168	79637	ENSG00000125449	17q25.1	12477932
ARPC3	actin related protein 2/3 complex subunit 3	Actin related protein 2/3 complex	HGNC:706	10094	ENSG00000111229	12q24.11	9230079|9359840
ARPC4	actin related protein 2/3 complex subunit 4	Actin related protein 2/3 complex	HGNC:707	10093	ENSG00000241553	03p25.3	9230079|9359840
ATP1A1	ATPase Na+/K+ transporting subunit alpha 1	ATPase Na+/K+ transporting subunits	HGNC:799	476	ENSG00000163399	01p13.1
ATP5B	ATP synthase, H+ transporting, mitochondrial F1 complex, beta polypeptide	F-type ATPases|Mitochondrial complex V: ATP synthase subunits	HGNC:830	506	ENSG00000110955	12q13.3	2687158
ATP5D	ATP synthase, H+ transporting, mitochondrial F1 complex, delta subunit	F-type ATPases|Mitochondrial complex V: ATP synthase subunits	HGNC:837	513	ENSG00000099624	19p13.3	1531933
ATP5J2	ATP synthase, H+ transporting, mitochondrial Fo complex subunit F2	F-type ATPases|Mitochondrial complex V: ATP synthase subunits	HGNC:848	9551	ENSG00000241468	07q22.1	9653160
ATP6V1B2	ATPase H+ transporting V1 subunit B2	V-type ATPases	HGNC:854	526	ENSG00000147416	08p21.3	2145275|14580332
ATP6V1C1	ATPase H+ transporting V1 subunit C1	V-type ATPases	HGNC:856	528	ENSG00000155097	08q22.3	8250920|14580332
ATP6V1F	ATPase H+ transporting V1 subunit F	V-type ATPases	HGNC:16832	9296	ENSG00000128524	07q32.1	8581736|8621738
ATP6V1G1	ATPase H+ transporting V1 subunit G1	V-type ATPases	HGNC:864	9550	ENSG00000136888	09q32	9653160
ATP6V1H	ATPase H+ transporting V1 subunit H	V-type ATPases	HGNC:18303	51606	ENSG00000047249	08q11.23	9620685|10810093
ATR	ATR serine/threonine kinase		HGNC:882	545	ENSG00000175054	03q23	8978690|8610130
ATRIP	ATR interacting protein		HGNC:33499	84126	ENSG00000164053	03p21.31	11721054
AURKA	aurora kinase A	Protein phosphatase 1 regulatory subunits	HGNC:11393	6790	ENSG00000087586	20q13.2	9174055|9771714
BANP	BTG3 associated nuclear protein	BEN domain containing	HGNC:13450	54971	ENSG00000172530	16q24.2	10940556|10950932
BCAS2	breast carcinoma amplified sequence 2		HGNC:975	10286	ENSG00000116752	01p13.2	9731529|10403562
BCL2L1	BCL2 like 1	Protein phosphatase 1 regulatory subunits|BCL2 family	HGNC:992	598	ENSG00000171552	20q11.21	8358789
BCLAF1	BCL2 associated transcription factor 1		HGNC:16863	9774	ENSG00000029363	06q23.3	8724849|10330179
BDP1	B double prime 1, subunit of RNA polymerase III transcription initiation factor IIIB	Myb/SANT domain containing	HGNC:13652	55814	ENSG00000145734	05q13.2	11214970|11040218
BMS1	BMS1, ribosome biogenesis factor		HGNC:23505	9790	ENSG00000165733	10q11.21	11779832|23785305
BOP1	block of proliferation 1	WD repeat domain containing	HGNC:15519	23246	ENSG00000261236	08q24.3	8590280
BRD4	bromodomain containing 4		HGNC:13575	23476	ENSG00000141867	19p13.12	10938129
BRF1	BRF1, RNA polymerase III transcription initiation factor 90 kDa subunit	General transcription factors	HGNC:11551	2972	ENSG00000185024	14q32.33	7624363|8943358
BRF2	BRF2, RNA polymerase III transcription initiation factor 50 kDa subunit		HGNC:17298	55290	ENSG00000104221	08p11.23	11483580|11564744
BRIX1	BRX1, biogenesis of ribosomes		HGNC:24170	55299	ENSG00000113460	05p13.2	12477932
BUB1	BUB1 mitotic checkpoint serine/threonine kinase		HGNC:1148	699	ENSG00000169679	02q13
C12orf45	chromosome 12 open reading frame 45		HGNC:28628	121053	ENSG00000151131	12q23.3	12477932
CACTIN	cactin, spliceosome C complex subunit		HGNC:29938	58509	ENSG00000105298	19p13.3	8619474|9110174|21429463|20829348
CAPZB	capping actin protein of muscle Z-line beta subunit		HGNC:1491	832	ENSG00000077549	01p36.13
CARS	cysteinyl-tRNA synthetase	Aminoacyl tRNA synthetases, Class I	HGNC:1493	833	ENSG00000110619	11p15.4	8468064
CASC5
CCDC59	coiled-coil domain containing 59		HGNC:25005	29080	ENSG00000133773	12q21.31	16630564|12882447
CCNA2	cyclin A2	Cyclins	HGNC:1578	890	ENSG00000145386	04q27	1675006
CCNB1	cyclin B1	Cyclins	HGNC:1579	891	ENSG00000134057	05q13.2	1386342
CCND1	cyclin D1	Cyclins	HGNC:1582	595	ENSG00000110092	11q13.3	1826542|1833066
CDC23	cell division cycle 23	Anaphase promoting complex |Tetratricopeptide repeat domain containing	HGNC:1724	8697	ENSG00000094880	05q31.2	9790767
CDC26	cell division cycle 26	Anaphase promoting complex	HGNC:17839	246184	ENSG00000176386	09q32	8895471|10922056
CDC45	cell division cycle 45		HGNC:1739	8318	ENSG00000093009	22q11.21	9660782|9724329|17608804
CDC6	cell division cycle 6		HGNC:1744	990	ENSG00000094804	17q21.2	8990175|9566895
CDC7	cell division cycle 7		HGNC:1745	8317	ENSG00000097046	01p22.1	9405610|9250678
CDCA5	cell division cycle associated 5		HGNC:14626	113130	ENSG00000146670	11q13.1	12188893|15837422
CDCA8	cell division cycle associated 8	Chromosomal passenger complex	HGNC:14629	55143	ENSG00000134690	01p34.3	12188893|15260989
CDK11A	cyclin dependent kinase 11A	Cyclin dependent kinases	HGNC:1730	728642	ENSG00000008128	01p36.33	7920654|9750192|19884882
CEBPZ	CCAAT/enhancer binding protein zeta	CCAAT/enhancer binding proteins	HGNC:24218	10153	ENSG00000115816	02p22.2	2247079|12534345
CENPE	centromere protein E	Kinesins|Protein phosphatase 1 regulatory subunits	HGNC:1856	1062	ENSG00000138778	04q24	7851898
CENPK	centromere protein K		HGNC:29479	64105	ENSG00000123219	05q12.3	8950979
CENPN	centromere protein N		HGNC:30873	55839	ENSG00000166451	16q23.2	16622419
CENPW	centromere protein W		HGNC:21488	387103	ENSG00000203760	06q22.32	17610844|19070575
CEP192	centrosomal protein 192	Protein phosphatase 1 regulatory subunits	HGNC:25515	55125	ENSG00000101639	18p11.21	11230166|14654843
CHCHD4	coiled-coil-helix-coiled-coil-helix domain containing 4	Coiled-coil-helix-coiled-coil-helix domain containing	HGNC:26467	131474	ENSG00000163528	03p25.1	22214851
CHD4	chromodomain helicase DNA binding protein 4	PHD finger proteins|NuRD complex	HGNC:1919	1108	ENSG00000111642	12p13.31	7575689|27235397
CHMP3	charged multivesicular body protein 3	Charged multivesicular body proteins|ESCRT-III	HGNC:29865	51652	ENSG00000115561	02p11.2	11549700|12878588
CHMP4B	charged multivesicular body protein 4B	Charged multivesicular body proteins|ESCRT-III	HGNC:16171	128866	ENSG00000101421	20q11.22	14678797
CLSPN	claspin		HGNC:19715	63967	ENSG00000092853	01p34.3	11090622|12766152
CLTC	clathrin heavy chain		HGNC:2092	1213	ENSG00000141367	17q23.1	1765375|7584026
CNOT3	CCR4-NOT transcription complex subunit 3	CCR4-NOT transcription complex	HGNC:7879	4849	ENSG00000088038	19q13.42	10637334|9734811
COPE	coatomer protein complex subunit epsilon		HGNC:2234	11316	ENSG00000105669	19p13.11	10469566
COPG1	coatomer protein complex subunit gamma 1		HGNC:2236	22820	ENSG00000181789	03q21.3	11056392
COPS2	COP9 signalosome subunit 2	COP9 signalosome	HGNC:30747	9318	ENSG00000166200	15q21.2	7776974|9535219
COPS4	COP9 signalosome subunit 4	COP9 signalosome	HGNC:16702	51138	ENSG00000138663	04q21.22	9707402
COPS5	COP9 signalosome subunit 5	COP9 signalosome	HGNC:2240	10987	ENSG00000121022	08q13.1	8837781|9341143
COPS8	COP9 signalosome subunit 8	COP9 signalosome	HGNC:24335	10920	ENSG00000198612	02q37.3	7634324|12732143
COX17	COX17, cytochrome c oxidase copper chaperone	Mitochondrial respiratory chain complex assembly factors	HGNC:2264	10063	ENSG00000138495	03q13.33	9050918|21816817
CPSF1	cleavage and polyadenylation specific factor 1		HGNC:2324	29894	ENSG00000071894	08q24.3	7651824|7590244
CPSF3L	cleavage and polyadenylation specific factor 3-like		HGNC:26052	54973	ENSG00000127054	01p36.33	15684398|16239144
CPSF6	cleavage and polyadenylation specific factor 6	RNA binding motif containing	HGNC:13871	11052	ENSG00000111605	12q15	9659921|17267687
CRCP	CGRP receptor component		HGNC:17888	27297	ENSG00000241258	07q11.21	8622957|10067875|12482973
CRKL	CRK like proto-oncogene, adaptor protein	SH2 domain containing	HGNC:2363	1399	ENSG00000099942	22q11.21	8361759|8798523
CSNK1A1	casein kinase 1 alpha 1		HGNC:2451	1452	ENSG00000113712	05q32	8050587
CSNK2B	casein kinase 2 beta		HGNC:2460	1460	ENSG00000204435	06p21.33	2276748|9503014
CSTF1	cleavage stimulation factor subunit 1	WD repeat domain containing	HGNC:2483	1477	ENSG00000101138	20q13.2-q13.31	1358884|11257228
CSTF3	cleavage stimulation factor subunit 3		HGNC:2485	1479	ENSG00000176102	11p13	7984242
CTCF	CCCTC-binding factor	Zinc fingers C2H2-type	HGNC:13723	10664	ENSG00000102974	16q22.1	8649389|18550811
CTNNBL1	catenin beta like 1		HGNC:15879	56259	ENSG00000132792	20q11.23	12659813|21385873
CWC22	CWC22 spliceosome associated protein homolog		HGNC:29322	57703	ENSG00000163510	02q31.3	9136012|23236153
DAP3	death associated protein 3	Mitochondrial ribosomal proteins	HGNC:2673	7818	ENSG00000132676	01q22	7499268|9284927
DARS	aspartyl-tRNA synthetase	Aminoacyl tRNA synthetases, Class II	HGNC:2678	1615	ENSG00000115866	02q21.3	2674137
DBF4	DBF4 zinc finger	Zinc fingers DBF-type	HGNC:17364	10926	ENSG00000006634	07q21.12	10373557|10517317
DCTN2	dynactin subunit 2	Dynactin	HGNC:2712	10540	ENSG00000175203	12q13.3	8647893
DCTN3	dynactin subunit 3	Dynactin	HGNC:2713	11258	ENSG00000137100	09p13.3	9722614|11306820
DCTN4	dynactin subunit 4	Dynactin	HGNC:15518	51164	ENSG00000132912	05q33.1	10843801|16554302
DCTN6	dynactin subunit 6	Dynactin	HGNC:16964	10671	ENSG00000104671	08p12	9168138
DDX23	DEAD-box helicase 23	DEAD-box helicases	HGNC:17347	9416	ENSG00000174243	12q13.12	9409622|9539711
DDX24	DEAD-box helicase 24	DEAD-box helicases	HGNC:13266	57062	ENSG00000089737	14q32.12	10936056|18289627
DDX42	DEAD-box helicase 42	DEAD-box helicases	HGNC:18676	11325	ENSG00000198231	17q23.3	10727850|16397294
DDX51	DEAD-box helicase 51	DEAD-box helicases	HGNC:20082	317781	ENSG00000185163	12q24.33
DDX54	DEAD-box helicase 54	DEAD-box helicases	HGNC:20084	79039	ENSG00000123064	12q24.13	12466272
DDX59	DEAD-box helicase 59	Zinc fingers HIT-type|DEAD-box helicases	HGNC:25360	83479	ENSG00000118197	01q32.1
DDX6	DEAD-box helicase 6	DEAD-box helicases	HGNC:2747	1656	ENSG00000110367	11q23.3	1579499|11839790
DENR	density regulated re-initiation and release factor		HGNC:2769	8562	ENSG00000139726	12q24.31	9628587|16982740|20713520|27239039
DGCR14	DiGeorge syndrome critical region gene 14		HGNC:16817	8220	ENSG00000100056	22q11.21	8776594|9063747
DHDDS	dehydrodolichyl diphosphate synthase subunit		HGNC:20603	79947	ENSG00000117682	01p36.11	12591616
DHFR	dihydrofolate reductase		HGNC:2861	1719	ENSG00000228716	05q14.1
DHX16	DEAH-box helicase 16	DEAH-box helicases	HGNC:2739	8449	ENSG00000204560	06p21.33	9547260|20423332
DHX36	DEAH-box helicase 36	DEAH-box helicases	HGNC:14410	170506	ENSG00000174953	03q25.2
DNAJC17	DnaJ heat shock protein family (Hsp40) member C17	DNAJ (HSP40) heat shock proteins|RNA binding motif containing	HGNC:25556	55192	ENSG00000104129	15q15.1	12477932
DNAJC8	DnaJ heat shock protein family (Hsp40) member C8	DNAJ (HSP40) heat shock proteins	HGNC:15470	22826	ENSG00000126698	01p35.3	11147971
DNAJC9	DnaJ heat shock protein family (Hsp40) member C9	DNAJ (HSP40) heat shock proteins	HGNC:19123	23234	ENSG00000213551	10q22.2
DNM2	dynamin 2	Pleckstrin homology domain containing	HGNC:2974	1785	ENSG00000079805	19p13.2	7590285|9143510
DPH3	diphthamide biosynthesis 3		HGNC:27717	285381	ENSG00000154813	03p25.1	14527407|14980502|15485916|16648478
DR1	down-regulator of transcription 1	ATAC complex	HGNC:3017	1810	ENSG00000117505	01p22.1	1339312|9040789
DSN1	DSN1 homolog, MIS12 kinetochore complex component	MIS12 kinetochore complex	HGNC:16165	79980	ENSG00000149636	20q11.23	16585270|20819937
DUT	deoxyuridine triphosphatase		HGNC:3078	1854	ENSG00000128951	15q21.1	1325640|9070952
DYNC1H1	dynein cytoplasmic 1 heavy chain 1	Dyneins, cytoplasmic	HGNC:2961	1778	ENSG00000197102	14q32.31	16260502|8666668
DYNLRB1	dynein light chain roadblock-type 1	Dyneins, cytoplasmic	HGNC:15468	83658	ENSG00000125971	20q11.22	11750132|16260502
ECT2	epithelial cell transforming 2	Rho guanine nucleotide exchange factors	HGNC:3155	1894	ENSG00000114346	03q26.31	8464478|10579713
EIF1	eukaryotic translation initiation factor 1		HGNC:3249	10209	ENSG00000173812	17q21.2	7904817|10347211
EIF1AD	eukaryotic translation initiation factor 1A domain containing		HGNC:28147	84285	ENSG00000175376	11q13.1	12477932
EIF2B2	eukaryotic translation initiation factor 2B subunit beta		HGNC:3258	8892	ENSG00000119718	14q24.3	8887689
EIF2B4	eukaryotic translation initiation factor 2B subunit delta		HGNC:3260	8890	ENSG00000115211	02p23.3	8929216|7982969
EIF3CL	eukaryotic translation initiation factor 3 subunit C-like		HGNC:26347	728689	ENSG00000205609	16p12.1
EIF3E	eukaryotic translation initiation factor 3 subunit E	Eukaryotic translation initiation factor 3	HGNC:3277	3646	ENSG00000104408	08q23.1	9403073|9295280
EIF3M	eukaryotic translation initiation factor 3 subunit M	Eukaryotic translation initiation factor 3	HGNC:24460	10480	ENSG00000149100	11p13	15919898|15919899
EIF4A1	eukaryotic translation initiation factor 4A1	DEAD-box helicases	HGNC:3282	1973	ENSG00000161960	17p13.1	8493113|9790779
EIF4E	eukaryotic translation initiation factor 4E		HGNC:3287	1977	ENSG00000151247	04q23	9330633|1916814
EIF4G1	eukaryotic translation initiation factor 4 gamma 1	Parkinson disease associated genes	HGNC:3296	1981	ENSG00000114867	03q27.1	1429670|9372926|21907011
EIF5	eukaryotic translation initiation factor 5		HGNC:3299	1983	ENSG00000100664	14q32.32	8663286
ELP3	elongator acetyltransferase complex subunit 3	Lysine acetyltransferases|Elongator acetyltransferase complex |GCN5 related N-acetyltransferases	HGNC:20696	55140	ENSG00000134014	08p21.1	11714725
ESPL1	extra spindle pole bodies like 1, separase		HGNC:16856	9700	ENSG00000135476	12q13.13	8724849|16258266
ETF1	eukaryotic translation termination factor 1		HGNC:3477	2107	ENSG00000120705	05q31.2	1546371|7990965
EXOSC5	exosome component 5	Exosome complex	HGNC:24662	56915	ENSG00000077348	19q13.2	11110791|11812149
EXOSC9	exosome component 9	Exosome complex	HGNC:9137	5393	ENSG00000123737	04q27
FAM32A	family with sequence similarity 32 member A		HGNC:24563	26017	ENSG00000105058	19p13.11	10810093|21339736
FBL	fibrillarin		HGNC:3599	2091	ENSG00000105202	19q13.2	1846968|2026646
FBXO5	F-box protein 5	F-boxes other	HGNC:13584	26271	ENSG00000112029	06q25.2	10531035|10531037
FIP1L1	factor interacting with PAPOLA and CPSF1		HGNC:19124	81608	ENSG00000145216	04q12	11230166|14749727
GARS	glycyl-tRNA synthetase	Aminoacyl tRNA synthetases, Class II	HGNC:4162	2617	ENSG00000106105	07p14.3	8595897|8872480
GBF1	golgi brefeldin A resistant guanine nucleotide exchange factor 1		HGNC:4181	8729	ENSG00000107862	10q24.32	9828135
GEMIN4	gem nuclear organelle associated protein 4	Minor histocompatibility antigens|Gemins	HGNC:15717	50628	ENSG00000179409	17p13.3	10725331
GEMIN6	gem nuclear organelle associated protein 6	Gemins	HGNC:20044	79833	ENSG00000152147	02p22.1	11748230
GEMIN7	gem nuclear organelle associated protein 7	Gemins	HGNC:20045	79760	ENSG00000142252	19q13.32	12065586
GGTLC2	gamma-glutamyltransferase light chain 2	Gamma-glutamyltransferases	HGNC:18596	91227	ENSG00000100121	22q11.22	9074928|18357469
GINS1	GINS complex subunit 1	GINS complex	HGNC:28980	9837	ENSG00000101003	20p11.21	8724849|8786132
GNL2	G protein nucleolar 2		HGNC:29925	29889	ENSG00000134697	01p34.3	8822211|24240281
GOLGA6A	golgin A6 family member A		HGNC:13567	342096	ENSG00000159289	15q24.1	11161787
GOSR2	golgi SNAP receptor complex member 2	SNAREs	HGNC:4431	9570	ENSG00000108433	17q21.32	9349823|10198168
GPN1	GPN-loop GTPase 1	GPN-loop GTPases	HGNC:17030	11321	ENSG00000198522	02p23.3	11058119|11124703
GPN2	GPN-loop GTPase 2	GPN-loop GTPases	HGNC:25513	54707	ENSG00000142751	01p36.11	12975309
GRB2	growth factor receptor bound protein 2	SH2 domain containing	HGNC:4566	2885	ENSG00000177885	17q25.1	10051406
GRWD1	glutamate rich WD repeat containing 1	WD repeat domain containing	HGNC:21270	83743	ENSG00000105447	19q13.33	15885502
GTF2A1	general transcription factor IIA subunit 1	General transcription factors	HGNC:4646	2957	ENSG00000165417	14q31.1	8224848
GTF2A2	general transcription factor IIA subunit 2	General transcription factors	HGNC:4647	2958	ENSG00000140307	15q22.2	7958899
GTF2E1	general transcription factor IIE subunit 1	General transcription factors	HGNC:4650	2960	ENSG00000153767	03q13.33	1454543|8162052
GTF2E2	general transcription factor IIE subunit 2	General transcription factors	HGNC:4651	2961	ENSG00000197265	08p12	1956404
GTF2F2	general transcription factor IIF subunit 2	General transcription factors	HGNC:4653	2963	ENSG00000188342	13q14.12-q14.13	8162052
GTF2H3	general transcription factor IIH subunit 3	General transcription factors|Nucleotide excision repair	HGNC:4657	2967	ENSG00000111358	12q24.31	8194529
GUK1	guanylate kinase 1		HGNC:4693	2987	ENSG00000143774	01q42.13	8647247
HAUS3	HAUS augmin like complex subunit 3	HAUS augmin like complex	HGNC:28719	79441	ENSG00000214367	04p16.3	19427217|19812674
HAUS4	HAUS augmin like complex subunit 4	HAUS augmin like complex	HGNC:20163	54930	ENSG00000092036	14q11.2	19427217
HAUS8	HAUS augmin like complex subunit 8	HAUS augmin like complex	HGNC:30532	93323	ENSG00000131351	19p13.11	19427217
HIST1H2BC	histone cluster 1 H2B family member c	Histones	HGNC:4757	8347	ENSG00000180596	06p22.2	9119399|12408966
HIST1H2BE	histone cluster 1 H2B family member e	Histones	HGNC:4753	8344	ENSG00000274290	06p22.2	9119399|12408966
HIST1H2BJ	histone cluster 1 H2B family member j	Histones	HGNC:4761	8970	ENSG00000124635	06p22.1	6647026|12408966
HIST1H2BL	histone cluster 1 H2B family member l	Histones	HGNC:4748	8340	ENSG00000185130	06p22.1	9439656|12408966
HIST2H2AC	histone cluster 2 H2A family member c	Histones	HGNC:4738	8338	ENSG00000184260	01q21.2	1469070|9439656|12408966
HIST2H2BE	histone cluster 2 H2B family member e	Histones	HGNC:4760	8349	ENSG00000184678	01q21.2	1469070|12408966
HMGCR	3-hydroxy-3-methylglutaryl-CoA reductase		HGNC:5006	3156	ENSG00000113161	05q13.3
HMGCS1	3-hydroxy-3-methylglutaryl-CoA synthase 1		HGNC:5007	3157	ENSG00000112972	05p12
HNRNPH1	heterogeneous nuclear ribonucleoprotein H1 (H)	RNA binding motif containing	HGNC:5041	3187	ENSG00000169045	05q35.3	7499401
HSCB	HscB mitochondrial iron-sulfur cluster cochaperone	DNAJ (HSP40) heat shock proteins	HGNC:28913	150274	ENSG00000100209	22q12.1	12938016|16952052
HSPD1	heat shock protein family D (Hsp60) member 1	Chaperonins	HGNC:5261	3329	ENSG00000144381	02q33.1	1980192|11898127
HYOU1	hypoxia up-regulated 1	Heat shock 70kDa proteins	HGNC:16931	10525	ENSG00000149428	11q23.3	9020069|10037731
HYPK	huntingtin interacting protein K		HGNC:18418	25764	ENSG00000242028	15q15.3	9700202|20154145
IARS2	isoleucyl-tRNA synthetase 2, mitochondrial	Aminoacyl tRNA synthetases, Class I	HGNC:29685	55699	ENSG00000067704	01q41
IK	IK cytokine, down-regulator of HLA II		HGNC:5958	3550	ENSG00000113141	05q31.3	7970704
ILF2	interleukin enhancer binding factor 2		HGNC:6037	3608	ENSG00000143621	01q21.3	7519613
INCENP	inner centromere protein	Chromosomal passenger complex	HGNC:6058	3619	ENSG00000149503	11q12.3	1860899|11453556
INTS2	integrator complex subunit 2		HGNC:29241	57508	ENSG00000108506	17q23.2	16239144
INTS4	integrator complex subunit 4		HGNC:25048	92105	ENSG00000149262	11q14.1	16239144
INTS6	integrator complex subunit 6		HGNC:14879	26512	ENSG00000102786	13q14.3	10467397|16239144
INTS7	integrator complex subunit 7		HGNC:24484	25896	ENSG00000143493	01q32.3	16239144
IPO11	importin 11	Importins	HGNC:20628	51194	ENSG00000086200	05q12.1
IPO7	importin 7	Importins	HGNC:9852	10527	ENSG00000205339	11p15.4	9214382
ISY1	ISY1 splicing factor homolog		HGNC:29201	57461	ENSG00000240682	03q21.3	16103217
KANSL1	KAT8 regulatory NSL complex subunit 1		HGNC:24565	284058	ENSG00000120071	17q21.31	10574462
KANSL2	KAT8 regulatory NSL complex subunit 2		HGNC:26024	54934	ENSG00000139620	12q13.11	12477932
KCMF1	potassium channel modulatory factor 1	Zinc fingers ZZ-type	HGNC:20589	56888	ENSG00000176407	02p11.2
KIAA1429	KIAA1429		HGNC:24500	25962	ENSG00000164944	08q22.1	10718198|24981863
KIF18A	kinesin family member 18A	Kinesins|Protein phosphatase 1 regulatory subunits	HGNC:29441	81930	ENSG00000121621	11p14.1	11230166
KIN	Kin17 DNA and RNA binding protein		HGNC:6327	22944	ENSG00000151657	10p14	1923796|24140279
LAMTOR3	late endosomal/lysosomal adaptor, MAPK and MTOR activator 3	Ragulator complex	HGNC:15606	8649	ENSG00000109270	04q23	9733512|15016825
LETM1	leucine zipper and EF-hand containing transmembrane protein 1	EF-hand domain containing	HGNC:6556	3954	ENSG00000168924	04p16.3	10486213
LSM3	LSM3 homolog, U6 small nuclear RNA and mRNA degradation associated		HGNC:17874	27258	ENSG00000170860	03p25.1	10369684|10523320|12515382
LSM4	LSM4 homolog, U6 small nuclear RNA and mRNA degradation associated		HGNC:17259	25804	ENSG00000130520	19p13.1	10369684|10523320|12515382
LSM5	LSM5 homolog, U6 small nuclear RNA and mRNA degradation associated		HGNC:17162	23658	ENSG00000106355	07p14.3	10369684|10523320|12515382
LSM6	LSM6 homolog, U6 small nuclear RNA and mRNA degradation associated		HGNC:17017	11157	ENSG00000164167	04q31.22	10369684|10523320|12515382
LTV1	LTV1 ribosome biogenesis factor		HGNC:21173	84946	ENSG00000135521	06q24.2
LYRM4	LYR motif containing 4	LYR motif containing	HGNC:21365	57128	ENSG00000214113	06p25.1	23814038
MAD2L2	MAD2 mitotic arrest deficient-like 2 (yeast)	DNA polymerases	HGNC:6764	10459	ENSG00000116670	01p36.22	10366450
MAT2A	methionine adenosyltransferase 2A		HGNC:6904	4144	ENSG00000168906	02p11.2	1426236|9703951
MCL1	BCL2 family apoptosis regulator	BCL2 family	HGNC:6943	4170	ENSG00000143384	01q21.2	7682708|7835896
MCM2	minichromosome maintenance complex component 2	MCM family	HGNC:6944	4171	ENSG00000073111	03q21.3	1710453|8258304
MCM6	minichromosome maintenance complex component 6	MCM family	HGNC:6949	4175	ENSG00000076003	02q21.3
MED17	mediator complex subunit 17	Mediator complex	HGNC:2375	9440	ENSG00000042429	11q21	9989412|10198638
MED20	mediator complex subunit 20	Mediator complex	HGNC:16840	9477	ENSG00000124641	06p21.1	9933582|15175163
MED21	mediator complex subunit 21	Mediator complex	HGNC:11473	9412	ENSG00000152944	12p12	8598913
MED22	mediator complex subunit 22	Mediator complex	HGNC:11477	6837	ENSG00000148297	09q34.2	8499913|15175163
MED28	mediator complex subunit 28	Mediator complex	HGNC:24628	80306	ENSG00000118579	04p15.32	11779215|15467741
MED4	mediator complex subunit 4	Mediator complex	HGNC:17903	29079	ENSG00000136146	13q14.2	10235266|11042152
MED6	mediator complex subunit 6	Mediator complex	HGNC:19970	10001	ENSG00000133997	14q24.2	9234719|9671713
MED7	mediator complex subunit 7	Mediator complex	HGNC:2378	9443	ENSG00000155868	05q33.3	9989412
METAP1	methionyl aminopeptidase 1	Aminopeptidases	HGNC:15789	23173	ENSG00000164024	04q23	7788527|12144506
METTL14	methyltransferase like 14	Methyltransferase like	HGNC:29330	57721	ENSG00000145388	04q26	10997877|24316715
MFAP1	microfibrillar associated protein 1		HGNC:7032	4236	ENSG00000140259	15q15.3	7835894
MFN2	mitofusin 2		HGNC:16877	9927	ENSG00000116688	01p36.22	12499352|11181170
MIS12	MIS12, kinetochore complex component	MIS12 kinetochore complex	HGNC:24967	79003	ENSG00000167842	17p13.2	11230166|12515822
MLST8	MTOR associated protein, LST8 homolog	WD repeat domain containing|MTOR complex 1|MTOR complex 2	HGNC:24825	64223	ENSG00000167965	16p13.3	12477932
MMS19	MMS19 homolog, cytosolic iron-sulfur assembly component	Cytosolic iron-sulfur assembly components|Nucleotide excision repair	HGNC:13824	64210	ENSG00000155229	10q24.1	11071939|22678362|22678361
MRPL34	mitochondrial ribosomal protein L34	Mitochondrial ribosomal proteins	HGNC:14488	64981	ENSG00000130312	19p13.1	11543634
MRPL35	mitochondrial ribosomal protein L35	Mitochondrial ribosomal proteins	HGNC:14489	51318	ENSG00000132313	02p11.2	11042152|11551941
MRPL41	mitochondrial ribosomal protein L41	Mitochondrial ribosomal proteins	HGNC:14492	64975	ENSG00000182154	09q34.3	11543634
MRPS10	mitochondrial ribosomal protein S10	Mitochondrial ribosomal proteins	HGNC:14502	55173	ENSG00000048544	06p21.1	11279123
MRPS21	mitochondrial ribosomal protein S21	Mitochondrial ribosomal proteins	HGNC:14046	54460	ENSG00000266472	01q21.2
MRPS5	mitochondrial ribosomal protein S5	Mitochondrial ribosomal proteins	HGNC:14498	64969	ENSG00000144029	02q11.1
MRTO4	MRT4 homolog, ribosome maturation factor		HGNC:18477	51154	ENSG00000053372	01p36.13	20083226
MTBP	MDM2 binding protein		HGNC:7417	27085	ENSG00000172167	08q24.12	10906133|11060448
MTOR	mechanistic target of rapamycin	MTOR complex 1|MTOR complex 2	HGNC:3942	2475	ENSG00000198793	01p36.22	8008069|8660990
NAA15	N(alpha)-acetyltransferase 15, NatA auxiliary subunit	N(alpha)-acetyltransferase subunits	HGNC:30782	80155	ENSG00000164134	04q31.1	12140756|19420222|19660095
NAA20	N(alpha)-acetyltransferase 20, NatB catalytic subunit	N(alpha)-acetyltransferase subunits|GCN5 related N-acetyltransferases	HGNC:15908	51126	ENSG00000173418	20p11.23	18570629|19660095|22814378
NACA	nascent polypeptide-associated complex alpha subunit		HGNC:7629	4666	ENSG00000196531	12q23-q24.1	8047162
NAPG	NSF attachment protein gamma		HGNC:7642	8774	ENSG00000134265	18p11.22	9269766
NCAPD2	non-SMC condensin I complex subunit D2		HGNC:24305	9918	ENSG00000010292	12p13.31	8590280|10958694
NCAPG	non-SMC condensin I complex subunit G		HGNC:24304	64151	ENSG00000109805	04p15.31	10910072|11136719
NCAPG2	non-SMC condensin II complex subunit G2		HGNC:21904	54892	ENSG00000146918	07q36.3	14532007
NCAPH	non-SMC condensin I complex subunit H		HGNC:1112	23397	ENSG00000121152	02q11.2	9417923
NCAPH2	non-SMC condensin II complex subunit H2		HGNC:25071	29781	ENSG00000025770	22q13.33	10493829
NCL	nucleolin	RNA binding motif containing|DNA helicases	HGNC:7667	4691	ENSG00000115053	02q37.1	2394707|3409881
NDNL2
NDUFAB1	NADH:ubiquinone oxidoreductase subunit AB1	NADH:ubiquinone oxidoreductase supernumerary subunits	HGNC:7694	4706	ENSG00000004779	16p12.2	9763677|9878551
NEDD1	neural precursor cell expressed, developmentally down-regulated 1	WD repeat domain containing	HGNC:7723	121441	ENSG00000139350	12q23.1
NELFCD	negative elongation factor complex member C/D		HGNC:15934	51497	ENSG00000101158	20q13.32	11030415|11042152
NFS1	NFS1, cysteine desulfurase		HGNC:15910	9054	ENSG00000244005	20q11.22	9885568|16847322
NFYC	nuclear transcription factor Y subunit gamma		HGNC:7806	4802	ENSG00000066136	01p34.2	8921405|9249075
NIFK	nucleolar protein interacting with the FHA domain of MKI67	RNA binding motif containing	HGNC:17838	84365	ENSG00000155438	02q14.3	11342549|16244663|14659764
NOB1	NIN1/PSMD8 binding protein 1 homolog		HGNC:29540	28987	ENSG00000141101	16q22.1	16172919
NOL12	nucleolar protein 12		HGNC:28585	79159	ENSG00000273899	22q13.1	12477932
NOL7	nucleolar protein 7		HGNC:21040	51406	ENSG00000225921	06p23	16205646
NOL8	nucleolar protein 8	RNA binding motif containing	HGNC:23387	55035	ENSG00000198000	09q22.31	12477932
NOP10	NOP10 ribonucleoprotein	H/ACA ribonucleoprotein complex	HGNC:14378	55505	ENSG00000182117	15q14	11074001|9843512
NOP14	NOP14 nucleolar protein		HGNC:16821	8602	ENSG00000087269	04p16.3	9734812|11694595
NOP58	NOP58 ribonucleoprotein		HGNC:29926	51602	ENSG00000055044	02q33.1	10606270|10925205
NOTCH2NL	notch 2 N-terminal like		HGNC:31862	388677	ENSG00000264343	01q21.1	14673143
NPAT	nuclear protein, coactivator of histone transcription		HGNC:7896	4863	ENSG00000149308	11q22.3	9205109
NRBP1	nuclear receptor binding protein 1		HGNC:7993	29959	ENSG00000115216	02p23.3	10843813|11956649
NRDE2	NRDE-2, necessary for RNA interference, domain containing		HGNC:20186	55051	ENSG00000119720	14q32.11
NRF1	nuclear respiratory factor 1		HGNC:7996	4899	ENSG00000106459	07q32.2	2584221
NSL1	NSL1, MIS12 kinetochore complex component	MIS12 kinetochore complex	HGNC:24548	25936	ENSG00000117697	01q32.3	20819937
NUBP1	nucleotide binding protein 1	Cytosolic iron-sulfur assembly components	HGNC:8041	4682	ENSG00000103274	16p13.13	7926816
NUBP2	nucleotide binding protein 2	Cytosolic iron-sulfur assembly components	HGNC:8042	10101	ENSG00000095906	16p13.3	10486206
NUP107	nucleoporin 107	Nucleoporins	HGNC:29914	57122	ENSG00000111581	12q15	12552102|12705868
NUP205	nucleoporin 205	Nucleoporins	HGNC:18658	23165	ENSG00000155561	07q33	9039502|9348540
NUP43	nucleoporin 43	WD repeat domain containing|Nucleoporins	HGNC:21182	348995	ENSG00000120253	06q25.1	12196509
NUP93	nucleoporin 93	Nucleoporins	HGNC:28958	9688	ENSG00000102900	16q13	9348540|9531546
NUP98	nucleoporin 98	Nucleoporins	HGNC:8068	4928	ENSG00000110713	11p15.4	9166830
OIP5	Opa interacting protein 5		HGNC:20300	11339	ENSG00000104147	15q15.1	9466265|17199038
ORC1	origin recognition complex subunit 1	AAA ATPases|Origin recognition complex	HGNC:8487	4998	ENSG00000085840	01p32.3	8884289
PABPN1	poly(A) binding protein nuclear 1	RNA binding motif containing	HGNC:8565	8106	ENSG00000100836	14q11.2	7795598
PAM16	presequence translocase associated motor 16 homolog		HGNC:29679	51025	ENSG00000217930	16p13.3	10810093|11750097
PCBP1	poly(rC) binding protein 1		HGNC:8647	5093	ENSG00000169564	02p13.3	8833161
PCBP2	poly(rC) binding protein 2		HGNC:8648	5094	ENSG00000197111	12q13.13	8833161
PCF11	PCF11 cleavage and polyadenylation factor subunit		HGNC:30097	51585	ENSG00000165494	11q14.1	11060040
PDAP1	PDGFA associated protein 1		HGNC:14634	11333	ENSG00000106244	07q22.1	8780057
PDCD11	programmed cell death 11	Minor histocompatibility antigens	HGNC:13408	22984	ENSG00000148843	10q24.33	10229231
PDCD2	programmed cell death 2	Zinc fingers MYND-type	HGNC:8762	5134	ENSG00000071994	06q27	7606924
PDE4DIP	phosphodiesterase 4D interacting protein		HGNC:15580	9659	ENSG00000178104	01q21.2	9455484|11134006
PDRG1	p53 and DNA damage regulated 1		HGNC:16119	81572	ENSG00000088356	20q11.21	14562055
PES1	pescadillo ribosomal biogenesis factor 1		HGNC:8848	23481	ENSG00000100029	22q12.2	8985183|10591208|17353269
PFDN6	prefoldin subunit 6	Prefoldin subunits	HGNC:4926	10471	ENSG00000204220	06p21.32	9545376|9630229
PGD	phosphogluconate dehydrogenase		HGNC:8891	5226	ENSG00000142657	01p36.22
PHAX	phosphorylated adaptor for RNA export		HGNC:10241	51808	ENSG00000164902	05q23.2	10786834
PLK4	polo like kinase 4		HGNC:11397	10733	ENSG00000142731	04q28.1
PMF1	polyamine modulated factor 1	MIS12 kinetochore complex	HGNC:9112	11243	ENSG00000160783	01q22	10419538
PNN	pinin, desmosome associated protein		HGNC:9162	5411	ENSG00000100941	14q21.1	8922384
PNPT1	polyribonucleotide nucleotidyltransferase 1		HGNC:23166	87178	ENSG00000138035	02p16.1	12419256
POLD1	DNA polymerase delta 1, catalytic subunit	DNA polymerases	HGNC:9175	5424	ENSG00000062822	19q13.3	1722322
POLD2	DNA polymerase delta 2, accessory subunit	DNA polymerases	HGNC:9176	5425	ENSG00000106628	07p13	8530069
POLD3	DNA polymerase delta 3, accessory subunit	DNA polymerases|Protein phosphatase 1 regulatory subunits	HGNC:20932	10714	ENSG00000077514	11q13.4	10219083
POLE	DNA polymerase epsilon, catalytic subunit	DNA polymerases	HGNC:9177	5426	ENSG00000177084	12q24.33	8020968
POLE2	DNA polymerase epsilon 2, accessory subunit	DNA polymerases	HGNC:9178	5427	ENSG00000100479	14q21.3	9405441|9443964
POLR2F	RNA polymerase II subunit F	RNA polymerase subunits	HGNC:9193	5435	ENSG00000100142	22q13.1	8786150
POLR2K	RNA polymerase II subunit K	RNA polymerase subunits	HGNC:9198	5440	ENSG00000147669	08q22.2
POLR3B	RNA polymerase III subunit B	RNA polymerase subunits	HGNC:30348	55703	ENSG00000013503	12q23.3	12391170
POLR3E	RNA polymerase III subunit E	RNA polymerase subunits	HGNC:30347	55718	ENSG00000058600	16p12.2	10819331|10521666
POLR3F	RNA polymerase III subunit F	RNA polymerase subunits	HGNC:15763	10621	ENSG00000132664	20p11.23	9171375
POP4	POP4 homolog, ribonuclease P/MRP subunit		HGNC:30081	10775	ENSG00000105171	19q12	10352175|10024167
POP7	POP7 homolog, ribonuclease P/MRP subunit		HGNC:19949	10248	ENSG00000172336	07q22.1	9630247
PPIL4	peptidylprolyl isomerase like 4	RNA binding motif containing|Cyclophilin peptidylprolyl isomerases	HGNC:15702	85313	ENSG00000131013	06q25.1
PPP1CA	protein phosphatase 1 catalytic subunit alpha	Protein phosphatase catalytic subunits	HGNC:9281	5499	ENSG00000172531	11q13
PPP1CB	protein phosphatase 1 catalytic subunit beta	Protein phosphatase catalytic subunits	HGNC:9282	5500	ENSG00000213639	02p23.2	8312365
PPP1R10	protein phosphatase 1 regulatory subunit 10	Protein phosphatase 1 regulatory subunits	HGNC:9284	5514	ENSG00000204569	06p21.33	9461602|9784381
PPP1R11	protein phosphatase 1 regulatory inhibitor subunit 11	Protein phosphatase 1 regulatory subunits	HGNC:9285	6992	ENSG00000204619	06p22.1	9843442|8781118
PPP1R12A	protein phosphatase 1 regulatory subunit 12A	Ankyrin repeat domain containing|Protein phosphatase 1 regulatory subunits	HGNC:7618	4659	ENSG00000058272	12q21.2-q21.31	9286714
PPP1R7	protein phosphatase 1 regulatory subunit 7	Protein phosphatase 1 regulatory subunits	HGNC:9295	5510	ENSG00000115685	02q37.3	7498485|7670491|10231361
PPP1R8	protein phosphatase 1 regulatory subunit 8	Protein phosphatase 1 regulatory subunits	HGNC:9296	5511	ENSG00000117751	01p35.3	7524097|8473324
PPP2R1A	protein phosphatase 2 scaffold subunit Aalpha	Protein phosphatase 2 scaffold subunits	HGNC:9302	5518	ENSG00000105568	19q13.41
PPP2R3C	protein phosphatase 2 regulatory subunit Bgamma	Protein phosphatase 2 regulatory subunits	HGNC:17485	55012	ENSG00000092020	14q13.2	12167160|16129705
PRC1	protein regulator of cytokinesis 1		HGNC:9341	9055	ENSG00000198901	15q26.1	9885575
PRPF3	pre-mRNA processing factor 3		HGNC:17348	9129	ENSG00000117360	01q21.2
PRPF40A	pre-mRNA processing factor 40 homolog A		HGNC:16463	55660	ENSG00000196504	02q23.3	9724750|12460579
PRPF6	pre-mRNA processing factor 6		HGNC:15860	24148	ENSG00000101161	20q13.33	10561546|10788320
PSMB5	proteasome subunit beta 5	Proteasome	HGNC:9542	5693	ENSG00000100804	14q11.2	8066462|8811196
PSMB6	proteasome subunit beta 6	Proteasome	HGNC:9543	5694	ENSG00000142507	17p13.2	8066462|1888762
PSMC1	proteasome 26S subunit, ATPase 1	AAA ATPases|Proteasome	HGNC:9547	5700	ENSG00000100764	14q32.11	9473509
PSMC4	proteasome 26S subunit, ATPase 4	AAA ATPases|Proteasome	HGNC:9551	5704	ENSG00000013275	19q13.11-q13.13	9473509|8603043
PSMD2	proteasome 26S subunit, non-ATPase 2	Proteasome	HGNC:9559	5708	ENSG00000175166	03q27.1	8774743
PSMD6	proteasome 26S subunit, non-ATPase 6	Proteasome	HGNC:9564	9861	ENSG00000163636	03p14.1	10723133
PSMD7	proteasome 26S subunit, non-ATPase 7	Proteasome	HGNC:9565	5713	ENSG00000103035	16q23.1	7755639
PSMD8	proteasome 26S subunit, non-ATPase 8	Proteasome	HGNC:9566	5714	ENSG00000099341	19q13.2	7621825
PSMG4	proteasome assembly chaperone 4		HGNC:21108	389362	ENSG00000180822	06p25.2	17707236
PTPN11	protein tyrosine phosphatase, non-receptor type 11	SH2 domain containing|Protein tyrosine phosphatases, non-receptor type	HGNC:9644	5781	ENSG00000179295	12q24.13	7894486|1280823
PTPN23	protein tyrosine phosphatase, non-receptor type 23	Protein tyrosine phosphatases, non-receptor type	HGNC:14406	25930	ENSG00000076201	03p21.31	11095967
PWP1	PWP1 homolog, endonuclein	WD repeat domain containing	HGNC:17015	11137	ENSG00000136045	12q23.3	7828893|11850830
PYROXD1	pyridine nucleotide-disulphide oxidoreductase domain 1		HGNC:26162	79912	ENSG00000121350	12p12.1	12477932
RABGGTA	Rab geranylgeranyltransferase alpha subunit	Prenyltransferase alpha subunit repeat containing	HGNC:9795	5875	ENSG00000100949	14q11.2	8954794
RAD17	RAD17 checkpoint clamp loader component		HGNC:9807	5884	ENSG00000152942	05q13.2	9869296|9660800
RAD51	RAD51 recombinase	Fanconi anemia complementation groups	HGNC:9817	5888	ENSG00000051180	15q15.1	8358431|8479919|26253028
RARS	arginyl-tRNA synthetase	Aminoacyl tRNA synthetases, Class I	HGNC:9870	5917	ENSG00000113643	05q34	7590355
RBBP4	RB binding protein 4, chromatin remodeling factor	WD repeat domain containing|EMSY complex|NuRD complex	HGNC:9887	5928	ENSG00000162521	01p35.1	8350924|14609955|17531812
RBBP5	RB binding protein 5, histone lysine methyltransferase complex subunit	WD repeat domain containing	HGNC:9888	5929	ENSG00000117222	01q32.1	7558034
RBBP8	RB binding protein 8, endonuclease	BRCA1 C complex	HGNC:9891	5932	ENSG00000101773	18q11.2	9721205|17965729|21998596
RBM19	RNA binding motif protein 19	RNA binding motif containing	HGNC:29098	9904	ENSG00000122965	12q24.21	9734811|11230166
RBM22	RNA binding motif protein 22	Zinc fingers CCCH-type|RNA binding motif containing	HGNC:25503	55696	ENSG00000086589	05q33.1	20013661|19133299
RBM25	RNA binding motif protein 25	RNA binding motif containing	HGNC:23244	58517	ENSG00000119707	14q24.2	9847074|7596406
RBM39	RNA binding motif protein 39	RNA binding motif containing	HGNC:15923	9584	ENSG00000131051	20q11.22	8227358|15694343|21551269
RBMXL1	RNA binding motif protein, X-linked like 1	RNA binding motif containing	HGNC:25073	494115	ENSG00000213516	01p22.2	10441733
RFC3	replication factor C subunit 3	AAA ATPases	HGNC:9971	5983	ENSG00000133119	13q13.2	7774928
RFT1	RFT1 homolog		HGNC:30220	91869	ENSG00000163933	03p21.1	12477932|18313027
RINT1	RAD50 interactor 1		HGNC:21876	60561	ENSG00000135249	07q22.3	11096100|15029241
RIOK1	RIO kinase 1		HGNC:18656	83732	ENSG00000124784	06p24.3
RNMT	RNA guanine-7 methyltransferase		HGNC:10075	8731	ENSG00000101654	18p11.21	9828141|9705270
RNPC3	RNA binding region (RNP1, RRM) containing 3	RNA binding motif containing	HGNC:18666	55599	ENSG00000185946	01p21.1	14974681|15146077
RPA3	replication protein A3	Nucleotide excision repair	HGNC:10291	6119	ENSG00000106399	07p21.3	8454588
RPAIN	RPA interacting protein		HGNC:28641	84268	ENSG00000129197	17p13.2	16135809|16008515
RPAP1	RNA polymerase II associated protein 1		HGNC:24567	26015	ENSG00000103932	15q15.1	10718198
RPAP2	RNA polymerase II associated protein 2		HGNC:25791	79871	ENSG00000122484	01p22.1	17643375|22781759
RPAP3	RNA polymerase II associated protein 3	Tetratricopeptide repeat domain containing	HGNC:26151	79657	ENSG00000005175	12q13.11	17643375
RPF1	ribosome production factor 1 homolog		HGNC:30350	80135	ENSG00000117133	01p22.3	11864606
RPL17	ribosomal protein L17	L ribosomal proteins	HGNC:10307	6139	ENSG00000265681	18q21.1	2402465|9582194
RPL31	ribosomal protein L31	L ribosomal proteins	HGNC:10334	6160	ENSG00000071082	02q11.2	2780320|11875025
RPL34	ribosomal protein L34	L ribosomal proteins	HGNC:10340	6164	ENSG00000109475	04q25	9582194|7490091
RPL36AL	ribosomal protein L36a like	L ribosomal proteins	HGNC:10346	6166	ENSG00000165502	14q21.3	1577483
RPL38	ribosomal protein L38	L ribosomal proteins	HGNC:10349	6169	ENSG00000172809	17q25.1	9582194
RPL5	ribosomal protein L5	Protein phosphatase 1 regulatory subunits|L ribosomal proteins	HGNC:10360	6125	ENSG00000122406	01p22.1	7937132|7772601
RPL7	ribosomal protein L7	L ribosomal proteins	HGNC:10363	6129	ENSG00000147604	08q21.11	8360149|8441630
RPL7A	ribosomal protein L7a	L ribosomal proteins	HGNC:10364	6130	ENSG00000148303	09q34.2	2403926|2966065
RPN1	ribophorin I	Oligosaccharyltransferase complex subunits	HGNC:10381	6184	ENSG00000163902	03q21.3
RPP14	ribonuclease P/MRP subunit p14		HGNC:30327	11102	ENSG00000163684	03p14.3	10024167|11929972
RPP30	ribonuclease P/MRP subunit p30		HGNC:17688	10556	ENSG00000148688	10q23.31	9037013|9308968
RPP40	ribonuclease P/MRP subunit p40		HGNC:20992	10799	ENSG00000124787	06p25.1	9630247
RPS10	ribosomal protein S10	S ribosomal proteins	HGNC:10383	6204	ENSG00000124614	06p21.31	7772601|9582194
RPS15	ribosomal protein S15	S ribosomal proteins	HGNC:10388	6209	ENSG00000115268	19p13.3	2159154
RPS24	ribosomal protein S24	S ribosomal proteins	HGNC:10411	6229	ENSG00000138326	10q22.3	9027498|9582194
RPS25	ribosomal protein S25	S ribosomal proteins	HGNC:10413	6230	ENSG00000118181	11q23.3	1748303
RPS27A	ribosomal protein S27a	S ribosomal proteins	HGNC:10417	6233	ENSG00000143947	02p16.1	9582194
RPS28	ribosomal protein S28	S ribosomal proteins	HGNC:10418	6234	ENSG00000233927	19p13.2	8415000|9582194
RPS29	ribosomal protein S29	S ribosomal proteins	HGNC:10419	6235	ENSG00000213741	14q21.3	8781548|7772601
RPS9	ribosomal protein S9	S ribosomal proteins	HGNC:10442	6203	ENSG00000170889	19q13.42	7772601|9582194
RPTOR	regulatory associated protein of MTOR complex 1	WD repeat domain containing|MTOR complex 1	HGNC:30287	57521	ENSG00000141564	17q25.3	10718198|12150926
RRM2	ribonucleotide reductase regulatory subunit M2		HGNC:10452	6241	ENSG00000171848	02p25.1
RRP15	ribosomal RNA processing 15 homolog		HGNC:24255	51018	ENSG00000067533	01q41	15769876
RRP7A	ribosomal RNA processing 7 homolog A		HGNC:24286	27341	ENSG00000189306	22q13.2	10810093|12087473
RRP9	ribosomal RNA processing 9, small subunit (SSU) processome component, homolog (yeast)	WD repeat domain containing	HGNC:16829	9136	ENSG00000114767	03p21.2	9418896|12032086
RSL1D1	ribosomal L1 domain containing 1		HGNC:24534	26156	ENSG00000171490	16p13.13	15334068|9859858
RSL24D1	ribosomal L24 domain containing 1		HGNC:18479	51187	ENSG00000137876	15q21.3	12808088|11707418
RTF1	RTF1 homolog, Paf1/RNA polymerase II complex component	Paf1/RNA polymerase II complex	HGNC:28996	23168	ENSG00000137815	15q15.1	15632063|17576814
RTFDC1	replication termination factor 2 domain containing 1		HGNC:15890	51507	ENSG00000022277	20q13.31
RUVBL1	RuvB like AAA ATPase 1	AAA ATPases|INO80 complex |DNA helicases| SRCAP complex	HGNC:10474	8607	ENSG00000175792	03q21.3	9774387|9588198
SAP30BP	SAP30 binding protein		HGNC:30785	29115	ENSG00000161526	17q25.1	15496587
SART1	squamous cell carcinoma antigen recognized by T-cells 1		HGNC:10538	9092	ENSG00000175467	11q13.1	9449708
SASS6	SAS-6 centriolar assembly protein		HGNC:25403	163786	ENSG00000156876	01p21.2	15665853|14654843
SBDS	SBDS ribosome assembly guanine nucleotide exchange factor		HGNC:19440	51119	ENSG00000126524	07q11.21	12496757
SCAP	SREBF chaperone	WD repeat domain containing	HGNC:30634	22937	ENSG00000114650	03p21.31	8898195|8724849|10570913
SCFD1	sec1 family domain containing 1		HGNC:20726	23256	ENSG00000092108	14q12
SDE2	SDE2 telomere maintenance homolog		HGNC:26643	163859	ENSG00000143751	01q42.12	21333630
SEC61A1	Sec61 translocon alpha 1 subunit		HGNC:18276	29927	ENSG00000058262	03q21.3	10212142|18480044
SEC61G	Sec61 translocon gamma subunit		HGNC:18277	23480	ENSG00000132432	07p11.2	8107851|10212142
SENP6	SUMO1/sentrin specific peptidase 6	SUMO specific peptidases	HGNC:20944	26054	ENSG00000112701	06q14.1
SETD1A	SET domain containing 1A	Lysine methyltransferases|RNA binding motif containing	HGNC:29010	9739	ENSG00000099381	16p11.2	9205841|12670868
SF3A1	splicing factor 3a subunit 1		HGNC:10765	10291	ENSG00000099995	22q12.2	7489498
SF3B4	splicing factor 3b subunit 4	RNA binding motif containing	HGNC:10771	10262	ENSG00000143368	01q21.2	7958871
SFPQ	splicing factor proline and glutamine rich	Protein phosphatase 1 regulatory subunits|RNA binding motif containing	HGNC:10774	6421	ENSG00000116560	01p34.3	8449401
SFSWAP	splicing factor SWAP homolog		HGNC:10790	6433	ENSG00000061936	12q24.33	8940107
SGOL1
SHFM1	split hand/foot malformation (ectrodactyly) type 1	Transcription and export complex 2	HGNC:10845	7979	ENSG00000127922	07q21.3	1895319|8733122
SIN3A	SIN3 transcription regulator family member A	EMSY complex	HGNC:19353	25942	ENSG00000169375	15q24.2	10773092|7601471
SKIV2L2	Ski2 like RNA helicase 2	RNA helicases|Nuclear exosome targeting complex	HGNC:18734	23517	ENSG00000039123	05q11.2	16782053|21855801
SKP1	S-phase kinase associated protein 1	SCF complex	HGNC:10899	6500	ENSG00000113558	05q31.1	7553852|8646875
SLC25A3	solute carrier family 25 member 3	Solute carriers	HGNC:10989	5250	ENSG00000075415	12q23.1	8168843
SLC39A7	solute carrier family 39 member 7	Solute carriers	HGNC:4927	7922	ENSG00000112473	06p21.32	8812499|1855816|19246244|15705588
SMARCE1	SWI/SNF related, matrix associated, actin dependent regulator of chromatin, subfamily e, member 1		HGNC:11109	6605	ENSG00000073584	17q21.2	9435219
SMC3	structural maintenance of chromosomes 3	Proteoglycans|Structural maintenance of chromosomes proteins|Cohesin complex	HGNC:2468	9126	ENSG00000108055	10q25.2	9506951|10358101|17273969
SMC5	structural maintenance of chromosomes 5	Structural maintenance of chromosomes proteins|SMC5-6 protein complex	HGNC:20465	23137	ENSG00000198887	09q21.12	9628581
SMC6	structural maintenance of chromosomes 6	Structural maintenance of chromosomes proteins|SMC5-6 protein complex	HGNC:20466	79677	ENSG00000163029	02p24.2	11230166
SMG1	SMG1, nonsense mediated mRNA decay associated PI3K related kinase		HGNC:30045	23049	ENSG00000157106	16p12.3	9455477|11331269|17229728
SMG5	SMG5, nonsense mediated mRNA decay factor		HGNC:24644	23381	ENSG00000198952	01q22	12676087|12699629
SMG6	SMG6, nonsense mediated mRNA decay factor		HGNC:17809	23293	ENSG00000070366	17p13.3	12676087|12699629
SMNDC1	survival motor neuron domain containing 1	Tudor domain containing	HGNC:16900	10285	ENSG00000119953	10q25.2	9731529|9817934
SNAP23	synaptosome associated protein 23	SNAREs	HGNC:11131	8773	ENSG00000092531	15q15.1-q15.2	9070898|8663154
SNAPC3	small nuclear RNA activating complex polypeptide 3	SNAP complex	HGNC:11136	6619	ENSG00000164975	09p22.3	9003788
SNAPC5	small nuclear RNA activating complex polypeptide 5	SNAP complex	HGNC:15484	10302	ENSG00000174446	15q22.31	9732265
SNF8	SNF8, ESCRT-II complex subunit	ESCRT-II	HGNC:17028	11267	ENSG00000159210	17q21.32	10419521|15329733
SNRPB	small nuclear ribonucleoprotein polypeptides B and B1		HGNC:11153	6628	ENSG00000125835	20p13	1376292
SNRPE	small nuclear ribonucleoprotein polypeptide E		HGNC:11161	6635	ENSG00000182004	01q32.1	1835977|2143747
SNRPG	small nuclear ribonucleoprotein polypeptide G		HGNC:11163	6637	ENSG00000143977	02p13.3	7744013
SNUPN	snurportin 1		HGNC:14245	10073	ENSG00000169371	15q24.2	9670026
SOD1	superoxide dismutase 1, soluble		HGNC:11179	6647	ENSG00000142168	21q22.11	8446170
SON	SON DNA binding protein	G-patch domain containing|Minor histocompatibility antigens	HGNC:11183	6651	ENSG00000159140	21q22.11	8318737|21551269
SPATA5	spermatogenesis associated 5	AAA ATPases	HGNC:18119	166378	ENSG00000145375	04q28.1	16465403
SPCS2	signal peptidase complex subunit 2		HGNC:28962	9789	ENSG00000118363	11q13.4	8632014|24480542
SPCS3	signal peptidase complex subunit 3		HGNC:26212	60559	ENSG00000129128	04q34.2	8632014|24480542
SPDL1	spindle apparatus coiled-coil protein 1		HGNC:26010	54908	ENSG00000040275	05q35.1	20427577
SPRTN	SprT-like N-terminal domain		HGNC:25356	83932	ENSG00000010072	01q42.2	22681887
SRCAP	Snf2 related CREBBP activator protein	SRCAP complex	HGNC:16974	10847	ENSG00000080603	16p11.2	10347196|25176633
SRP54	signal recognition particle 54		HGNC:11301	6729	ENSG00000100883	14q13.2	8722571
SRP68	signal recognition particle 68		HGNC:11302	6730	ENSG00000167881	17q25.1	10618370
SRP72	signal recognition particle 72	Tetratricopeptide repeat domain containing	HGNC:11303	6731	ENSG00000174780	04q12	9224693|9857079
SRP9	signal recognition particle 9		HGNC:11304	6726	ENSG00000143742	01q42.12	7730321
SRSF11	serine and arginine rich splicing factor 11	RNA binding motif containing|Serine and arginine rich splicing factors	HGNC:10782	9295	ENSG00000116754	01p31.1	1896467|20516191
SSB	Sjogren syndrome antigen B	La ribonucleoprotein domain containing|RNA binding motif containing	HGNC:11316	6741	ENSG00000138385	02q31.1	2468131|1692037
SSRP1	structure specific recognition protein 1		HGNC:11327	6749	ENSG00000149136	11q12.1	1372440
STX18	syntaxin 18	Syntaxins	HGNC:15942	53407	ENSG00000168818	04p16.3-p16.2	10788491
STX5	syntaxin 5	Syntaxins	HGNC:11440	6811	ENSG00000162236	11q12.3	9188044|11959998
SUGP1	SURP and G-patch domain containing 1	G-patch domain containing	HGNC:18643	57794	ENSG00000105705	19p13	12594045
SUPT16H	SPT16 homolog, facilitates chromatin remodeling subunit		HGNC:11465	11198	ENSG00000092201	14q11.2	9489704|11239457
SUPT4H1	SPT4 homolog, DSIF elongation factor subunit		HGNC:11467	6827	ENSG00000213246	17q22	8786137|10075709
SYF2	SYF2 pre-mRNA splicing factor		HGNC:19824	25949	ENSG00000117614	01p36.11	11118353
TAF10	TATA-box binding protein associated factor 10	SAGA complex	HGNC:11543	6881	ENSG00000166337	11p15.4	7923369
TAF1B	TATA-box binding protein associated factor, RNA polymerase I subunit B		HGNC:11533	9014	ENSG00000115750	02p25.1	7801123
TAF1C	TATA-box binding protein associated factor, RNA polymerase I subunit C		HGNC:11534	9013	ENSG00000103168	16q24	7801123
TAF2	TATA-box binding protein associated factor 2		HGNC:11536	6873	ENSG00000064313	08q24.12	9774672|9418870
TBCA	tubulin folding cofactor A		HGNC:11579	6902	ENSG00000171530	05q14.1	9653160|8706133
TBCB	tubulin folding cofactor B		HGNC:1989	1155	ENSG00000105254	19q13.12	8978778
TCEB2	transcription elongation factor B subunit 2		HGNC:11619	6923	ENSG00000103363	16p13.3	7638163
TCOF1	treacle ribosome biogenesis factor 1		HGNC:11654	6949	ENSG00000070814	05q32-q33.1	1765376
TFIP11	tuftelin interacting protein 11	G-patch domain containing	HGNC:17165	24144	ENSG00000100109	22q12.1	10806191|11230166
THAP1	THAP domain containing 1	THAP domain containing	HGNC:20856	55145	ENSG00000131931	08p11.21	12575992|12717420|19182804
THG1L	tRNA-histidine guanylyltransferase 1 like		HGNC:26053	54974	ENSG00000113272	05q33.3	11230166
THOC1	THO complex 1	THO complex	HGNC:19070	9984	ENSG00000079134	18p11.32	11979277|15998806
THOC7	THO complex 7	THO complex	HGNC:29874	80145	ENSG00000163634	03p14.1	12951069|15998806
TIMELESS	timeless circadian clock		HGNC:11813	8914	ENSG00000111602	12q13.3	9856465
TIMM9	translocase of inner mitochondrial membrane 9	TIM22 complex	HGNC:11819	26520	ENSG00000100575	14q23.1	10552927|14726512
TINF2	TERF1 interacting nuclear factor 2	Shelterin complex	HGNC:11824	26277	ENSG00000092330	14q12	10581025|18252230
TIPIN	TIMELESS interacting protein		HGNC:30750	54962	ENSG00000075131	15q22.31	12875843|17102137
TMA16	translation machinery associated 16 homolog		HGNC:25638	55319	ENSG00000198498	04q32.2	12477932
TOP3A	topoisomerase (DNA) III alpha	Zinc fingers GRF-type|Topoisomerases	HGNC:11992	7156	ENSG00000177302	17p11.2	9450867
TOPBP1	topoisomerase (DNA) II binding protein 1	BRCA1 B complex	HGNC:17008	11073	ENSG00000163781	03q22.1	9461304|9039502
TP53RK	TP53 regulating kinase		HGNC:16197	112858	ENSG00000172315	20q13.12	11546806|12914926
TPR	translocated promoter region, nuclear basket protein	Nucleoporins	HGNC:12017	7175	ENSG00000047410	01q31.1	1611909|15229283
TRAPPC11	trafficking protein particle complex 11	Trafficking protein particle complex	HGNC:25751	60684	ENSG00000168538	04q35.1	19942856|21525244
TRAPPC5	trafficking protein particle complex 5	Trafficking protein particle complex	HGNC:23067	126003	ENSG00000181029	19p13.3
TRAPPC8	trafficking protein particle complex 8	Trafficking protein particle complex	HGNC:29169	22878	ENSG00000153339	18q12.1	10231032|11230166
TRIAP1	TP53 regulated inhibitor of apoptosis 1		HGNC:26937	51499	ENSG00000170855	12q24.31	11042152|15735003
TRNT1	tRNA nucleotidyl transferase 1		HGNC:17341	51095	ENSG00000072756	03p26.2	10810093|11504732
TSG101	tumor susceptibility 101	ESCRT-I	HGNC:15971	7251	ENSG00000074319	11p15.1	9019400|9241264
TTK	TTK protein kinase		HGNC:12401	7272	ENSG00000112742	06q14.1	1639825
TUBA1C	tubulin alpha 1c	Tubulins	HGNC:20768	84790	ENSG00000167553	12q13.12	7821789
TUBGCP4	tubulin gamma complex associated protein 4		HGNC:16691	27229	ENSG00000137822	15q15.3	10562286
TUBGCP5	tubulin gamma complex associated protein 5		HGNC:18600	114791	ENSG00000275835	15q11.2	11694571
TWISTNB	TWIST neighbor		HGNC:18027	221830	ENSG00000105849	07p21.1	12438708
TXNL4B	thioredoxin like 4B		HGNC:26041	54957	ENSG00000140830	16q22.2	15161931
U2SURP	U2 snRNP associated SURP domain containing	RNA binding motif containing	HGNC:30855	23350	ENSG00000163714	03q23	9205841|12234937
UBA2	ubiquitin like modifier activating enzyme 2	Ubiquitin like modifier activating enzymes	HGNC:30661	10054	ENSG00000126261	19q13.11	10187858|9920803
UBAP1	ubiquitin associated protein 1	ESCRT-I	HGNC:12461	51271	ENSG00000165006	09p13.3	21757351
UBE2D3	ubiquitin conjugating enzyme E2 D3	Ubiquitin conjugating enzymes E2	HGNC:12476	7323	ENSG00000109332	04q24	8530467
UBE2I	ubiquitin conjugating enzyme E2 I	Ubiquitin conjugating enzymes E2	HGNC:12485	7329	ENSG00000103275	16p13.3	8565643
UBR4	ubiquitin protein ligase E3 component n-recognin 4	Ubiquitin protein ligase E3 component n-recognins	HGNC:30313	23352	ENSG00000127481	01p36.13	14702039|10718198|16055722
UFD1L	ubiquitin fusion degradation 1 like (yeast)		HGNC:12520	7353	ENSG00000070010	22q11.21	9063746
URB2	URB2 ribosome biogenesis 2 homolog (S. cerevisiae)		HGNC:28967	9816	ENSG00000135763	01q42.13	8590280
URI1	URI1, prefoldin like chaperone	Protein phosphatase 1 regulatory subunits|Prefoldin subunits	HGNC:13236	8725	ENSG00000105176	19q12	9878255|9819440
USP17L5	ubiquitin specific peptidase 17-like family member 5		HGNC:37177	728386	ENSG00000227140	04p16.1	17109758|15780755
USP36	ubiquitin specific peptidase 36	Ubiquitin specific peptidases	HGNC:20062	57602	ENSG00000055483	17q25.3	12838346
USP37	ubiquitin specific peptidase 37	Ubiquitin specific peptidases	HGNC:20063	57695	ENSG00000135913	02q35	12838346
USP5	ubiquitin specific peptidase 5	Ubiquitin specific peptidases	HGNC:12628	8078	ENSG00000111667	12p13	12838346|8723724
UTP11L
UTP18	UTP18, small subunit processome component	WD repeat domain containing|UTPB complex	HGNC:24274	51096	ENSG00000011260	17q21.33	10810093|8619474|15590835
UTP6	UTP6, small subunit processome component	UTPB complex	HGNC:18279	55813	ENSG00000108651	17q11.2	10843809|16138909|22434888
VMP1	vacuole membrane protein 1		HGNC:29559	81671	ENSG00000062716	17q23.1	11230166|11785947
VPS18	VPS18, CORVET/HOPS core subunit		HGNC:15972	57617	ENSG00000104142	15q15.1	11250079|16203730|26463206
WDHD1	WD repeat and HMG-box DNA binding protein 1	WD repeat domain containing	HGNC:23170	11169	ENSG00000198554	14q22.2-q22.3	9175701|20028748
WDR1	WD repeat domain 1	WD repeat domain containing	HGNC:12754	9948	ENSG00000071127	04p16.1	10036186
WDR18	WD repeat domain 18	WD repeat domain containing|5FMC ribosome biogenesis complex	HGNC:17956	57418	ENSG00000065268	19p13.3	22190735
WDR46	WD repeat domain 46	WD repeat domain containing	HGNC:13923	9277	ENSG00000227057	06p21.32	9545376|9521053|24754225
WDR5	WD repeat domain 5	WD repeat domain containing|ATAC complex	HGNC:12757	11091	ENSG00000196363	09q34.2	11551928
WDR55	WD repeat domain 55	WD repeat domain containing	HGNC:25971	54853	ENSG00000120314	05q31.3	12477932
WDR82	WD repeat domain 82	WD repeat domain containing	HGNC:28826	80335	ENSG00000164091	03p21.2	17355966
WTAP	Wilms tumor 1 associated protein		HGNC:16846	9589	ENSG00000146457	06q25.3	7788527|11001926|24407421
XRCC5	X-ray repair cross complementing 5		HGNC:12833	7520	ENSG00000079246	02q35	9636207|9214634
XRN1	5-3 exoribonuclease 1		HGNC:30654	54464	ENSG00000114127	03q23	12515382
XRN2	5-3 exoribonuclease 2		HGNC:12836	22803	ENSG00000088930	20p11.22	10409438
YAE1D1	Yae1 domain containing 1		HGNC:24857	57002	ENSG00000241127	07p14.1	26182403
YBX1	Y-box binding protein 1	Y box binding proteins	HGNC:8014	4904	ENSG00000065978	01p34.2	1891370|3174636
YEATS4	YEATS domain containing 4	YEATS domain containing| SRCAP complex	HGNC:24859	8089	ENSG00000127337	12q15	9302258|11903063
YKT6	YKT6 v-SNARE homolog (S. cerevisiae)	SNAREs	HGNC:16959	10652	ENSG00000106636	07p13	15479160|15544955
ZBTB11	zinc finger and BTB domain containing 11	Zinc fingers C2H2-type|BTB domain containing	HGNC:16740	27107	ENSG00000066422	03q12.3
ZC3H8	zinc finger CCCH-type containing 8	Zinc fingers CCCH-type	HGNC:30941	84524	ENSG00000144161	02q14.1	12477932
ZCCHC9	zinc finger CCHC-type containing 9	Zinc fingers CCHC-type|Protein phosphatase 1 regulatory subunits	HGNC:25424	84240	ENSG00000131732	05q14.1	18721783
ZMAT2	zinc finger matrin-type 2	Zinc fingers matrin-type	HGNC:26433	153527	ENSG00000146007	05q31.3	12477932
ZNF207	zinc finger protein 207	Zinc fingers C2H2-type	HGNC:12998	7756	ENSG00000010244	17q11.2	9799612
ZNF492	zinc finger protein 492	Zinc fingers C2H2-type	HGNC:23707	57615	ENSG00000229676	19p13.11	10819331
ZNHIT2	zinc finger HIT-type containing 2	Zinc fingers HIT-type	HGNC:1177	741	ENSG00000174276	11q13.1
ZNRD1	zinc ribbon domain containing 1		HGNC:13182	30834	ENSG00000066379	06p22.1	8938444|10662553

## Sheet: CENtools LogReg
Gene	description	family	hgnc_id	entrez_id	ensemble_id	location	pubmed_id
AAMP	angio associated migratory cell protein	WD repeat domain containing	HGNC:18	14	ENSG00000127837	02q35	7743515
AARS1
ABCB7	ATP binding cassette subfamily B member 7	ATP binding cassette subfamily B	HGNC:48	22	ENSG00000131269	Xq13.3	9143506
ABCE1	ATP binding cassette subfamily E member 1	ATP binding cassette subfamily E	HGNC:69	6059	ENSG00000164163	04q31.21	7539425
ABCF1	ATP binding cassette subfamily F member 1	ATP binding cassette subfamily F	HGNC:70	23	ENSG00000204574	06p21.33	9790762
ACTR10	actin-related protein 10 homolog		HGNC:17372	55860	ENSG00000131966	14q23.1	12857853
ACTR2	ARP2 actin related protein 2 homolog	Actin related protein 2/3 complex	HGNC:169	10097	ENSG00000138071	02p14	9230079
ADSL	adenylosuccinate lyase		HGNC:291	158	ENSG00000239900	22q13.1	8404037
AFG3L2	AFG3 like matrix AAA peptidase subunit 2	AAA ATPases	HGNC:315	10939	ENSG00000141385	18p11.21	10395799|18769991
AK6	adenylate kinase 6	Adenylate kinases	HGNC:49151	102157402	ENSG00000085231	05q13.2	16079131
AKIRIN2	akirin 2		HGNC:21407	55122	ENSG00000135334	06q15
ALDOA	aldolase, fructose-bisphosphate A		HGNC:414	226	ENSG00000149925	16p11.2	3570299
ALG1	ALG1, chitobiosyldiphosphodolichol beta-mannosyltransferase	Glycosyl transferases group 1 domain containing	HGNC:18294	56052	ENSG00000033011	16p13.3	10704531
ALG11	ALG11, alpha-1,2-mannosyltransferase	Glycosyl transferases group 1 domain containing	HGNC:32456	440138	ENSG00000253710	13q14.3	20080937
ALG13	ALG13, UDP-N-acetylglucosaminyltransferase subunit	UDP-N-acetylglucosaminyltransferase subunits|OTU domain containing|Tudor domain containing	HGNC:30881	79868	ENSG00000101901	Xq23	24501762
ALG14	ALG14, UDP-N-acetylglucosaminyltransferase subunit	UDP-N-acetylglucosaminyltransferase subunits	HGNC:28287	199857	ENSG00000172339	01p21.3	15615718
ALG2	ALG2, alpha-1,3/1,6-mannosyltransferase	Glycosyl transferases group 1 domain containing	HGNC:23159	85365	ENSG00000119523	09q22.33	12684507
ANAPC1	anaphase promoting complex subunit 1	Anaphase promoting complex	HGNC:19988	64682	ENSG00000153107	02q13	11179667
ANAPC10	anaphase promoting complex subunit 10	Anaphase promoting complex	HGNC:24077	10393	ENSG00000164162	04q31.21	10318877|11230166
ANAPC11	anaphase promoting complex subunit 11	Anaphase promoting complex	HGNC:14452	51529	ENSG00000141552	17q25.3	10922056
ANAPC2	anaphase promoting complex subunit 2	Anaphase promoting complex	HGNC:19989	29882	ENSG00000176248	09q34.3	11739784
ANKLE2	ankyrin repeat and LEM domain containing 2	Ankyrin repeat domain containing|LEM domain containing	HGNC:29101	23141	ENSG00000176915	12q24.33	9734811
AQR	aquarius intron-binding spliceosomal factor	UPF1 like RNA helicases	HGNC:29513	9716	ENSG00000021776	15q14	9626505|16949364
ARIH1	ariadne RBR E3 ubiquitin protein ligase 1		HGNC:689	25820	ENSG00000166233	15q24.1	10521492|24058416
ARL2	ADP ribosylation factor like GTPase 2	ARF GTPase family	HGNC:693	402	ENSG00000213465	11q13.1	8415637|9253601
ARMC7	armadillo repeat containing 7	Armadillo repeat containing	HGNC:26168	79637	ENSG00000125449	17q25.1	12477932
ATP1A1	ATPase Na+/K+ transporting subunit alpha 1	ATPase Na+/K+ transporting subunits	HGNC:799	476	ENSG00000163399	01p13.1
ATP2A2	ATPase sarcoplasmic/endoplasmic reticulum Ca2+ transporting 2	ATPases Ca2+ transporting	HGNC:812	488	ENSG00000174437	12q24.11	10080178
ATP5F1B
ATP5F1D
ATP6AP1	ATPase H+ transporting accessory protein 1		HGNC:868	537	ENSG00000071553	Xq28	8733135|8281148
ATP6AP2	ATPase H+ transporting accessory protein 2		HGNC:18305	10159	ENSG00000182220	Xp11.4	9556572|11590366
ATP6V0B	ATPase H+ transporting V0 subunit b	V-type ATPases	HGNC:861	533	ENSG00000117410	01p34.1	9653649
ATP6V0C	ATPase H+ transporting V0 subunit c	V-type ATPases	HGNC:855	527	ENSG00000185883	16p13.3	1709739|8250920
ATP6V1A	ATPase H+ transporting V1 subunit A	V-type ATPases	HGNC:851	523	ENSG00000114573	03q13.31	8463241
ATP6V1B2	ATPase H+ transporting V1 subunit B2	V-type ATPases	HGNC:854	526	ENSG00000147416	08p21.3	2145275|14580332
ATP6V1E1	ATPase H+ transporting V1 subunit E1	V-type ATPases	HGNC:857	529	ENSG00000131100	22q11.21	8004105|8250920
ATP6V1F	ATPase H+ transporting V1 subunit F	V-type ATPases	HGNC:16832	9296	ENSG00000128524	07q32.1	8581736|8621738
ATP6V1G1	ATPase H+ transporting V1 subunit G1	V-type ATPases	HGNC:864	9550	ENSG00000136888	09q32	9653160
ATR	ATR serine/threonine kinase		HGNC:882	545	ENSG00000175054	03q23	8978690|8610130
AURKA	aurora kinase A	Protein phosphatase 1 regulatory subunits	HGNC:11393	6790	ENSG00000087586	20q13.2	9174055|9771714
AURKB	aurora kinase B	Protein phosphatase 1 regulatory subunits|Chromosomal passenger complex	HGNC:11390	9212	ENSG00000178999	17p13.1	9858806
BANF1	barrier to autointegration factor 1		HGNC:17397	8815	ENSG00000175334	11q13.1	9465049
BCL2L1	BCL2 like 1	Protein phosphatase 1 regulatory subunits|BCL2 family	HGNC:992	598	ENSG00000171552	20q11.21	8358789
BIRC5	baculoviral IAP repeat containing 5	Baculoviral IAP repeat containing|Chromosomal passenger complex	HGNC:593	332	ENSG00000089685	17q25.3	8106347|7947793
BMS1	BMS1, ribosome biogenesis factor		HGNC:23505	9790	ENSG00000165733	10q11.21	11779832|23785305
BRD4	bromodomain containing 4		HGNC:13575	23476	ENSG00000141867	19p13.12	10938129
BRF1	BRF1, RNA polymerase III transcription initiation factor 90 kDa subunit	General transcription factors	HGNC:11551	2972	ENSG00000185024	14q32.33	7624363|8943358
BRF2	BRF2, RNA polymerase III transcription initiation factor 50 kDa subunit		HGNC:17298	55290	ENSG00000104221	08p11.23	11483580|11564744
BUB1B	BUB1 mitotic checkpoint serine/threonine kinase B		HGNC:1149	701	ENSG00000156970	15q15.1	9889005
BUB3	BUB3, mitotic checkpoint protein	WD repeat domain containing	HGNC:1151	9184	ENSG00000154473	10q26.13	9660858
BUD23
BUD31	BUD31 homolog		HGNC:29629	8896	ENSG00000106245	07q22.1	7841202
BYSL	bystin like		HGNC:1157	705	ENSG00000112578	06p21.1	9925933|17381424
C1orf109	chromosome 1 open reading frame 109		HGNC:26039	54955	ENSG00000116922	01p34.3	22548824
CACTIN	cactin, spliceosome C complex subunit		HGNC:29938	58509	ENSG00000105298	19p13.3	8619474|9110174|21429463|20829348
CAPZB	capping actin protein of muscle Z-line beta subunit		HGNC:1491	832	ENSG00000077549	01p36.13
CARS1
CCDC115	coiled-coil domain containing 115		HGNC:28178	84317	ENSG00000136710	02q21.1	21118521|26833332
CCDC84	coiled-coil domain containing 84		HGNC:30460	338657	ENSG00000186166	11q23.3
CCNA2	cyclin A2	Cyclins	HGNC:1578	890	ENSG00000145386	04q27	1675006
CCND1	cyclin D1	Cyclins	HGNC:1582	595	ENSG00000110092	11q13.3	1826542|1833066
CCNH	cyclin H	Cyclins	HGNC:1594	902	ENSG00000134480	05q14.3	9465303
CCT2	chaperonin containing TCP1 subunit 2	Chaperonins	HGNC:1615	10576	ENSG00000166226	12q15	9819444
CCT5	chaperonin containing TCP1 subunit 5	Chaperonins	HGNC:1618	22948	ENSG00000150753	05p15.2
CDAN1	codanin 1		HGNC:1713	146059	ENSG00000140326	15q15.2	8634422|12434312
CDC123	cell division cycle 123		HGNC:16827	8872	ENSG00000151465	10p14-p13	15319434
CDC16	cell division cycle 16	Anaphase promoting complex |Tetratricopeptide repeat domain containing	HGNC:1720	8881	ENSG00000130177	13q34	7736578
CDC20	cell division cycle 20	WD repeat domain containing	HGNC:1723	991	ENSG00000117399	01p34.2	7513050|9353311
CDC23	cell division cycle 23	Anaphase promoting complex |Tetratricopeptide repeat domain containing	HGNC:1724	8697	ENSG00000094880	05q31.2	9790767
CDC27	cell division cycle 27	Anaphase promoting complex |Tetratricopeptide repeat domain containing	HGNC:1728	996	ENSG00000004897	17q21.32	8234252
CDC37	cell division cycle 37		HGNC:1735	11140	ENSG00000105401	19p13.2	8703009|8666233
CDC42	cell division cycle 42	Rho family GTPases	HGNC:1736	998	ENSG00000070831	01p36.12	2124704|2122236
CDC45	cell division cycle 45		HGNC:1739	8318	ENSG00000093009	22q11.21	9660782|9724329|17608804
CDC6	cell division cycle 6		HGNC:1744	990	ENSG00000094804	17q21.2	8990175|9566895
CDC7	cell division cycle 7		HGNC:1745	8317	ENSG00000097046	01p22.1	9405610|9250678
CDC73	cell division cycle 73	Paf1/RNA polymerase II complex	HGNC:16783	79577	ENSG00000134371	01q31.2	11318611|15632063|18755853
CDCA5	cell division cycle associated 5		HGNC:14626	113130	ENSG00000146670	11q13.1	12188893|15837422
CDCA8	cell division cycle associated 8	Chromosomal passenger complex	HGNC:14629	55143	ENSG00000134690	01p34.3	12188893|15260989
CDK1	cyclin dependent kinase 1	Cyclin dependent kinases	HGNC:1722	983	ENSG00000170312	10q21.2	3553962|19884882
CDK7	cyclin dependent kinase 7	Cyclin dependent kinases	HGNC:1778	1022	ENSG00000134058	05q13.2	8069918
CDK9	cyclin dependent kinase 9	Cyclin dependent kinases|P-TEFb complex	HGNC:1780	1025	ENSG00000136807	09q34.11	8170997|9356449
CDT1	chromatin licensing and DNA replication factor 1		HGNC:24576	81620	ENSG00000167513	16q24.3	11896191|11555648
CEBPZ	CCAAT/enhancer binding protein zeta	CCAAT/enhancer binding proteins	HGNC:24218	10153	ENSG00000115816	02p22.2	2247079|12534345
CENPA	centromere protein A		HGNC:1851	1058	ENSG00000115163	02p23.3
CENPK	centromere protein K		HGNC:29479	64105	ENSG00000123219	05q12.3	8950979
CENPN	centromere protein N		HGNC:30873	55839	ENSG00000166451	16q23.2	16622419
CENPW	centromere protein W		HGNC:21488	387103	ENSG00000203760	06q22.32	17610844|19070575
CFAP298
CHAF1A	chromatin assembly factor 1 subunit A		HGNC:1910	10036	ENSG00000167670	19p13.3	7600578
CHAF1B	chromatin assembly factor 1 subunit B	WD repeat domain containing	HGNC:1911	8208	ENSG00000159259	21q22.12-q22.13	7600578|8792829
CHCHD4	coiled-coil-helix-coiled-coil-helix domain containing 4	Coiled-coil-helix-coiled-coil-helix domain containing	HGNC:26467	131474	ENSG00000163528	03p25.1	22214851
CHD4	chromodomain helicase DNA binding protein 4	PHD finger proteins|NuRD complex	HGNC:1919	1108	ENSG00000111642	12p13.31	7575689|27235397
CHEK1	checkpoint kinase 1		HGNC:1925	1111	ENSG00000149554	11q24.2	9278511|9382850
CHERP	calcium homeostasis endoplasmic reticulum protein	G-patch domain containing	HGNC:16930	10523	ENSG00000085872	19p13.11	8896557|10794731
CHMP4B	charged multivesicular body protein 4B	Charged multivesicular body proteins|ESCRT-III	HGNC:16171	128866	ENSG00000101421	20q11.22	14678797
CHMP6	charged multivesicular body protein 6	Charged multivesicular body proteins|ESCRT-III	HGNC:25675	79643	ENSG00000176108	17q25.3	11559748|15511219
CIAO1	cytosolic iron-sulfur assembly component 1	WD repeat domain containing|Cytosolic iron-sulfur assembly components	HGNC:14280	9391	ENSG00000144021	02q11.2	9556563|10493829
CIAO2B
CIAO3
CINP	cyclin dependent kinase 2 interacting protein		HGNC:23789	51550	ENSG00000100865	14q32.31	16082200
CKAP5	cytoskeleton associated protein 5		HGNC:28959	9793	ENSG00000175216	11p11.2	7788527|8536682
CLNS1A	chloride nucleotide-sensitive channel 1A		HGNC:2080	1207	ENSG00000074201	11q14.1	7887970|8975725
CLP1	cleavage and polyadenylation factor I subunit 1		HGNC:16999	10978	ENSG00000172409	11q12.1	8896421|11060040
CLTC	clathrin heavy chain		HGNC:2092	1213	ENSG00000141367	17q23.1	1765375|7584026
CMPK1	cytidine/uridine monophosphate kinase 1		HGNC:18170	51727	ENSG00000162368	01p33	10462544
CNOT3	CCR4-NOT transcription complex subunit 3	CCR4-NOT transcription complex	HGNC:7879	4849	ENSG00000088038	19q13.42	10637334|9734811
COG3	component of oligomeric golgi complex 3	Components of oligomeric golgi complex	HGNC:18619	83548	ENSG00000136152	13q14.13	11980916
COPG1	coatomer protein complex subunit gamma 1		HGNC:2236	22820	ENSG00000181789	03q21.3	11056392
COPS5	COP9 signalosome subunit 5	COP9 signalosome	HGNC:2240	10987	ENSG00000121022	08q13.1	8837781|9341143
CPSF1	cleavage and polyadenylation specific factor 1		HGNC:2324	29894	ENSG00000071894	08q24.3	7651824|7590244
CPSF4	cleavage and polyadenylation specific factor 4		HGNC:2327	10898	ENSG00000160917	07q22.1	9651582|9224719
CRCP	CGRP receptor component		HGNC:17888	27297	ENSG00000241258	07q11.21	8622957|10067875|12482973
CRNKL1	crooked neck pre-mRNA splicing factor 1		HGNC:15762	51340	ENSG00000101343	20p11.23
CSNK2B	casein kinase 2 beta		HGNC:2460	1460	ENSG00000204435	06p21.33	2276748|9503014
CSTF1	cleavage stimulation factor subunit 1	WD repeat domain containing	HGNC:2483	1477	ENSG00000101138	20q13.2-q13.31	1358884|11257228
CSTF3	cleavage stimulation factor subunit 3		HGNC:2485	1479	ENSG00000176102	11p13	7984242
CTCF	CCCTC-binding factor	Zinc fingers C2H2-type	HGNC:13723	10664	ENSG00000102974	16q22.1	8649389|18550811
CTDP1	CTD phosphatase subunit 1	CTD family phosphatases	HGNC:2498	9150	ENSG00000060069	18q23	9405607|9765293
CTNNBL1	catenin beta like 1		HGNC:15879	56259	ENSG00000132792	20q11.23	12659813|21385873
CTR9	CTR9 homolog, Paf1/RNA polymerase II complex component	Tetratricopeptide repeat domain containing|Paf1/RNA polymerase II complex	HGNC:16850	9646	ENSG00000198730	11p15.4	8590280|8636124
CWC22	CWC22 spliceosome associated protein homolog		HGNC:29322	57703	ENSG00000163510	02q31.3	9136012|23236153
DAD1	defender against cell death 1	Oligosaccharyltransferase complex subunits	HGNC:2664	1603	ENSG00000129562	14q11.2
DARS1
DBR1	debranching RNA lariats 1		HGNC:15594	51163	ENSG00000138231	03q22.3	10982890
DCTN2	dynactin subunit 2	Dynactin	HGNC:2712	10540	ENSG00000175203	12q13.3	8647893
DCTN5	dynactin subunit 5	Dynactin	HGNC:24594	84516	ENSG00000166847	16p12.2	10525537|15043994
DCTN6	dynactin subunit 6	Dynactin	HGNC:16964	10671	ENSG00000104671	08p12	9168138
DDOST	dolichyl-diphosphooligosaccharide--protein glycosyltransferase non-catalytic subunit	Oligosaccharyltransferase complex subunits	HGNC:2728	1650	ENSG00000244038	01p36.12	9367678
DDX10	DEAD-box helicase 10	DEAD-box helicases	HGNC:2735	1662	ENSG00000178105	11q22.3	8660968
DDX20	DEAD-box helicase 20	DEAD-box helicases	HGNC:2743	11218	ENSG00000064703	01p13.2	10383418
DDX23	DEAD-box helicase 23	DEAD-box helicases	HGNC:17347	9416	ENSG00000174243	12q13.12	9409622|9539711
DDX24	DEAD-box helicase 24	DEAD-box helicases	HGNC:13266	57062	ENSG00000089737	14q32.12	10936056|18289627
DDX27	DEAD-box helicase 27	DEAD-box helicases	HGNC:15837	55661	ENSG00000124228	20q13.13
DDX3X	DEAD-box helicase 3, X-linked	DEAD-box helicases	HGNC:2745	1654	ENSG00000215301	Xp11.4	9381176|9730595
DDX41	DEAD-box helicase 41	DEAD-box helicases	HGNC:18674	51428	ENSG00000183258	05q35.3	10607561
DDX42	DEAD-box helicase 42	DEAD-box helicases	HGNC:18676	11325	ENSG00000198231	17q23.3	10727850|16397294
DDX47	DEAD-box helicase 47	DEAD-box helicases	HGNC:18682	51202	ENSG00000213782	12p13.1
DDX55	DEAD-box helicase 55	DEAD-box helicases	HGNC:20085	57696	ENSG00000111364	12q24.31	10997877
DDX56	DEAD-box helicase 56	DEAD-box helicases	HGNC:18193	54606	ENSG00000136271	07p13	10749921
DHDDS	dehydrodolichyl diphosphate synthase subunit		HGNC:20603	79947	ENSG00000117682	01p36.11	12591616
DHPS	deoxyhypusine synthase		HGNC:2869	1725	ENSG00000095059	19p13.13	7673224
DHX15	DEAH-box helicase 15	DEAH-box helicases	HGNC:2738	1665	ENSG00000109606	04p15.2	9388478
DHX16	DEAH-box helicase 16	DEAH-box helicases	HGNC:2739	8449	ENSG00000204560	06p21.33	9547260|20423332
DHX33	DEAH-box helicase 33	DEAH-box helicases	HGNC:16718	56919	ENSG00000005100	17p13.2
DHX37	DEAH-box helicase 37	DEAH-box helicases	HGNC:17210	57647	ENSG00000150990	12q24.31	10819331
DHX8	DEAH-box helicase 8	DEAH-box helicases	HGNC:2749	1659	ENSG00000067596	17q21.31	7935475
DHX9	DExH-box helicase 9	DEAH-box helicases	HGNC:2750	1660	ENSG00000135829	01q25.3	8344961|9111062
DMAP1	DNA methyltransferase 1 associated protein 1	Myb/SANT domain containing| SRCAP complex	HGNC:18291	55929	ENSG00000178028	01p34.1	10888872|10718198
DNAJA3	DnaJ heat shock protein family (Hsp40) member A3	DNAJ (HSP40) heat shock proteins	HGNC:11808	9093	ENSG00000103423	16p13.3	9683573
DNAJC17	DnaJ heat shock protein family (Hsp40) member C17	DNAJ (HSP40) heat shock proteins|RNA binding motif containing	HGNC:25556	55192	ENSG00000104129	15q15.1	12477932
DNAJC9	DnaJ heat shock protein family (Hsp40) member C9	DNAJ (HSP40) heat shock proteins	HGNC:19123	23234	ENSG00000213551	10q22.2
DNM2	dynamin 2	Pleckstrin homology domain containing	HGNC:2974	1785	ENSG00000079805	19p13.2	7590285|9143510
DONSON	downstream neighbor of SON		HGNC:2993	29980	ENSG00000159147	21q22.11	10773462|10950926
DPAGT1	dolichyl-phosphate N-acetylglucosaminephosphotransferase 1		HGNC:2995	1798	ENSG00000172269	11q23.3	8244387
DPH3	diphthamide biosynthesis 3		HGNC:27717	285381	ENSG00000154813	03p25.1	14527407|14980502|15485916|16648478
DTL	denticleless E3 ubiquitin protein ligase homolog	WD repeat domain containing|DDB1 and CUL4 associated factors	HGNC:30288	51514	ENSG00000143476	01q32.3	11278750
DTYMK	deoxythymidylate kinase		HGNC:3061	1841	ENSG00000168393	02q37.3	2017365|8024690
DUT	deoxyuridine triphosphatase		HGNC:3078	1854	ENSG00000128951	15q21.1	1325640|9070952
DYNLRB1	dynein light chain roadblock-type 1	Dyneins, cytoplasmic	HGNC:15468	83658	ENSG00000125971	20q11.22	11750132|16260502
EBNA1BP2	EBNA1 binding protein 2		HGNC:15531	10969	ENSG00000117395	01p34.2	10074103|11438656
ECD	ecdysoneless cell cycle regulator		HGNC:17029	11319	ENSG00000122882	10q22.2	9928932|15128659
ECT2	epithelial cell transforming 2	Rho guanine nucleotide exchange factors	HGNC:3155	1894	ENSG00000114346	03q26.31	8464478|10579713
EEF1A1	eukaryotic translation elongation factor 1 alpha 1		HGNC:3189	1915	ENSG00000156508	06q13	8812466|10941842
EFL1	elongation factor like GTPase 1		HGNC:25789	79631	ENSG00000140598	15q25.2	14702039|21536732
EFTUD2	elongation factor Tu GTP binding domain containing 2		HGNC:30858	9343	ENSG00000108883	17q21.31	9233818
EIF1	eukaryotic translation initiation factor 1		HGNC:3249	10209	ENSG00000173812	17q21.2	7904817|10347211
EIF1AD	eukaryotic translation initiation factor 1A domain containing		HGNC:28147	84285	ENSG00000175376	11q13.1	12477932
EIF1AX	eukaryotic translation initiation factor 1A, X-linked		HGNC:3250	1964	ENSG00000173674	Xp22.12	8106356|9381176
EIF2B1	eukaryotic translation initiation factor 2B subunit alpha		HGNC:3257	1967	ENSG00000111361	12q24.31
EIF2B5	eukaryotic translation initiation factor 2B subunit epsilon		HGNC:3261	8893	ENSG00000145191	03q27.1	8688466
EIF2S1	eukaryotic translation initiation factor 2 subunit alpha		HGNC:3265	1965	ENSG00000134001	14q23.3	2948954
EIF2S3	eukaryotic translation initiation factor 2 subunit gamma		HGNC:3267	1968	ENSG00000130741	Xp22.11	8106381|9736774
EIF3E	eukaryotic translation initiation factor 3 subunit E	Eukaryotic translation initiation factor 3	HGNC:3277	3646	ENSG00000104408	08q23.1	9403073|9295280
EIF3M	eukaryotic translation initiation factor 3 subunit M	Eukaryotic translation initiation factor 3	HGNC:24460	10480	ENSG00000149100	11p13	15919898|15919899
EIF4A1	eukaryotic translation initiation factor 4A1	DEAD-box helicases	HGNC:3282	1973	ENSG00000161960	17p13.1	8493113|9790779
EIF5	eukaryotic translation initiation factor 5		HGNC:3299	1983	ENSG00000100664	14q32.32	8663286
EIF5A	eukaryotic translation initiation factor 5A		HGNC:3300	1984	ENSG00000132507	17p13.1	7759117
ELAC2	elaC ribonuclease Z 2		HGNC:14198	60528	ENSG00000006744	17p12	10986046|16636667|21559454
ELL	elongation factor for RNA polymerase II	Protein phosphatase 1 regulatory subunits|Super elongation complex	HGNC:23114	8178	ENSG00000105656	19p13.11	7991593|8596958
ELOB
ELP1
ELP3	elongator acetyltransferase complex subunit 3	Lysine acetyltransferases|Elongator acetyltransferase complex |GCN5 related N-acetyltransferases	HGNC:20696	55140	ENSG00000134014	08p21.1	11714725
ELP5	elongator acetyltransferase complex subunit 5	Elongator acetyltransferase complex	HGNC:30617	23587	ENSG00000170291	17p13.1	22854966
ELP6	elongator acetyltransferase complex subunit 6	Elongator acetyltransferase complex	HGNC:25976	54859	ENSG00000163832	03p21.31	22854966
EP400	E1A binding protein p400	Myb/SANT domain containing|Trinucleotide repeat containing	HGNC:11958	57634	ENSG00000183495	12q24.33	9225980|11509179
ERCC2	ERCC excision repair 2, TFIIH core complex helicase subunit	General transcription factors|Xeroderma pigmentosum complementation groups|DNA helicases|ERCC excision repair associated	HGNC:3434	2068	ENSG00000104884	19q13.32	8413672|2184031
ERCC3	ERCC excision repair 3, TFIIH core complex helicase subunit	General transcription factors|Xeroderma pigmentosum complementation groups|DNA helicases|ERCC excision repair associated	HGNC:3435	2071	ENSG00000163161	02q14.3	8202161
ESPL1	extra spindle pole bodies like 1, separase		HGNC:16856	9700	ENSG00000135476	12q13.13	8724849|16258266
ESS2
EXOSC2	exosome component 2	Exosome complex	HGNC:17097	23404	ENSG00000130713	09q34.12	8600032|1538749
EXOSC3	exosome component 3	Exosome complex	HGNC:17944	51010	ENSG00000107371	09p13.2	10810093|11110791
EXOSC4	exosome component 4	Exosome complex	HGNC:18189	54512	ENSG00000178896	08q24.3	11110791
EXOSC5	exosome component 5	Exosome complex	HGNC:24662	56915	ENSG00000077348	19q13.2	11110791|11812149
EXOSC6	exosome component 6	Exosome complex	HGNC:19055	118460	ENSG00000223496	16q22.1	11719186|12419256
EXOSC7	exosome component 7	Exosome complex	HGNC:28112	23016	ENSG00000075914	03p21.31	11719186|11812149
EXOSC8	exosome component 8	Exosome complex	HGNC:17035	11340	ENSG00000120699	13q13.3	9466265|11929972
FARSA	phenylalanyl-tRNA synthetase alpha subunit	Aminoacyl tRNA synthetases, Class II	HGNC:3592	2193	ENSG00000179115	19p13.13	9177188
FARSB	phenylalanyl-tRNA synthetase beta subunit	Aminoacyl tRNA synthetases, Class II	HGNC:17800	10056	ENSG00000116120	02q36.1	10049785
FAU	FAU, ubiquitin like and ribosomal protein S30 fusion	S ribosomal proteins	HGNC:3597	2197	ENSG00000149806	11q13.1	8406491
FBL	fibrillarin		HGNC:3599	2091	ENSG00000105202	19q13.2	1846968|2026646
FBXO5	F-box protein 5	F-boxes other	HGNC:13584	26271	ENSG00000112029	06q25.2	10531035|10531037
FCF1	FCF1 rRNA-processing protein		HGNC:20220	51077	ENSG00000119616	14q24.3	16762320
FEN1	flap structure-specific endonuclease 1		HGNC:3650	2237	ENSG00000168496	11q12.2	7774922
FIP1L1	factor interacting with PAPOLA and CPSF1		HGNC:19124	81608	ENSG00000145216	04q12	11230166|14749727
FNTB	farnesyltransferase, CAAX box, beta		HGNC:3785	2342	ENSG00000257365	14q23.3	8276393
GARS1
GBF1	golgi brefeldin A resistant guanine nucleotide exchange factor 1		HGNC:4181	8729	ENSG00000107862	10q24.32	9828135
GEMIN4	gem nuclear organelle associated protein 4	Minor histocompatibility antigens|Gemins	HGNC:15717	50628	ENSG00000179409	17p13.3	10725331
GEMIN5	gem nuclear organelle associated protein 5	WD repeat domain containing|Gemins	HGNC:20043	25929	ENSG00000082516	05q33.2	11714716
GEMIN6	gem nuclear organelle associated protein 6	Gemins	HGNC:20044	79833	ENSG00000152147	02p22.1	11748230
GGPS1	geranylgeranyl diphosphate synthase 1		HGNC:4249	9453	ENSG00000152904	01q42.3	9741684|10101267
GGTLC2	gamma-glutamyltransferase light chain 2	Gamma-glutamyltransferases	HGNC:18596	91227	ENSG00000100121	22q11.22	9074928|18357469
GINS1	GINS complex subunit 1	GINS complex	HGNC:28980	9837	ENSG00000101003	20p11.21	8724849|8786132
GINS2	GINS complex subunit 2	GINS complex	HGNC:24575	51659	ENSG00000131153	16q24.1	11042152|10810093
GINS3	GINS complex subunit 3	GINS complex	HGNC:25851	64785	ENSG00000181938	16q21	12477932
GINS4	GINS complex subunit 4	GINS complex	HGNC:28226	84296	ENSG00000147536	08p11.21	20070258
GMPPB	GDP-mannose pyrophosphorylase B		HGNC:22932	29925	ENSG00000173540	03p21.31
GMPS	guanine monophosphate synthase		HGNC:4378	8833	ENSG00000163655	03q25.31	8089153|9195163
GNL2	G protein nucleolar 2		HGNC:29925	29889	ENSG00000134697	01p34.3	8822211|24240281
GNL3L	G protein nucleolar 3 like		HGNC:25553	54552	ENSG00000130119	Xp11.22	16251348|19487455
GOSR2	golgi SNAP receptor complex member 2	SNAREs	HGNC:4431	9570	ENSG00000108433	17q21.32	9349823|10198168
GPKOW	G-patch domain and KOW motifs	G-patch domain containing	HGNC:30677	27238	ENSG00000068394	Xp11.23	21880142|22365833
GPN1	GPN-loop GTPase 1	GPN-loop GTPases	HGNC:17030	11321	ENSG00000198522	02p23.3	11058119|11124703
GPN2	GPN-loop GTPase 2	GPN-loop GTPases	HGNC:25513	54707	ENSG00000142751	01p36.11	12975309
GPN3	GPN-loop GTPase 3	GPN-loop GTPases	HGNC:30186	51184	ENSG00000111231	12q24.11	12975309
GPS1	G protein pathway suppressor 1	COP9 signalosome	HGNC:4549	2873	ENSG00000169727	17q25.3	9535219
GRB2	growth factor receptor bound protein 2	SH2 domain containing	HGNC:4566	2885	ENSG00000177885	17q25.1	10051406
GRPEL1	GrpE like 1, mitochondrial		HGNC:19696	80273	ENSG00000109519	04p16.1	11311562|12840016
GRWD1	glutamate rich WD repeat containing 1	WD repeat domain containing	HGNC:21270	83743	ENSG00000105447	19q13.33	15885502
GSPT1	G1 to S phase transition 1		HGNC:4621	2935	ENSG00000103342	16p13.13	2511002|17700517
GTF2A2	general transcription factor IIA subunit 2	General transcription factors	HGNC:4647	2958	ENSG00000140307	15q22.2	7958899
GTF2B	general transcription factor IIB	General transcription factors	HGNC:4648	2959	ENSG00000137947	01p22.2	1876184|8162052
GTF2E1	general transcription factor IIE subunit 1	General transcription factors	HGNC:4650	2960	ENSG00000153767	03q13.33	1454543|8162052
GTF2E2	general transcription factor IIE subunit 2	General transcription factors	HGNC:4651	2961	ENSG00000197265	08p12	1956404
GTF3A	general transcription factor IIIA	Zinc fingers C2H2-type|General transcription factors	HGNC:4662	2971	ENSG00000122034	13q12.2	7789179
GTPBP4	GTP binding protein 4		HGNC:21535	23560	ENSG00000107937	10p15.3	11316846
GUK1	guanylate kinase 1		HGNC:4693	2987	ENSG00000143774	01q42.13	8647247
HARS1
HAUS3	HAUS augmin like complex subunit 3	HAUS augmin like complex	HGNC:28719	79441	ENSG00000214367	04p16.3	19427217|19812674
HAUS4	HAUS augmin like complex subunit 4	HAUS augmin like complex	HGNC:20163	54930	ENSG00000092036	14q11.2	19427217
HAUS5	HAUS augmin like complex subunit 5	HAUS augmin like complex	HGNC:29130	23354	ENSG00000249115	19q13.12	10048485|19427217
HAUS6	HAUS augmin like complex subunit 6	HAUS augmin like complex	HGNC:25948	54801	ENSG00000147874	09p22.1	10997877|19427217
HCFC1	host cell factor C1	X-linked mental retardation|Protein phosphatase 1 regulatory subunits|ATAC complex	HGNC:4839	3054	ENSG00000172534	Xq28	8392914|23000143
HDAC3	histone deacetylase 3	Histone deacetylases, class I	HGNC:4854	8841	ENSG00000171720	05q31.3	9501169|9464271
HINFP	histone H4 transcription factor	Zinc fingers C2H2-type	HGNC:17850	25988	ENSG00000172273	11q23.3	11553631
H2BC4
H2BC6
H2BC11
H2BC13
H2BC15
H3C13
HJURP	Holliday junction recognition protein		HGNC:25444	55355	ENSG00000123485	02q37.1	17823411
HMGCR	3-hydroxy-3-methylglutaryl-CoA reductase		HGNC:5006	3156	ENSG00000113161	05q13.3
HMGCS1	3-hydroxy-3-methylglutaryl-CoA synthase 1		HGNC:5007	3157	ENSG00000112972	05p12
HNRNPH1	heterogeneous nuclear ribonucleoprotein H1 (H)	RNA binding motif containing	HGNC:5041	3187	ENSG00000169045	05q35.3	7499401
HSPA5	heat shock protein family A (Hsp70) member 5	Heat shock 70kDa proteins	HGNC:5238	3309	ENSG00000044574	09q33.3
HSPD1	heat shock protein family D (Hsp60) member 1	Chaperonins	HGNC:5261	3329	ENSG00000144381	02q33.1	1980192|11898127
HTATSF1	HIV-1 Tat specific factor 1	RNA binding motif containing	HGNC:5276	27336	ENSG00000102241	Xq26.3	8849451
HUWE1	HECT, UBA and WWE domain containing 1, E3 ubiquitin protein ligase		HGNC:30892	10075	ENSG00000086758	Xp11.22	9205841|10998601
HYOU1	hypoxia up-regulated 1	Heat shock 70kDa proteins	HGNC:16931	10525	ENSG00000149428	11q23.3	9020069|10037731
HYPK	huntingtin interacting protein K		HGNC:18418	25764	ENSG00000242028	15q15.3	9700202|20154145
IARS1
IGBP1	immunoglobulin (CD79A) binding protein 1	Protein phosphatase 2 modulatory subunits	HGNC:5461	3476	ENSG00000089289	Xq13.1	9441740
IK	IK cytokine, down-regulator of HLA II		HGNC:5958	3550	ENSG00000113141	05q31.3	7970704
ILF2	interleukin enhancer binding factor 2		HGNC:6037	3608	ENSG00000143621	01q21.3	7519613
ILF3	interleukin enhancer binding factor 3		HGNC:6038	3609	ENSG00000129351	19p13.2	7519613|8885239
IMP3	IMP3, U3 small nucleolar ribonucleoprotein		HGNC:14497	55272	ENSG00000177971	15q24.2	11543634|12655004
INTS1	integrator complex subunit 1		HGNC:24555	26173	ENSG00000164880	07p22.3	16239144
INTS11
INTS2	integrator complex subunit 2		HGNC:29241	57508	ENSG00000108506	17q23.2	16239144
INTS3	integrator complex subunit 3		HGNC:26153	65123	ENSG00000143624	01q21.3	16239144
INTS4	integrator complex subunit 4		HGNC:25048	92105	ENSG00000149262	11q14.1	16239144
INTS5	integrator complex subunit 5		HGNC:29352	80789	ENSG00000185085	11q12.3	16239144
INTS7	integrator complex subunit 7		HGNC:24484	25896	ENSG00000143493	01q32.3	16239144
INTS8	integrator complex subunit 8		HGNC:26048	55656	ENSG00000164941	08q22.1	16239144
IPO11	importin 11	Importins	HGNC:20628	51194	ENSG00000086200	05q12.1
IPO13	importin 13	Importins	HGNC:16853	9670	ENSG00000117408	01p34.1	9872452|11447110
ISY1	ISY1 splicing factor homolog		HGNC:29201	57461	ENSG00000240682	03q21.3	16103217
KANSL3	KAT8 regulatory NSL complex subunit 3		HGNC:25473	55683	ENSG00000114982	02q11.2
KARS1
KAT8	lysine acetyltransferase 8	Zinc fingers C2HC-type|Lysine acetyltransferases	HGNC:17933	84148	ENSG00000103510	16p11.2	10786633
KCMF1	potassium channel modulatory factor 1	Zinc fingers ZZ-type	HGNC:20589	56888	ENSG00000176407	02p11.2
KIF11	kinesin family member 11	Kinesins	HGNC:6388	3832	ENSG00000138160	10q23.33	1505978|8548803
KIF18A	kinesin family member 18A	Kinesins|Protein phosphatase 1 regulatory subunits	HGNC:29441	81930	ENSG00000121621	11p14.1	11230166
KIF23	kinesin family member 23	Kinesins	HGNC:6392	9493	ENSG00000137807	15q23	1406973
KIN	Kin17 DNA and RNA binding protein		HGNC:6327	22944	ENSG00000151657	10p14	1923796|24140279
KRR1	KRR1, small subunit processome component homolog		HGNC:5176	11103	ENSG00000111615	12q21.2	7505766|11027267|11359931|8675026
LARS1
LAS1L	LAS1 like, ribosome biogenesis factor	5FMC ribosome biogenesis complex	HGNC:25726	81887	ENSG00000001497	Xq12	22190735
LETM1	leucine zipper and EF-hand containing transmembrane protein 1	EF-hand domain containing	HGNC:6556	3954	ENSG00000168924	04p16.3	10486213
LONP1	lon peptidase 1, mitochondrial	AAA ATPases|Proteases, serine	HGNC:9479	9361	ENSG00000196365	19p13.2	8248235|8119403
LRR1	leucine rich repeat protein 1	Cyclophilin peptidylprolyl isomerases	HGNC:19742	122769	ENSG00000165501	14q21.3	11804328|21074724
LSG1	large 60S subunit nuclear export GTPase 1		HGNC:25652	55341	ENSG00000041802	03q29	11230166
LSM2	LSM2 homolog, U6 small nuclear RNA and mRNA degradation associated		HGNC:13940	57819	ENSG00000204392	06p21.33	10523320|8428774|12515382
LSM3	LSM3 homolog, U6 small nuclear RNA and mRNA degradation associated		HGNC:17874	27258	ENSG00000170860	03p25.1	10369684|10523320|12515382
LSM5	LSM5 homolog, U6 small nuclear RNA and mRNA degradation associated		HGNC:17162	23658	ENSG00000106355	07p14.3	10369684|10523320|12515382
LSM7	LSM7 homolog, U6 small nuclear RNA and mRNA degradation associated		HGNC:20470	51690	ENSG00000130332	19p13.3	10369684|10523320|12515382
LTO1
LTV1	LTV1 ribosome biogenesis factor		HGNC:21173	84946	ENSG00000135521	06q24.2
LYRM4	LYR motif containing 4	LYR motif containing	HGNC:21365	57128	ENSG00000214113	06p25.1	23814038
MAD2L1	MAD2 mitotic arrest deficient-like 1 (yeast)		HGNC:6763	4085	ENSG00000164109	04q27	8824189|9345911
MAD2L2	MAD2 mitotic arrest deficient-like 2 (yeast)	DNA polymerases	HGNC:6764	10459	ENSG00000116670	01p36.22	10366450
MAGOH	mago homolog, exon junction complex core component	Exon junction complex	HGNC:6815	4116	ENSG00000162385	01p32.3	9479507
MAK16	MAK16 homolog	RNA binding motif containing	HGNC:13703	84549	ENSG00000198042	08p12
MARS1
MARS2	methionyl-tRNA synthetase 2, mitochondrial	Aminoacyl tRNA synthetases, Class I	HGNC:25133	92935	ENSG00000247626	02q33.1	15274629
MASTL	microtubule associated serine/threonine kinase like		HGNC:19042	84930	ENSG00000120539	10p12.1
MAT2A	methionine adenosyltransferase 2A		HGNC:6904	4144	ENSG00000168906	02p11.2	1426236|9703951
MCM2	minichromosome maintenance complex component 2	MCM family	HGNC:6944	4171	ENSG00000073111	03q21.3	1710453|8258304
MCM3	minichromosome maintenance complex component 3	MCM family	HGNC:6945	4172	ENSG00000112118	06p12.2	1549468
MCM3AP	minichromosome maintenance complex component 3 associated protein	Transcription and export complex 2	HGNC:6946	8888	ENSG00000160294	21q22.3	9712829|16914116|21195085
MCM4	minichromosome maintenance complex component 4	MCM family	HGNC:6947	4173	ENSG00000104738	08q11.21	7601140
MCM5	minichromosome maintenance complex component 5	MCM family	HGNC:6948	4174	ENSG00000100297	22q12.3	8751386|10591208
MCM6	minichromosome maintenance complex component 6	MCM family	HGNC:6949	4175	ENSG00000076003	02q21.3
MCM7	minichromosome maintenance complex component 7	Protein phosphatase 1 regulatory subunits|MCM family	HGNC:6950	4176	ENSG00000166508	07q22.1	7842741
MDN1	midasin AAA ATPase 1	AAA ATPases	HGNC:18302	23195	ENSG00000112159	06q15	12102729
MED11	mediator complex subunit 11	Mediator complex	HGNC:32687	400569	ENSG00000161920	17p13.2	15175163|12584197
MED17	mediator complex subunit 17	Mediator complex	HGNC:2375	9440	ENSG00000042429	11q21	9989412|10198638
MED18	mediator complex subunit 18	Mediator complex	HGNC:25944	54797	ENSG00000130772	01p35.3	15175163
MED20	mediator complex subunit 20	Mediator complex	HGNC:16840	9477	ENSG00000124641	06p21.1	9933582|15175163
MED22	mediator complex subunit 22	Mediator complex	HGNC:11477	6837	ENSG00000148297	09q34.2	8499913|15175163
MED26	mediator complex subunit 26	Mediator complex	HGNC:2376	9441	ENSG00000105085	19p13.11	9989412
MED28	mediator complex subunit 28	Mediator complex	HGNC:24628	80306	ENSG00000118579	04p15.32	11779215|15467741
MED4	mediator complex subunit 4	Mediator complex	HGNC:17903	29079	ENSG00000136146	13q14.2	10235266|11042152
MED6	mediator complex subunit 6	Mediator complex	HGNC:19970	10001	ENSG00000133997	14q24.2	9234719|9671713
MED8	mediator complex subunit 8	Mediator complex	HGNC:19971	112950	ENSG00000159479	01p34.2	12149480|9671713
MED9	mediator complex subunit 9	Mediator complex	HGNC:25487	55090	ENSG00000141026	17p11.2	11997338
MEPCE	methylphosphate capping enzyme		HGNC:20247	56257	ENSG00000146834	07q22.1	12358911|17643375
METTL16	methyltransferase like 16	Methyltransferase like	HGNC:28484	79066	ENSG00000127804	17p13.3	18021804
MFAP1	microfibrillar associated protein 1		HGNC:7032	4236	ENSG00000140259	15q15.3	7835894
MIS18A	MIS18 kinetochore protein A		HGNC:1286	54069	ENSG00000159055	21q22.11	17199038
MIS18BP1	MIS18 binding protein 1	Myb/SANT domain containing	HGNC:20190	55320	ENSG00000129534	14q21.2	17339379|17199038
MMS19	MMS19 homolog, cytosolic iron-sulfur assembly component	Cytosolic iron-sulfur assembly components|Nucleotide excision repair	HGNC:13824	64210	ENSG00000155229	10q24.1	11071939|22678362|22678361
MMS22L	MMS22 like, DNA repair protein		HGNC:21475	253714	ENSG00000146263	06q16.1	21055983|21055984
MPHOSPH10	M-phase phosphoprotein 10	Protein phosphatase 1 regulatory subunits	HGNC:7213	10199	ENSG00000124383	02p13.3	8885239|9450966
MRPL21	mitochondrial ribosomal protein L21	Mitochondrial ribosomal proteins	HGNC:14479	219927	ENSG00000197345	11q13.3	11551941
MRPL34	mitochondrial ribosomal protein L34	Mitochondrial ribosomal proteins	HGNC:14488	64981	ENSG00000130312	19p13.1	11543634
MRPL57	mitochondrial ribosomal protein L57	Mitochondrial ribosomal proteins	HGNC:14514	78988	ENSG00000173141	13q12.11	23908630
MRPS21	mitochondrial ribosomal protein S21	Mitochondrial ribosomal proteins	HGNC:14046	54460	ENSG00000266472	01q21.2
MRTO4	MRT4 homolog, ribosome maturation factor		HGNC:18477	51154	ENSG00000053372	01p36.13	20083226
MTBP	MDM2 binding protein		HGNC:7417	27085	ENSG00000172167	08q24.12	10906133|11060448
MTOR	mechanistic target of rapamycin	MTOR complex 1|MTOR complex 2	HGNC:3942	2475	ENSG00000198793	01p36.22	8008069|8660990
MTREX
MVK	mevalonate kinase		HGNC:7530	4598	ENSG00000110921	12q24.11	1377680
MYC	v-myc avian myelocytomatosis viral oncogene homolog	Basic helix-loop-helix proteins	HGNC:7553	4609	ENSG00000136997	08q24.21
NAA15	N(alpha)-acetyltransferase 15, NatA auxiliary subunit	N(alpha)-acetyltransferase subunits	HGNC:30782	80155	ENSG00000164134	04q31.1	12140756|19420222|19660095
NAA50	N(alpha)-acetyltransferase 50, NatE catalytic subunit	N(alpha)-acetyltransferase subunits|GCN5 related N-acetyltransferases	HGNC:29533	80218	ENSG00000121579	03q13.31	16507339|17502424|19660095|19744929
NACA	nascent polypeptide-associated complex alpha subunit		HGNC:7629	4666	ENSG00000196531	12q23-q24.1	8047162
NARS1
NAT10	N-acetyltransferase 10	GCN5 related N-acetyltransferases	HGNC:29830	55226	ENSG00000135372	11p13	14592445|21177859|25653167
NCAPD2	non-SMC condensin I complex subunit D2		HGNC:24305	9918	ENSG00000010292	12p13.31	8590280|10958694
NCAPD3	non-SMC condensin II complex subunit D3		HGNC:28952	23310	ENSG00000151503	11q25	7584044|8619474|14532007
NCAPG	non-SMC condensin I complex subunit G		HGNC:24304	64151	ENSG00000109805	04p15.31	10910072|11136719
NCAPG2	non-SMC condensin II complex subunit G2		HGNC:21904	54892	ENSG00000146918	07q36.3	14532007
NCAPH2	non-SMC condensin II complex subunit H2		HGNC:25071	29781	ENSG00000025770	22q13.33	10493829
NCBP2	nuclear cap binding protein subunit 2	RNA binding motif containing	HGNC:7659	22916	ENSG00000114503	03q29	7478990|7651522|8682299
NDC80	NDC80, kinetochore complex component		HGNC:16909	10403	ENSG00000080986	18p11.32	9315664|12351790
NDOR1	NADPH dependent diflavin oxidoreductase 1		HGNC:29838	27158	ENSG00000188566	09q34.3	10625700|12631275
NEDD1	neural precursor cell expressed, developmentally down-regulated 1	WD repeat domain containing	HGNC:7723	121441	ENSG00000139350	12q23.1
NELFB	negative elongation factor complex member B		HGNC:24324	25920	ENSG00000188986	09q34.3	11230166|10574461|17910036|17659869
NEPRO	nucleolus and neural progenitor protein		HGNC:24496	25871	ENSG00000163608	03q13.2	19906856
NFS1	NFS1, cysteine desulfurase		HGNC:15910	9054	ENSG00000244005	20q11.22	9885568|16847322
NHP2	NHP2 ribonucleoprotein	H/ACA ribonucleoprotein complex	HGNC:14377	55651	ENSG00000145912	05q35.3	11074001
NIFK	nucleolar protein interacting with the FHA domain of MKI67	RNA binding motif containing	HGNC:17838	84365	ENSG00000155438	02q14.3	11342549|16244663|14659764
NIP7	NIP7, nucleolar pre-rRNA processing protein		HGNC:24328	51388	ENSG00000132603	16q22.1	14660641|22195017|20798176
NKAP	NFKB activating protein		HGNC:29873	79576	ENSG00000101882	Xq24	14550261
NLE1	notchless homolog 1	WD repeat domain containing	HGNC:19889	54475	ENSG00000073536	17q12
NMD3	NMD3 ribosome export adaptor		HGNC:24250	51068	ENSG00000169251	03q26.1	10810093|23782956|12773398
NMT1	N-myristoyltransferase 1		HGNC:7857	4836	ENSG00000136448	17q21.31	1570339
NOB1	NIN1/PSMD8 binding protein 1 homolog		HGNC:29540	28987	ENSG00000141101	16q22.1	16172919
NOC4L	nucleolar complex associated 4 homolog		HGNC:28461	79050	ENSG00000184967	12q24.33	12446671
NOL10	nucleolar protein 10		HGNC:25862	79954	ENSG00000115761	02p25.1	12477932
NOL6	nucleolar protein 6		HGNC:19910	65083	ENSG00000165271	09p13.3	11895476|15590835
NOL9	nucleolar protein 9	5FMC ribosome biogenesis complex	HGNC:26265	79707	ENSG00000162408	01p36.31	21063389
NOP10	NOP10 ribonucleoprotein	H/ACA ribonucleoprotein complex	HGNC:14378	55505	ENSG00000182117	15q14	11074001|9843512
NOP14	NOP14 nucleolar protein		HGNC:16821	8602	ENSG00000087269	04p16.3	9734812|11694595
NOP16	NOP16 nucleolar protein		HGNC:26934	51491	ENSG00000048162	05q35.2	10810093|11042152
NOP2	NOP2 nucleolar protein	NOP2/Sun RNA methyltransferase family	HGNC:7867	4839	ENSG00000111641	12p13.31	8088812
NOP56	NOP56 ribonucleoprotein		HGNC:15911	10528	ENSG00000101361	20p13	9372940|21683323
NOP58	NOP58 ribonucleoprotein		HGNC:29926	51602	ENSG00000055044	02q33.1	10606270|10925205
NOP9	NOP9 nucleolar protein		HGNC:19826	161424	ENSG00000196943	14q12	21653694
NPIPA5	nuclear pore complex interacting protein family member A5		HGNC:41980	100288332	ENSG00000183793	16p13.11
NPLOC4	NPL4 homolog, ubiquitin recognition factor	Zinc fingers	HGNC:18261	55666	ENSG00000182446	17q25.3	11574150|10811609|24429874
NRBP1	nuclear receptor binding protein 1		HGNC:7993	29959	ENSG00000115216	02p23.3	10843813|11956649
NRDE2	NRDE-2, necessary for RNA interference, domain containing		HGNC:20186	55051	ENSG00000119720	14q32.11
NRF1	nuclear respiratory factor 1		HGNC:7996	4899	ENSG00000106459	07q32.2	2584221
NSA2	NSA2, ribosome biogenesis homolog		HGNC:30728	10412	ENSG00000164346	05q13.3	11124703|10486207
NSF	N-ethylmaleimide sensitive factor, vesicle fusing ATPase	AAA ATPases	HGNC:8016	4905	ENSG00000073969	17q21.31	1315316|8875895
NSL1	NSL1, MIS12 kinetochore complex component	MIS12 kinetochore complex	HGNC:24548	25936	ENSG00000117697	01q32.3	20819937
NUBP1	nucleotide binding protein 1	Cytosolic iron-sulfur assembly components	HGNC:8041	4682	ENSG00000103274	16p13.13	7926816
NUF2	NUF2, NDC80 kinetochore complex component		HGNC:14621	83540	ENSG00000143228	01q23.3	11266451|11685532
NUP155	nucleoporin 155	Nucleoporins	HGNC:8063	9631	ENSG00000113569	05p13.2	10191094
NUP160	nucleoporin 160	Nucleoporins	HGNC:18017	23279	ENSG00000030066	11p11.2	11684705
NUP214	nucleoporin 214	Nucleoporins	HGNC:8064	8021	ENSG00000126883	09q34.13	8108440|2370860
NUP43	nucleoporin 43	WD repeat domain containing|Nucleoporins	HGNC:21182	348995	ENSG00000120253	06q25.1	12196509
NUP85	nucleoporin 85	Nucleoporins	HGNC:8734	79902	ENSG00000125450	17q25	8124707
NUP88	nucleoporin 88	Nucleoporins	HGNC:8067	4927	ENSG00000108559	17p13.2	9049309
NUP93	nucleoporin 93	Nucleoporins	HGNC:28958	9688	ENSG00000102900	16q13	9348540|9531546
NUS1	NUS1 dehydrodolichyl diphosphate synthase subunit		HGNC:21042	116150	ENSG00000153989	06q22.1	25066056
NVL	nuclear VCP-like	AAA ATPases	HGNC:8070	4931	ENSG00000143748	01q42.11	9286697
OGT	O-linked N-acetylglucosamine (GlcNAc) transferase	O-linked N-acetylglucosaminyltransferases|Tetratricopeptide repeat domain containing	HGNC:8127	8473	ENSG00000147162	Xq13.1	9083068
OIP5	Opa interacting protein 5		HGNC:20300	11339	ENSG00000104147	15q15.1	9466265|17199038
ORC1	origin recognition complex subunit 1	AAA ATPases|Origin recognition complex	HGNC:8487	4998	ENSG00000085840	01p32.3	8884289
ORC6	origin recognition complex subunit 6	Origin recognition complex	HGNC:17151	23594	ENSG00000091651	16q11.2	10945994
OSGEP	O-sialoglycoprotein endopeptidase		HGNC:18028	55644	ENSG00000092094	14q11.2	12039036
PABPC1	poly(A) binding protein cytoplasmic 1	RNA binding motif containing	HGNC:8554	26986	ENSG00000070756	08q22.3	2885805
PAK1IP1	PAK1 interacting protein 1	WD repeat domain containing	HGNC:20882	55003	ENSG00000111845	06p24.2	11371639
PAM16	presequence translocase associated motor 16 homolog		HGNC:29679	51025	ENSG00000217930	16p13.3	10810093|11750097
PAXBP1	PAX3 and PAX7 binding protein 1		HGNC:13579	94104	ENSG00000159086	21q22.11	11707072|22862948
PCBP1	poly(rC) binding protein 1		HGNC:8647	5093	ENSG00000169564	02p13.3	8833161
PCF11	PCF11 cleavage and polyadenylation factor subunit		HGNC:30097	51585	ENSG00000165494	11q14.1	11060040
PCID2	PCI domain containing 2	Transcription and export complex 2	HGNC:25653	55795	ENSG00000126226	13q34	12477932
PCNA	proliferating cell nuclear antigen		HGNC:8729	5111	ENSG00000132646	20p12.3	2565339
PDCD11	programmed cell death 11	Minor histocompatibility antigens	HGNC:13408	22984	ENSG00000148843	10q24.33	10229231
PDCD2	programmed cell death 2	Zinc fingers MYND-type	HGNC:8762	5134	ENSG00000071994	06q27	7606924
PDRG1	p53 and DNA damage regulated 1		HGNC:16119	81572	ENSG00000088356	20q11.21	14562055
PELO	pelota homolog (Drosophila)		HGNC:8829	53918	ENSG00000152684	05q11.2	11060452
PELP1	proline, glutamate and leucine rich protein 1	5FMC ribosome biogenesis complex	HGNC:30134	27043	ENSG00000141456	17p13.2	11481323|12682072
PES1	pescadillo ribosomal biogenesis factor 1		HGNC:8848	23481	ENSG00000100029	22q12.2	8985183|10591208|17353269
PFDN6	prefoldin subunit 6	Prefoldin subunits	HGNC:4926	10471	ENSG00000204220	06p21.32	9545376|9630229
PGAM1	phosphoglycerate mutase 1	Bisphosphoglycerate phosphatases	HGNC:8888	5223	ENSG00000171314	10q24.1	2846553
PGD	phosphogluconate dehydrogenase		HGNC:8891	5226	ENSG00000142657	01p36.22
PGK1	phosphoglycerate kinase 1		HGNC:8896	5230	ENSG00000102144	Xq21.1	6188151|6099325
PHAX	phosphorylated adaptor for RNA export		HGNC:10241	51808	ENSG00000164902	05q23.2	10786834
PKMYT1	protein kinase, membrane associated tyrosine/threonine 1	Protein phosphatase 1 regulatory subunits	HGNC:29650	9088	ENSG00000127564	16p13.3	9001210|12606722
PLK1	polo like kinase 1		HGNC:9077	5347	ENSG00000166851	16p12.2	8127874
PLK4	polo like kinase 4		HGNC:11397	10733	ENSG00000142731	04q28.1
PMF1	polyamine modulated factor 1	MIS12 kinetochore complex	HGNC:9112	11243	ENSG00000160783	01q22	10419538
PMPCA	peptidase, mitochondrial processing alpha subunit		HGNC:18667	23203	ENSG00000165688	09q34.3	8590280|7788527
PMPCB	peptidase, mitochondrial processing beta subunit		HGNC:9119	9512	ENSG00000105819	07q22.1	9653160
POLA2	DNA polymerase alpha 2, accessory subunit	DNA polymerases	HGNC:30073	23649	ENSG00000014138	11q13.1	8223465|11433027
POLD1	DNA polymerase delta 1, catalytic subunit	DNA polymerases	HGNC:9175	5424	ENSG00000062822	19q13.3	1722322
POLD2	DNA polymerase delta 2, accessory subunit	DNA polymerases	HGNC:9176	5425	ENSG00000106628	07p13	8530069
POLD3	DNA polymerase delta 3, accessory subunit	DNA polymerases|Protein phosphatase 1 regulatory subunits	HGNC:20932	10714	ENSG00000077514	11q13.4	10219083
POLE	DNA polymerase epsilon, catalytic subunit	DNA polymerases	HGNC:9177	5426	ENSG00000177084	12q24.33	8020968
POLE2	DNA polymerase epsilon 2, accessory subunit	DNA polymerases	HGNC:9178	5427	ENSG00000100479	14q21.3	9405441|9443964
POLR1A	RNA polymerase I subunit A	RNA polymerase subunits	HGNC:17264	25885	ENSG00000068654	02p11.2	9236775
POLR1C	RNA polymerase I subunit C	RNA polymerase subunits	HGNC:20194	9533	ENSG00000171453	06p21.1	11042152|12446911
POLR2B	RNA polymerase II subunit B	RNA polymerase subunits	HGNC:9188	5431	ENSG00000047315	04q12	1518060|8034326
POLR2C	RNA polymerase II subunit C	RNA polymerase subunits	HGNC:9189	5432	ENSG00000102978	16q21	8034326
POLR2E	RNA polymerase II subunit E	RNA polymerase subunits	HGNC:9192	5434	ENSG00000099817	19p13.3	8034326
POLR2G	RNA polymerase II subunit G	RNA polymerase subunits	HGNC:9194	5436	ENSG00000168002	11q12.3	7579693|9256063
POLR2H	RNA polymerase II subunit H	RNA polymerase subunits	HGNC:9195	5437	ENSG00000163882	03q27.1
POLR2K	RNA polymerase II subunit K	RNA polymerase subunits	HGNC:9198	5440	ENSG00000147669	08q22.2
POLR2L	RNA polymerase II subunit L	RNA polymerase subunits	HGNC:9199	5441	ENSG00000177700	11p15.5	8786124
POLR3A	RNA polymerase III subunit A	RNA polymerase subunits	HGNC:30074	11128	ENSG00000148606	10q22.3	9331371|12391170
POLR3B	RNA polymerase III subunit B	RNA polymerase subunits	HGNC:30348	55703	ENSG00000013503	12q23.3	12391170
POLR3C	RNA polymerase III subunit C	RNA polymerase subunits	HGNC:30076	10623	ENSG00000186141	01q21.1	9171375|12391170
POLR3E	RNA polymerase III subunit E	RNA polymerase subunits	HGNC:30347	55718	ENSG00000058600	16p12.2	10819331|10521666
POLR3F	RNA polymerase III subunit F	RNA polymerase subunits	HGNC:15763	10621	ENSG00000132664	20p11.23	9171375
POLR3H	RNA polymerase III subunit H	RNA polymerase subunits	HGNC:30349	171568	ENSG00000100413	22q13.2	11258795|12391170
POLR3K	RNA polymerase III subunit K	RNA polymerase subunits	HGNC:14121	51728	ENSG00000161980	16p13.3	9869639|10079944
POP1	POP1 homolog, ribonuclease P/MRP subunit		HGNC:30129	10940	ENSG00000104356	08q22.2	10199568|8918471
PPA1	pyrophosphatase (inorganic) 1		HGNC:9226	5464	ENSG00000180817	10q22.1	10542310|975879
PPAN	peter pan homolog (Drosophila)		HGNC:9227	56342	ENSG00000130810	19p13.2	10873382
PPIL2	peptidylprolyl isomerase like 2	U-box domain containing|Cyclophilin peptidylprolyl isomerases	HGNC:9261	23759	ENSG00000100023	22q11.21	10591208
PPIL4	peptidylprolyl isomerase like 4	RNA binding motif containing|Cyclophilin peptidylprolyl isomerases	HGNC:15702	85313	ENSG00000131013	06q25.1
PPP1CB	protein phosphatase 1 catalytic subunit beta	Protein phosphatase catalytic subunits	HGNC:9282	5500	ENSG00000213639	02p23.2	8312365
PPP1R10	protein phosphatase 1 regulatory subunit 10	Protein phosphatase 1 regulatory subunits	HGNC:9284	5514	ENSG00000204569	06p21.33	9461602|9784381
PPP1R11	protein phosphatase 1 regulatory inhibitor subunit 11	Protein phosphatase 1 regulatory subunits	HGNC:9285	6992	ENSG00000204619	06p22.1	9843442|8781118
PPP1R12A	protein phosphatase 1 regulatory subunit 12A	Ankyrin repeat domain containing|Protein phosphatase 1 regulatory subunits	HGNC:7618	4659	ENSG00000058272	12q21.2-q21.31	9286714
PPP1R2	protein phosphatase 1 regulatory inhibitor subunit 2	Protein phosphatase 1 regulatory subunits	HGNC:9288	5504	ENSG00000184203	03q29	9126490|8119416
PPP1R8	protein phosphatase 1 regulatory subunit 8	Protein phosphatase 1 regulatory subunits	HGNC:9296	5511	ENSG00000117751	01p35.3	7524097|8473324
PPP2CA	protein phosphatase 2 catalytic subunit alpha	Protein phosphatase catalytic subunits	HGNC:9299	5515	ENSG00000113575	05q31.1	8383590
PPP2R1A	protein phosphatase 2 scaffold subunit Aalpha	Protein phosphatase 2 scaffold subunits	HGNC:9302	5518	ENSG00000105568	19q13.41
PPP4C	protein phosphatase 4 catalytic subunit	Protein phosphatase catalytic subunits	HGNC:9319	5531	ENSG00000149923	16p11.2	9177794
PPWD1	peptidylprolyl isomerase domain and WD repeat containing 1	WD repeat domain containing|Cyclophilin peptidylprolyl isomerases	HGNC:28954	23398	ENSG00000113593	05q12.3	7584044
PRC1	protein regulator of cytokinesis 1		HGNC:9341	9055	ENSG00000198901	15q26.1	9885575
PRELID1	PRELI domain containing 1	PRELI domain containing	HGNC:30255	27166	ENSG00000169230	05q35.3	10784606|14640972
PRELID3B	PRELI domain containing 3B	PRELI domain containing	HGNC:15892	51012	ENSG00000101166	20q13.32
PRIM1	primase (DNA) subunit 1		HGNC:9369	5557	ENSG00000198056	12q13.3	8530050
PRMT1	protein arginine methyltransferase 1	Protein arginine methyltransferases	HGNC:5187	3276	ENSG00000126457	19q13.33	9545638
PRMT5	protein arginine methyltransferase 5	Protein arginine methyltransferases	HGNC:10894	10419	ENSG00000100462	14q11.2	9843966
PRPF38B	pre-mRNA processing factor 38B		HGNC:25512	55119	ENSG00000134186	01p13.3
PRPF4	pre-mRNA processing factor 4	WD repeat domain containing	HGNC:17349	9128	ENSG00000136875	09q32	9257651|9404889
PRPF40A	pre-mRNA processing factor 40 homolog A		HGNC:16463	55660	ENSG00000196504	02q23.3	9724750|12460579
PRPF6	pre-mRNA processing factor 6		HGNC:15860	24148	ENSG00000101161	20q13.33	10561546|10788320
PRPF8	pre-mRNA processing factor 8		HGNC:17340	10594	ENSG00000174231	17p13.3	11468273|10411133
PSMA5	proteasome subunit alpha 5	Proteasome	HGNC:9534	5686	ENSG00000143106	01p13.3	1888762
PSMA6	proteasome subunit alpha 6	Proteasome	HGNC:9535	5687	ENSG00000100902	14q13.2	1888762|8811196
PSMA7	proteasome subunit alpha 7	Proteasome	HGNC:9536	5688	ENSG00000101182	20q13.33	8764072
PSMB1	proteasome subunit beta 1	Proteasome	HGNC:9537	5689	ENSG00000008018	06q27	2025653
PSMB4	proteasome subunit beta 4	Proteasome	HGNC:9541	5692	ENSG00000159377	01q21.3	7918633
PSMB7	proteasome subunit beta 7	Proteasome	HGNC:9544	5695	ENSG00000136930	09q33.3	8811196
PSMC5	proteasome 26S subunit, ATPase 5	AAA ATPases|Proteasome	HGNC:9552	5705	ENSG00000087191	17q23.3	9473509|9048938
PSMC6	proteasome 26S subunit, ATPase 6	AAA ATPases|Proteasome	HGNC:9553	5706	ENSG00000100519	14q22.1	8674546|9473509
PSMD11	proteasome 26S subunit, non-ATPase 11	Proteasome	HGNC:9556	5717	ENSG00000108671	17q11.2	9426256|9119060
PSMD14	proteasome 26S subunit, non-ATPase 14	Proteasome	HGNC:16889	10213	ENSG00000115233	02q24.2	9374539
PSMD3	proteasome 26S subunit, non-ATPase 3	Proteasome	HGNC:9560	5709	ENSG00000108344	17q21.1	9017604
PSMD6	proteasome 26S subunit, non-ATPase 6	Proteasome	HGNC:9564	9861	ENSG00000163636	03p14.1	10723133
PSMG3	proteasome assembly chaperone 3		HGNC:22420	84262	ENSG00000157778	07p22.3	17189198
PSMG4	proteasome assembly chaperone 4		HGNC:21108	389362	ENSG00000180822	06p25.2	17707236
PTPN23	protein tyrosine phosphatase, non-receptor type 23	Protein tyrosine phosphatases, non-receptor type	HGNC:14406	25930	ENSG00000076201	03p21.31	11095967
PUF60	poly(U) binding splicing factor 60	RNA binding motif containing	HGNC:17042	22827	ENSG00000179950	08q24.3	10668799|10882074|17579712
PWP2	PWP2 periodic tryptophan protein homolog (yeast)	WD repeat domain containing|UTPB complex	HGNC:9711	5822	ENSG00000241945	21q22.3	8893822
RABGGTA	Rab geranylgeranyltransferase alpha subunit	Prenyltransferase alpha subunit repeat containing	HGNC:9795	5875	ENSG00000100949	14q11.2	8954794
RABGGTB	Rab geranylgeranyltransferase beta subunit		HGNC:9796	5876	ENSG00000137955	01p31.1	8706741|8954794
RACGAP1	Rac GTPase activating protein 1		HGNC:9804	29127	ENSG00000161800	12q13.12	9497316
RACK1	receptor for activated C kinase 1	WD repeat domain containing	HGNC:4399	10399	ENSG00000204628	05q35.3	8302854|2499885
RAD21	RAD21 cohesin complex component	Cohesin complex	HGNC:9811	5885	ENSG00000164754	08q24.11	8812457
RAD51	RAD51 recombinase	Fanconi anemia complementation groups	HGNC:9817	5888	ENSG00000051180	15q15.1	8358431|8479919|26253028
RAD9A	RAD9 checkpoint clamp component A	Checkpoint clamp complex	HGNC:9827	5883	ENSG00000172613	11q13.2	8943031|20081369
RAE1	ribonucleic acid export 1	WD repeat domain containing|Nucleoporins	HGNC:9828	8480	ENSG00000101146	20q13.31	9370289|9256445
RANGAP1	Ran GTPase activating protein 1		HGNC:9854	5905	ENSG00000100401	22q13.2	7878053
RBBP4	RB binding protein 4, chromatin remodeling factor	WD repeat domain containing|EMSY complex|NuRD complex	HGNC:9887	5928	ENSG00000162521	01p35.1	8350924|14609955|17531812
RBBP5	RB binding protein 5, histone lysine methyltransferase complex subunit	WD repeat domain containing	HGNC:9888	5929	ENSG00000117222	01q32.1	7558034
RBBP8	RB binding protein 8, endonuclease	BRCA1 C complex	HGNC:9891	5932	ENSG00000101773	18q11.2	9721205|17965729|21998596
RBM19	RNA binding motif protein 19	RNA binding motif containing	HGNC:29098	9904	ENSG00000122965	12q24.21	9734811|11230166
RBM39	RNA binding motif protein 39	RNA binding motif containing	HGNC:15923	9584	ENSG00000131051	20q11.22	8227358|15694343|21551269
RBM8A	RNA binding motif protein 8A	RNA binding motif containing|Exon junction complex	HGNC:9905	9939	ENSG00000265241	01q21.1	11004516|11013075
RCC1	regulator of chromosome condensation 1		HGNC:1913	1104	ENSG00000180198	01p35.3	7851910
RCL1	RNA terminal phosphate cyclase like 1		HGNC:17687	10171	ENSG00000120158	09p24.1
RFC2	replication factor C subunit 2	AAA ATPases	HGNC:9970	5982	ENSG00000049541	07q11.23	1313560|7774928
RFC3	replication factor C subunit 3	AAA ATPases	HGNC:9971	5983	ENSG00000133119	13q13.2	7774928
RFC5	replication factor C subunit 5	AAA ATPases	HGNC:9973	5985	ENSG00000111445	12q24.23	7774928
RIOK1	RIO kinase 1		HGNC:18656	83732	ENSG00000124784	06p24.3
RIOK2	RIO kinase 2		HGNC:18999	55781	ENSG00000058729	05q15
RNF113A	ring finger protein 113A	Ring finger proteins	HGNC:12974	7737	ENSG00000125352	Xq24	9224902
RNGTT	RNA guanylyltransferase and 5-phosphatase	Atypical dual specificity phosphatases	HGNC:10073	8732	ENSG00000111880	06q15	9828141|9512541
RNMT	RNA guanine-7 methyltransferase		HGNC:10075	8731	ENSG00000101654	18p11.21	9828141|9705270
RNPC3	RNA binding region (RNP1, RRM) containing 3	RNA binding motif containing	HGNC:18666	55599	ENSG00000185946	01p21.1	14974681|15146077
RNPS1	RNA binding protein with serine rich domain 1	RNA binding motif containing|ASAP complex	HGNC:10080	10921	ENSG00000205937	16p13.3	9580558|8543184
ROMO1	reactive oxygen species modulator 1		HGNC:16185	140823	ENSG00000125995	20q11.22	18313394|17537404|16842742
RPA3	replication protein A3	Nucleotide excision repair	HGNC:10291	6119	ENSG00000106399	07p21.3	8454588
RPAIN	RPA interacting protein		HGNC:28641	84268	ENSG00000129197	17p13.2	16135809|16008515
RPAP1	RNA polymerase II associated protein 1		HGNC:24567	26015	ENSG00000103932	15q15.1	10718198
RPAP2	RNA polymerase II associated protein 2		HGNC:25791	79871	ENSG00000122484	01p22.1	17643375|22781759
RPF2	ribosome production factor 2 homolog		HGNC:20870	84154	ENSG00000197498	06q21	12048200
RPL15	ribosomal protein L15	L ribosomal proteins	HGNC:10306	6138	ENSG00000174748	03p24.2	9582194
RPL17	ribosomal protein L17	L ribosomal proteins	HGNC:10307	6139	ENSG00000265681	18q21.1	2402465|9582194
RPL23	ribosomal protein L23	L ribosomal proteins	HGNC:10316	9349	ENSG00000125691	17q12	1861993
RPL27A	ribosomal protein L27a	L ribosomal proteins	HGNC:10329	6157	ENSG00000166441	11p15	7772601|9582194
RPL5	ribosomal protein L5	Protein phosphatase 1 regulatory subunits|L ribosomal proteins	HGNC:10360	6125	ENSG00000122406	01p22.1	7937132|7772601
RPL8	ribosomal protein L8	L ribosomal proteins	HGNC:10368	6132	ENSG00000161016	08q24.3	7506540|9582194
RPLP1	ribosomal protein lateral stalk subunit P1	L ribosomal proteins	HGNC:10372	6176	ENSG00000137818	15q23
RPN1	ribophorin I	Oligosaccharyltransferase complex subunits	HGNC:10381	6184	ENSG00000163902	03q21.3
RPP14	ribonuclease P/MRP subunit p14		HGNC:30327	11102	ENSG00000163684	03p14.3	10024167|11929972
RPP21	ribonuclease P/MRP subunit p21		HGNC:21300	79897	ENSG00000241370	06p22.1
RPP30	ribonuclease P/MRP subunit p30		HGNC:17688	10556	ENSG00000148688	10q23.31	9037013|9308968
RPS16	ribosomal protein S16	S ribosomal proteins	HGNC:10396	6217	ENSG00000105193	19q13.1	2016298|9582194
RPS2	ribosomal protein S2	S ribosomal proteins	HGNC:10404	6187	ENSG00000140988	16p13.3	9582194
RPS21	ribosomal protein S21	S ribosomal proteins	HGNC:10409	6227	ENSG00000171858	20q13.33	8332502|9582194
RPS23	ribosomal protein S23	S ribosomal proteins	HGNC:10410	6228	ENSG00000186468	05q14.2	9582194
RPS28	ribosomal protein S28	S ribosomal proteins	HGNC:10418	6234	ENSG00000233927	19p13.2	8415000|9582194
RPS29	ribosomal protein S29	S ribosomal proteins	HGNC:10419	6235	ENSG00000213741	14q21.3	8781548|7772601
RRN3	RRN3 homolog, RNA polymerase I transcription factor		HGNC:30346	54700	ENSG00000085721	16p13.11	10758157|11250903
RRP1	ribosomal RNA processing 1		HGNC:18785	8568	ENSG00000160214	21q22.3	10830953|10341208
RRP12	ribosomal RNA processing 12 homolog		HGNC:29100	23223	ENSG00000052749	10q24.1	9734811
RRS1	ribosome biogenesis regulator homolog		HGNC:17083	23212	ENSG00000179041	08q13.1	10688653|19465021
RSL1D1	ribosomal L1 domain containing 1		HGNC:24534	26156	ENSG00000171490	16p13.13	15334068|9859858
RSL24D1	ribosomal L24 domain containing 1		HGNC:18479	51187	ENSG00000137876	15q21.3	12808088|11707418
RTF2
SACM1L	SAC1 suppressor of actin mutations 1-like (yeast)	Phosphoinositide phosphatases	HGNC:17059	22908	ENSG00000211456	03p21.31	10048485|11352561
SAE1	SUMO1 activating enzyme subunit 1	Ubiquitin like modifier activating enzymes	HGNC:30660	10055	ENSG00000142230	19q13.32	10187858|9920803|10217437
SAP18	Sin3A associated protein 18	ASAP complex	HGNC:10530	10284	ENSG00000150459	13q12.11	9150135
SAP30BP	SAP30 binding protein		HGNC:30785	29115	ENSG00000161526	17q25.1	15496587
SARS1
SART1	squamous cell carcinoma antigen recognized by T-cells 1		HGNC:10538	9092	ENSG00000175467	11q13.1	9449708
SART3	squamous cell carcinoma antigen recognized by T-cells 3	RNA binding motif containing	HGNC:16860	9733	ENSG00000075856	12q24.11	12032085|15840095|20595234
SASS6	SAS-6 centriolar assembly protein		HGNC:25403	163786	ENSG00000156876	01p21.2	15665853|14654843
SBDS	SBDS ribosome assembly guanine nucleotide exchange factor		HGNC:19440	51119	ENSG00000126524	07q11.21	12496757
SBNO1	strawberry notch homolog 1		HGNC:22973	55206	ENSG00000139697	12q24.31
SCAP	SREBF chaperone	WD repeat domain containing	HGNC:30634	22937	ENSG00000114650	03p21.31	8898195|8724849|10570913
SCFD1	sec1 family domain containing 1		HGNC:20726	23256	ENSG00000092108	14q12
SDE2	SDE2 telomere maintenance homolog		HGNC:26643	163859	ENSG00000143751	01q42.12	21333630
SEC13	SEC13 homolog, nuclear pore and COPII coat complex component	WD repeat domain containing|Nucleoporins	HGNC:10697	6396	ENSG00000157020	03p25.3	7987303|15146057|18692470
SEC61A1	Sec61 translocon alpha 1 subunit		HGNC:18276	29927	ENSG00000058262	03q21.3	10212142|18480044
SEC61G	Sec61 translocon gamma subunit		HGNC:18277	23480	ENSG00000132432	07p11.2	8107851|10212142
SEH1L	SEH1 like nucleoporin	WD repeat domain containing|Nucleoporins	HGNC:30379	81929	ENSG00000085415	18p11.21	12196509|14517296|15146057
SENP6	SUMO1/sentrin specific peptidase 6	SUMO specific peptidases	HGNC:20944	26054	ENSG00000112701	06q14.1
SETD1A	SET domain containing 1A	Lysine methyltransferases|RNA binding motif containing	HGNC:29010	9739	ENSG00000099381	16p11.2	9205841|12670868
SF1	splicing factor 1	Zinc fingers CCHC-type	HGNC:12950	7536	ENSG00000168066	11q13.1	7912130|9573336
SF3A3	splicing factor 3a subunit 3		HGNC:10767	10946	ENSG00000183431	01p34.3	7816610|8022796
SF3B1	splicing factor 3b subunit 1		HGNC:10768	23451	ENSG00000115524	02q33.1	9585501
SFPQ	splicing factor proline and glutamine rich	Protein phosphatase 1 regulatory subunits|RNA binding motif containing	HGNC:10774	6421	ENSG00000116560	01p34.3	8449401
SGO1	shugoshin 1		HGNC:25088	151648	ENSG00000129810	03p24.3	12747765
SIN3A	SIN3 transcription regulator family member A	EMSY complex	HGNC:19353	25942	ENSG00000169375	15q24.2	10773092|7601471
SKP1	S-phase kinase associated protein 1	SCF complex	HGNC:10899	6500	ENSG00000113558	05q31.1	7553852|8646875
SLC35B1	solute carrier family 35 member B1	Solute carriers	HGNC:20798	10237	ENSG00000121073	17q21.33	9010752
SLC39A7	solute carrier family 39 member 7	Solute carriers	HGNC:4927	7922	ENSG00000112473	06p21.32	8812499|1855816|19246244|15705588
SLC7A6OS	solute carrier family 7 member 6 opposite strand		HGNC:25807	84138	ENSG00000103061	16q22.1
SLU7	SLU7 homolog, splicing factor		HGNC:16939	10569	ENSG00000164609	05q33.3	10197984|15728250
SMARCB1	SWI/SNF related, matrix associated, actin dependent regulator of chromatin, subfamily b, member 1	Protein phosphatase 1 regulatory subunits	HGNC:11103	6598	ENSG00000099956	22q11.23	7801128|10319872|10365963
SMC1A	structural maintenance of chromosomes 1A	Structural maintenance of chromosomes proteins|Cohesin complex	HGNC:11111	8243	ENSG00000072501	Xp11.22	7757074|17273969
SMC2	structural maintenance of chromosomes 2	Structural maintenance of chromosomes proteins	HGNC:14011	10592	ENSG00000136824	09q31.1	9789013
SMC4	structural maintenance of chromosomes 4	Structural maintenance of chromosomes proteins	HGNC:14013	10051	ENSG00000113810	03q25.33	9789013|10319587
SMG1	SMG1, nonsense mediated mRNA decay associated PI3K related kinase		HGNC:30045	23049	ENSG00000157106	16p12.3	9455477|11331269|17229728
SMG5	SMG5, nonsense mediated mRNA decay factor		HGNC:24644	23381	ENSG00000198952	01q22	12676087|12699629
SMG6	SMG6, nonsense mediated mRNA decay factor		HGNC:17809	23293	ENSG00000070366	17p13.3	12676087|12699629
SMNDC1	survival motor neuron domain containing 1	Tudor domain containing	HGNC:16900	10285	ENSG00000119953	10q25.2	9731529|9817934
SMU1	DNA replication regulator and spliceosomal factor	WD repeat domain containing	HGNC:18247	55234	ENSG00000122692	09p21.1	11438655|11410362
SNAPC1	small nuclear RNA activating complex polypeptide 1	SNAP complex	HGNC:11134	6617	ENSG00000023608	14q23.2	9644240
SNAPC2	small nuclear RNA activating complex polypeptide 2	SNAP complex	HGNC:11135	6618	ENSG00000104976	19p13	8633057
SNAPC3	small nuclear RNA activating complex polypeptide 3	SNAP complex	HGNC:11136	6619	ENSG00000164975	09p22.3	9003788
SNAPC4	small nuclear RNA activating complex polypeptide 4	Myb/SANT domain containing|SNAP complex	HGNC:11137	6621	ENSG00000165684	09q34.3	9418884
SNAPC5	small nuclear RNA activating complex polypeptide 5	SNAP complex	HGNC:15484	10302	ENSG00000174446	15q22.31	9732265
SNF8	SNF8, ESCRT-II complex subunit	ESCRT-II	HGNC:17028	11267	ENSG00000159210	17q21.32	10419521|15329733
SNRNP25	small nuclear ribonucleoprotein U11/U12 subunit 25		HGNC:14161	79622	ENSG00000161981	16p13.3	15146077
SNRNP35	small nuclear ribonucleoprotein U11/U12 subunit 35	RNA binding motif containing	HGNC:30852	11066	ENSG00000184209	12q24.31	10520751|8889548
SNRNP70	small nuclear ribonucleoprotein U1 subunit 70	RNA binding motif containing	HGNC:11150	6625	ENSG00000104852	19q13.33
SNRPA1	small nuclear ribonucleoprotein polypeptide A		HGNC:11152	6627	ENSG00000131876	15q26.3	2928112
SNRPD3	small nuclear ribonucleoprotein D3 polypeptide		HGNC:11160	6634	ENSG00000100028	22q11.23	1701240|7527560
SNRPE	small nuclear ribonucleoprotein polypeptide E		HGNC:11161	6635	ENSG00000182004	01q32.1	1835977|2143747
SNRPF	small nuclear ribonucleoprotein polypeptide F		HGNC:11162	6636	ENSG00000139343	12q23.1	7744013
SNRPG	small nuclear ribonucleoprotein polypeptide G		HGNC:11163	6637	ENSG00000143977	02p13.3	7744013
SNU13	SNU13 homolog, small nuclear ribonucleoprotein (U4/U6.U5)		HGNC:7819	4809	ENSG00000100138	22q13.2	8978773|17412961|17636026
SNUPN	snurportin 1		HGNC:14245	10073	ENSG00000169371	15q24.2	9670026
SOD1	superoxide dismutase 1, soluble		HGNC:11179	6647	ENSG00000142168	21q22.11	8446170
SOD2	superoxide dismutase 2, mitochondrial		HGNC:11180	6648	ENSG00000112096	06q25.3
SPATA5L1	spermatogenesis associated 5 like 1	AAA ATPases	HGNC:28762	79029	ENSG00000171763	15q21.1	12477932
SPC24	SPC24, NDC80 kinetochore complex component		HGNC:26913	147841	ENSG00000161888	19p13.2
SPC25	SPC25, NDC80 kinetochore complex component		HGNC:24031	57405	ENSG00000152253	02q31.1	12477932
SPCS3	signal peptidase complex subunit 3		HGNC:26212	60559	ENSG00000129128	04q34.2	8632014|24480542
SPDL1	spindle apparatus coiled-coil protein 1		HGNC:26010	54908	ENSG00000040275	05q35.1	20427577
SPOUT1	SPOUT domain containing methyltransferase 1	SPOUT methyltranferase domain containing	HGNC:26933	51490	ENSG00000198917	09q34.11	20813266|25657325
SRP14	signal recognition particle 14		HGNC:11299	6727	ENSG00000140319	15q22	8196634
SRP19	signal recognition particle 19		HGNC:11300	6728	ENSG00000153037	05q22.2	2460823
SRP54	signal recognition particle 54		HGNC:11301	6729	ENSG00000100883	14q13.2	8722571
SRP72	signal recognition particle 72	Tetratricopeptide repeat domain containing	HGNC:11303	6731	ENSG00000174780	04q12	9224693|9857079
SRP9	signal recognition particle 9		HGNC:11304	6726	ENSG00000143742	01q42.12	7730321
SRSF11	serine and arginine rich splicing factor 11	RNA binding motif containing|Serine and arginine rich splicing factors	HGNC:10782	9295	ENSG00000116754	01p31.1	1896467|20516191
SRSF2	serine and arginine rich splicing factor 2	RNA binding motif containing|Serine and arginine rich splicing factors	HGNC:10783	6427	ENSG00000161547	17q25.2	8530103|20516191
SRSF3	serine and arginine rich splicing factor 3	RNA binding motif containing|Serine and arginine rich splicing factors	HGNC:10785	6428	ENSG00000112081	06p21.31-p21.2	1577277|20516191
SRSF7	serine and arginine rich splicing factor 7	Zinc fingers CCHC-type|RNA binding motif containing|Serine and arginine rich splicing factors	HGNC:10789	6432	ENSG00000115875	02p22.1	8013463|20516191
SS18L2	SS18 like 2		HGNC:15593	51188	ENSG00000008324	03p22.1	11435705
SSRP1	structure specific recognition protein 1		HGNC:11327	6749	ENSG00000149136	11q12.1	1372440
SSU72	SSU72 homolog, RNA polymerase II CTD phosphatase	Serine/threonine phosphatases	HGNC:25016	29101	ENSG00000160075	01p36.33	15125841|15659578
STX5	syntaxin 5	Syntaxins	HGNC:11440	6811	ENSG00000162236	11q12.3	9188044|11959998
SUPT16H	SPT16 homolog, facilitates chromatin remodeling subunit		HGNC:11465	11198	ENSG00000092201	14q11.2	9489704|11239457
SYF2	SYF2 pre-mRNA splicing factor		HGNC:19824	25949	ENSG00000117614	01p36.11	11118353
SYMPK	symplekin		HGNC:22935	8189	ENSG00000125755	19q13.32	9330635
SYS1	SYS1, golgi trafficking protein		HGNC:16162	90196	ENSG00000204070	20q13.12	15077113
TAF1C	TATA-box binding protein associated factor, RNA polymerase I subunit C		HGNC:11534	9013	ENSG00000103168	16q24	7801123
TAF6	TATA-box binding protein associated factor 6		HGNC:11540	6878	ENSG00000106290	07q22.1	826207
TAF8	TATA-box binding protein associated factor 8		HGNC:17300	129685	ENSG00000137413	06p21.1
TAMM41	TAM41 mitochondrial translocator assembly and maintenance homolog		HGNC:25187	132001	ENSG00000144559	03p25.2	16943180|19237595
TANGO6	transport and golgi organization 6 homolog		HGNC:25749	79613	ENSG00000103047	16q22.1	11214970
TARDBP	TAR DNA binding protein	RNA binding motif containing	HGNC:11571	23435	ENSG00000120948	01p36.22	7745706
TARS1
TBCB	tubulin folding cofactor B		HGNC:1989	1155	ENSG00000105254	19q13.12	8978778
TBCD	tubulin folding cofactor D		HGNC:11581	6904	ENSG00000141556	17q25.3
TBL3	transducin beta like 3	WD repeat domain containing|UTPB complex	HGNC:11587	10607	ENSG00000183751	16p13.3	8307582
TCP1	t-complex 1	Chaperonins	HGNC:11655	6950	ENSG00000120438	06q25.3	3476253|3653076
TFRC	transferrin receptor	CD molecules	HGNC:11763	7037	ENSG00000072274	03q29
THAP1	THAP domain containing 1	THAP domain containing	HGNC:20856	55145	ENSG00000131931	08p11.21	12575992|12717420|19182804
THOC1	THO complex 1	THO complex	HGNC:19070	9984	ENSG00000079134	18p11.32	11979277|15998806
THOC2	THO complex 2	X-linked mental retardation|THO complex	HGNC:19073	57187	ENSG00000125676	Xq25	11979277|15998806|26166480
THOC3	THO complex 3	WD repeat domain containing|THO complex	HGNC:19072	84321	ENSG00000051596	05q35.2	11979277|15998806
THOC5	THO complex 5	THO complex	HGNC:19074	8563	ENSG00000100296	22q12.2	11979277|8242058|10231032|19015024|18373705|15998806
THOC7	THO complex 7	THO complex	HGNC:29874	80145	ENSG00000163634	03p14.1	12951069|15998806
TICRR	TOPBP1 interacting checkpoint and replication regulator		HGNC:28704	90381	ENSG00000140534	15q26.1	20116089|20080954
TIMELESS	timeless circadian clock		HGNC:11813	8914	ENSG00000111602	12q13.3	9856465
TIMM13	translocase of inner mitochondrial membrane 13		HGNC:11816	26517	ENSG00000099800	19p13.3	10552927|17329230
TIMM44	translocase of inner mitochondrial membrane 44		HGNC:17316	10469	ENSG00000104980	19p13.2	10848612|10339406
TINF2	TERF1 interacting nuclear factor 2	Shelterin complex	HGNC:11824	26277	ENSG00000092330	14q12	10581025|18252230
TNPO3	transportin 3	Importins	HGNC:17103	23534	ENSG00000064419	07q32.1	10366588|10713112|23543484|23667635
TOMM22	translocase of outer mitochondrial membrane 22	Translocase of outer mitochondrial membrane complex	HGNC:18002	56993	ENSG00000100216	22q13.1	10982837|10900208
TONSL	tonsoku-like, DNA repair protein	Ankyrin repeat domain containing	HGNC:7801	4796	ENSG00000160949	08q24.3	7738005|11246458
TOP1	topoisomerase (DNA) I	Topoisomerases	HGNC:11986	7150	ENSG00000198900	20q12
TOP2A	topoisomerase (DNA) II alpha	Topoisomerases	HGNC:11989	7153	ENSG00000131747	17q21.2
TOP3A	topoisomerase (DNA) III alpha	Zinc fingers GRF-type|Topoisomerases	HGNC:11992	7156	ENSG00000177302	17p11.2	9450867
TOPBP1	topoisomerase (DNA) II binding protein 1	BRCA1 B complex	HGNC:17008	11073	ENSG00000163781	03q22.1	9461304|9039502
TPR	translocated promoter region, nuclear basket protein	Nucleoporins	HGNC:12017	7175	ENSG00000047410	01q31.1	1611909|15229283
TPT1	tumor protein, translationally-controlled 1		HGNC:12022	7178	ENSG00000133112	13q14.13	2813067|10343127
TPX2	TPX2, microtubule nucleation factor		HGNC:1249	22974	ENSG00000088325	20q11.21	9207457|10393424
TRAPPC1	trafficking protein particle complex 1	Trafficking protein particle complex	HGNC:19894	58485	ENSG00000170043	17p13.1	10582700
TRAPPC11	trafficking protein particle complex 11	Trafficking protein particle complex	HGNC:25751	60684	ENSG00000168538	04q35.1	19942856|21525244
TRAPPC3	trafficking protein particle complex 3	Trafficking protein particle complex	HGNC:19942	27095	ENSG00000054116	01p34.3	8619474
TRAPPC4	trafficking protein particle complex 4	Trafficking protein particle complex	HGNC:19943	51399	ENSG00000196655	11q23.3	10810093
TRAPPC5	trafficking protein particle complex 5	Trafficking protein particle complex	HGNC:23067	126003	ENSG00000181029	19p13.3
TRAPPC8	trafficking protein particle complex 8	Trafficking protein particle complex	HGNC:29169	22878	ENSG00000153339	18q12.1	10231032|11230166
TRIAP1	TP53 regulated inhibitor of apoptosis 1		HGNC:26937	51499	ENSG00000170855	12q24.31	11042152|15735003
TRMT112	tRNA methyltransferase 11-2 homolog (S. cerevisiae)		HGNC:26940	51504	ENSG00000173113	11q13.1	11042152
TRNT1	tRNA nucleotidyl transferase 1		HGNC:17341	51095	ENSG00000072756	03p26.2	10810093|11504732
TRRAP	transformation/transcription domain associated protein	SAGA complex	HGNC:12347	8295	ENSG00000196367	07q22.1	9708738|9885574
TSG101	tumor susceptibility 101	ESCRT-I	HGNC:15971	7251	ENSG00000074319	11p15.1	9019400|9241264
TSR1	TSR1, ribosome maturation factor		HGNC:25542	55720	ENSG00000167721	17p13.3	10718198|20805244
TSR2	TSR2, ribosome maturation factor		HGNC:25455	90121	ENSG00000158526	Xp11.22	9417904
TTC1	tetratricopeptide repeat domain 1	Tetratricopeptide repeat domain containing	HGNC:12391	7265	ENSG00000113312	05q33.3	8836031
TTC27	tetratricopeptide repeat domain 27	Tetratricopeptide repeat domain containing	HGNC:25986	55622	ENSG00000018699	02p22.3
TTI1	TELO2 interacting protein 1	TTT complex	HGNC:29029	9675	ENSG00000101407	20q11.23	9455477|20427287|20371770
TUBG1	tubulin gamma 1	Tubulins	HGNC:12417	7283	ENSG00000131462	17q21.31	1904010
TUBGCP3	tubulin gamma complex associated protein 3		HGNC:18598	10426	ENSG00000126216	13q34	9566967|9566969
TUBGCP4	tubulin gamma complex associated protein 4		HGNC:16691	27229	ENSG00000137822	15q15.3	10562286
TUBGCP5	tubulin gamma complex associated protein 5		HGNC:18600	114791	ENSG00000275835	15q11.2	11694571
TUT1	terminal uridylyl transferase 1, U6 snRNA-specific	RNA binding motif containing|Non-canonical poly(A) polymerases	HGNC:26184	64852	ENSG00000149016	11q12.3	16790842
TWISTNB	TWIST neighbor		HGNC:18027	221830	ENSG00000105849	07p21.1	12438708
TXN	thioredoxin		HGNC:12435	7295	ENSG00000136810	09q31.3
TXNL4A	thioredoxin like 4A		HGNC:30551	10907	ENSG00000141759	18q23	11015569
TXNL4B	thioredoxin like 4B		HGNC:26041	54957	ENSG00000140830	16q22.2	15161931
U2SURP	U2 snRNP associated SURP domain containing	RNA binding motif containing	HGNC:30855	23350	ENSG00000163714	03q23	9205841|12234937
UBA2	ubiquitin like modifier activating enzyme 2	Ubiquitin like modifier activating enzymes	HGNC:30661	10054	ENSG00000126261	19q13.11	10187858|9920803
UBA52	ubiquitin A-52 residue ribosomal protein fusion product 1	L ribosomal proteins	HGNC:12458	7311	ENSG00000221983	19p13.1-p12	8188300
UBE2I	ubiquitin conjugating enzyme E2 I	Ubiquitin conjugating enzymes E2	HGNC:12485	7329	ENSG00000103275	16p13.3	8565643
UBE2M	ubiquitin conjugating enzyme E2 M	Ubiquitin conjugating enzymes E2	HGNC:12491	9040	ENSG00000130725	19q13.43	9694792
UBE2N	ubiquitin conjugating enzyme E2 N	Ubiquitin conjugating enzymes E2	HGNC:12492	7334	ENSG00000177889	12q22	8902611
UBL5	ubiquitin like 5		HGNC:13736	59286	ENSG00000198258	19p13.2
UBR4	ubiquitin protein ligase E3 component n-recognin 4	Ubiquitin protein ligase E3 component n-recognins	HGNC:30313	23352	ENSG00000127481	01p36.13	14702039|10718198|16055722
UBTF	upstream binding transcription factor, RNA polymerase I		HGNC:12511	7343	ENSG00000108312	17q21.31	9126496
UFD1
UGT1A6
UPF1	UPF1, RNA helicase and ATPase	UPF1 like RNA helicases	HGNC:9962	5976	ENSG00000005007	19p13.11	8855285|9064659
UPF2	UPF2 regulator of nonsense transcripts homolog (yeast)		HGNC:17854	26019	ENSG00000151461	10p14	11073994|11113196
URB1	URB1 ribosome biogenesis 1 homolog (S. cerevisiae)		HGNC:17344	9875	ENSG00000142207	21q22.11	9628581
URI1	URI1, prefoldin like chaperone	Protein phosphatase 1 regulatory subunits|Prefoldin subunits	HGNC:13236	8725	ENSG00000105176	19q12	9878255|9819440
USP36	ubiquitin specific peptidase 36	Ubiquitin specific peptidases	HGNC:20062	57602	ENSG00000055483	17q25.3	12838346
USP5	ubiquitin specific peptidase 5	Ubiquitin specific peptidases	HGNC:12628	8078	ENSG00000111667	12p13	12838346|8723724
USPL1	ubiquitin specific peptidase like 1	Ubiquitin specific peptidases|Ubiquitin specific peptidase like	HGNC:20294	10208	ENSG00000132952	13q12.3	22878415
UTP15	UTP15, small subunit processome component	WD repeat domain containing	HGNC:25758	84135	ENSG00000164338	05q13.2	24219289|24754225
UTP18	UTP18, small subunit processome component	WD repeat domain containing|UTPB complex	HGNC:24274	51096	ENSG00000011260	17q21.33	10810093|8619474|15590835
UTP20	UTP20, small subunit processome component		HGNC:17897	27340	ENSG00000120800	12q23	9673349|15590835|17498821
UTP4	UTP4, small subunit processome component	WD repeat domain containing	HGNC:1983	84916	ENSG00000141076	16q22.1	10820129|20385600
UXT	ubiquitously expressed prefoldin like chaperone	Prefoldin subunits	HGNC:12641	8409	ENSG00000126756	Xp11.23	10087202|16221885
VARS1
VHL	von Hippel-Lindau tumor suppressor		HGNC:12687	7428	ENSG00000134086	03p25.3	9671762
VIRMA
VMP1	vacuole membrane protein 1		HGNC:29559	81671	ENSG00000062716	17q23.1	11230166|11785947
VPS18	VPS18, CORVET/HOPS core subunit		HGNC:15972	57617	ENSG00000104142	15q15.1	11250079|16203730|26463206
VPS25	vacuolar protein sorting 25 homolog	ESCRT-II	HGNC:28122	84313	ENSG00000131475	17q21.31	15511219
VPS28	VPS28, ESCRT-I subunit	ESCRT-I	HGNC:18178	51160	ENSG00000160948	08q24.3
WARS1
WBP11	WW domain binding protein 11	Protein phosphatase 1 regulatory subunits	HGNC:16461	51729	ENSG00000084463	12p12.3	10593949
WDHD1	WD repeat and HMG-box DNA binding protein 1	WD repeat domain containing	HGNC:23170	11169	ENSG00000198554	14q22.2-q22.3	9175701|20028748
WDR1	WD repeat domain 1	WD repeat domain containing	HGNC:12754	9948	ENSG00000071127	04p16.1	10036186
WDR18	WD repeat domain 18	WD repeat domain containing|5FMC ribosome biogenesis complex	HGNC:17956	57418	ENSG00000065268	19p13.3	22190735
WDR3	WD repeat domain 3	WD repeat domain containing|UTPB complex	HGNC:12755	10885	ENSG00000065183	01p12	10395803
WDR43	WD repeat domain 43	WD repeat domain containing	HGNC:28945	23160	ENSG00000163811	02p23.2	7584026|7584028|17699751
WDR5	WD repeat domain 5	WD repeat domain containing|ATAC complex	HGNC:12757	11091	ENSG00000196363	09q34.2	11551928
WDR55	WD repeat domain 55	WD repeat domain containing	HGNC:25971	54853	ENSG00000120314	05q31.3	12477932
WDR7	WD repeat domain 7	WD repeat domain containing	HGNC:13490	23335	ENSG00000091157	18q21.31	10828621
WDR70	WD repeat domain 70	WD repeat domain containing	HGNC:25495	55100	ENSG00000082068	05p13.2	12477932
WDR74	WD repeat domain 74	WD repeat domain containing	HGNC:25529	54663	ENSG00000133316	11q12.3
WDR75	WD repeat domain 75	WD repeat domain containing	HGNC:25725	84128	ENSG00000115368	02q32.2	17699751
WDR77	WD repeat domain 77	WD repeat domain containing	HGNC:29652	79084	ENSG00000116455	01p13.2	11756452|8619474
WDR82	WD repeat domain 82	WD repeat domain containing	HGNC:28826	80335	ENSG00000164091	03p21.2	17355966
WEE1	WEE1 G2 checkpoint kinase		HGNC:12761	7465	ENSG00000166483	11p15.4	1840647
WNK1	WNK lysine deficient protein kinase 1	Protein phosphatase 1 regulatory subunits|Minor histocompatibility antigens	HGNC:14540	65125	ENSG00000060237	12p13.33
XPO1	exportin 1	Exportins	HGNC:12825	7514	ENSG00000082898	02p15	9205132|9368044
XRCC5	X-ray repair cross complementing 5		HGNC:12833	7520	ENSG00000079246	02q35	9636207|9214634
XRCC6	X-ray repair cross complementing 6	DNA helicases	HGNC:4055	2547	ENSG00000196419	22q13.2	9200330|9223317
XRN2	5-3 exoribonuclease 2		HGNC:12836	22803	ENSG00000088930	20p11.22	10409438
YARS1
YARS2	tyrosyl-tRNA synthetase 2	Aminoacyl tRNA synthetases, Class I	HGNC:24249	51067	ENSG00000139131	12p11.21	15779907|15840810
YBX1	Y-box binding protein 1	Y box binding proteins	HGNC:8014	4904	ENSG00000065978	01p34.2	1891370|3174636
YJU2
YKT6	YKT6 v-SNARE homolog (S. cerevisiae)	SNAREs	HGNC:16959	10652	ENSG00000106636	07p13	15479160|15544955
YRDC	yrdC N6-threonylcarbamoyltransferase domain containing		HGNC:28905	79693	ENSG00000196449	01p34.3	12730717
ZBTB11	zinc finger and BTB domain containing 11	Zinc fingers C2H2-type|BTB domain containing	HGNC:16740	27107	ENSG00000066422	03q12.3
ZMAT2	zinc finger matrin-type 2	Zinc fingers matrin-type	HGNC:26433	153527	ENSG00000146007	05q31.3	12477932
ZMAT5	zinc finger matrin-type 5	Zinc fingers CCCH-type|Zinc fingers matrin-type	HGNC:28046	55954	ENSG00000100319	22q12.2	9847074
ZNF131	zinc finger protein 131	Zinc fingers C2H2-type|BTB domain containing	HGNC:12915	7690	ENSG00000172262	05p12
ZNF830	zinc finger protein 830		HGNC:28291	91603	ENSG00000198783	17q12	23066043
ZNHIT2	zinc finger HIT-type containing 2	Zinc fingers HIT-type	HGNC:1177	741	ENSG00000174276	11q13.1
ZNRD1	zinc ribbon domain containing 1		HGNC:13182	30834	ENSG00000066379	06p22.1	8938444|10662553
ZPR1	ZPR1 zinc finger	Zinc fingers	HGNC:13051	8882	ENSG00000109917	11q23.3	8650580|9763455|22422766

## Sheet: ADaM
Gene	description	family	hgnc_id	entrez_id	ensemble_id	location	pubmed_id
AAMP	angio associated migratory cell protein	WD repeat domain containing	HGNC:18	14	ENSG00000127837	02q35	7743515
AARS1
AATF	apoptosis antagonizing transcription factor		HGNC:19235	26574	ENSG00000275700	17q12	11027528|10783144
ABCB7	ATP binding cassette subfamily B member 7	ATP binding cassette subfamily B	HGNC:48	22	ENSG00000131269	Xq13.3	9143506
ABCE1	ATP binding cassette subfamily E member 1	ATP binding cassette subfamily E	HGNC:69	6059	ENSG00000164163	04q31.21	7539425
ABCF1	ATP binding cassette subfamily F member 1	ATP binding cassette subfamily F	HGNC:70	23	ENSG00000204574	06p21.33	9790762
ABT1	activator of basal transcription 1		HGNC:17369	29777	ENSG00000146109	06p22.2	10648625
ACIN1	apoptotic chromatin condensation inducer 1	ASAP complex	HGNC:17066	22985	ENSG00000100813	14q11.2	9734811|10490026
ACTL6A	actin like 6A	INO80 complex | SRCAP complex	HGNC:24124	86	ENSG00000136518	03q26.33	9845365|10380635
ACTR10	actin-related protein 10 homolog		HGNC:17372	55860	ENSG00000131966	14q23.1	12857853
ACTR2	ARP2 actin related protein 2 homolog	Actin related protein 2/3 complex	HGNC:169	10097	ENSG00000138071	02p14	9230079
AFG3L2	AFG3 like matrix AAA peptidase subunit 2	AAA ATPases	HGNC:315	10939	ENSG00000141385	18p11.21	10395799|18769991
AGAP6	ArfGAP with GTPase domain, ankyrin repeat and PH domain 6	ArfGAPs|Ankyrin repeat domain containing|Pleckstrin homology domain containing|BAR-PH domain containing	HGNC:23466	414189	ENSG00000204149	10q11.23
AHCTF1	AT-hook containing transcription factor 1	Nucleoporins	HGNC:24618	25909	ENSG00000153207	01q44	11952839
AK6	adenylate kinase 6	Adenylate kinases	HGNC:49151	102157402	ENSG00000085231	05q13.2	16079131
AKIRIN2	akirin 2		HGNC:21407	55122	ENSG00000135334	06q15
ALDOA	aldolase, fructose-bisphosphate A		HGNC:414	226	ENSG00000149925	16p11.2	3570299
ALG1	ALG1, chitobiosyldiphosphodolichol beta-mannosyltransferase	Glycosyl transferases group 1 domain containing	HGNC:18294	56052	ENSG00000033011	16p13.3	10704531
ALG11	ALG11, alpha-1,2-mannosyltransferase	Glycosyl transferases group 1 domain containing	HGNC:32456	440138	ENSG00000253710	13q14.3	20080937
ALG13	ALG13, UDP-N-acetylglucosaminyltransferase subunit	UDP-N-acetylglucosaminyltransferase subunits|OTU domain containing|Tudor domain containing	HGNC:30881	79868	ENSG00000101901	Xq23	24501762
ALG14	ALG14, UDP-N-acetylglucosaminyltransferase subunit	UDP-N-acetylglucosaminyltransferase subunits	HGNC:28287	199857	ENSG00000172339	01p21.3	15615718
ALG1L	ALG1, chitobiosyldiphosphodolichol beta-mannosyltransferase like	Glycosyl transferases group 1 domain containing	HGNC:33721	200810	ENSG00000189366	03q21.2
ALG2	ALG2, alpha-1,3/1,6-mannosyltransferase	Glycosyl transferases group 1 domain containing	HGNC:23159	85365	ENSG00000119523	09q22.33	12684507
ALYREF	Aly/REF export factor	RNA binding motif containing|THO complex	HGNC:19071	10189	ENSG00000183684	17q25.3	11032328|15998806
ANAPC1	anaphase promoting complex subunit 1	Anaphase promoting complex	HGNC:19988	64682	ENSG00000153107	02q13	11179667
ANAPC10	anaphase promoting complex subunit 10	Anaphase promoting complex	HGNC:24077	10393	ENSG00000164162	04q31.21	10318877|11230166
ANAPC11	anaphase promoting complex subunit 11	Anaphase promoting complex	HGNC:14452	51529	ENSG00000141552	17q25.3	10922056
ANAPC2	anaphase promoting complex subunit 2	Anaphase promoting complex	HGNC:19989	29882	ENSG00000176248	09q34.3	11739784
ANAPC4	anaphase promoting complex subunit 4	Anaphase promoting complex	HGNC:19990	29945	ENSG00000053900	04p15.2	6180011
ANAPC5	anaphase promoting complex subunit 5	Anaphase promoting complex	HGNC:15713	51433	ENSG00000089053	12q24.31	9469815
ANKLE2	ankyrin repeat and LEM domain containing 2	Ankyrin repeat domain containing|LEM domain containing	HGNC:29101	23141	ENSG00000176915	12q24.33	9734811
AQR	aquarius intron-binding spliceosomal factor	UPF1 like RNA helicases	HGNC:29513	9716	ENSG00000021776	15q14	9626505|16949364
ARCN1	archain 1		HGNC:649	372	ENSG00000095139	11q23.3	7782067|8854871
ARGLU1	arginine and glutamate rich 1		HGNC:25482	55082	ENSG00000134884	13q33.3	21454576
ARIH1	ariadne RBR E3 ubiquitin protein ligase 1		HGNC:689	25820	ENSG00000166233	15q24.1	10521492|24058416
ARL2	ADP ribosylation factor like GTPase 2	ARF GTPase family	HGNC:693	402	ENSG00000213465	11q13.1	8415637|9253601
ARMC7	armadillo repeat containing 7	Armadillo repeat containing	HGNC:26168	79637	ENSG00000125449	17q25.1	12477932
ATP2A2	ATPase sarcoplasmic/endoplasmic reticulum Ca2+ transporting 2	ATPases Ca2+ transporting	HGNC:812	488	ENSG00000174437	12q24.11	10080178
ATP5MF
ATP6AP1	ATPase H+ transporting accessory protein 1		HGNC:868	537	ENSG00000071553	Xq28	8733135|8281148
ATP6AP2	ATPase H+ transporting accessory protein 2		HGNC:18305	10159	ENSG00000182220	Xp11.4	9556572|11590366
ATP6V0B	ATPase H+ transporting V0 subunit b	V-type ATPases	HGNC:861	533	ENSG00000117410	01p34.1	9653649
ATP6V0C	ATPase H+ transporting V0 subunit c	V-type ATPases	HGNC:855	527	ENSG00000185883	16p13.3	1709739|8250920
ATP6V0D1	ATPase H+ transporting V0 subunit d1	V-type ATPases	HGNC:13724	9114	ENSG00000159720	16q22.1	8250920
ATP6V1A	ATPase H+ transporting V1 subunit A	V-type ATPases	HGNC:851	523	ENSG00000114573	03q13.31	8463241
ATP6V1B2	ATPase H+ transporting V1 subunit B2	V-type ATPases	HGNC:854	526	ENSG00000147416	08p21.3	2145275|14580332
ATP6V1E1	ATPase H+ transporting V1 subunit E1	V-type ATPases	HGNC:857	529	ENSG00000131100	22q11.21	8004105|8250920
ATP6V1F	ATPase H+ transporting V1 subunit F	V-type ATPases	HGNC:16832	9296	ENSG00000128524	07q32.1	8581736|8621738
ATP6V1G1	ATPase H+ transporting V1 subunit G1	V-type ATPases	HGNC:864	9550	ENSG00000136888	09q32	9653160
ATP6V1H	ATPase H+ transporting V1 subunit H	V-type ATPases	HGNC:18303	51606	ENSG00000047249	08q11.23	9620685|10810093
ATR	ATR serine/threonine kinase		HGNC:882	545	ENSG00000175054	03q23	8978690|8610130
AURKA	aurora kinase A	Protein phosphatase 1 regulatory subunits	HGNC:11393	6790	ENSG00000087586	20q13.2	9174055|9771714
AURKB	aurora kinase B	Protein phosphatase 1 regulatory subunits|Chromosomal passenger complex	HGNC:11390	9212	ENSG00000178999	17p13.1	9858806
BANF1	barrier to autointegration factor 1		HGNC:17397	8815	ENSG00000175334	11q13.1	9465049
BANP	BTG3 associated nuclear protein	BEN domain containing	HGNC:13450	54971	ENSG00000172530	16q24.2	10940556|10950932
BCAS2	breast carcinoma amplified sequence 2		HGNC:975	10286	ENSG00000116752	01p13.2	9731529|10403562
BIRC5	baculoviral IAP repeat containing 5	Baculoviral IAP repeat containing|Chromosomal passenger complex	HGNC:593	332	ENSG00000089685	17q25.3	8106347|7947793
BMS1	BMS1, ribosome biogenesis factor		HGNC:23505	9790	ENSG00000165733	10q11.21	11779832|23785305
BOP1	block of proliferation 1	WD repeat domain containing	HGNC:15519	23246	ENSG00000261236	08q24.3	8590280
BRD4	bromodomain containing 4		HGNC:13575	23476	ENSG00000141867	19p13.12	10938129
BRF1	BRF1, RNA polymerase III transcription initiation factor 90 kDa subunit	General transcription factors	HGNC:11551	2972	ENSG00000185024	14q32.33	7624363|8943358
BRF2	BRF2, RNA polymerase III transcription initiation factor 50 kDa subunit		HGNC:17298	55290	ENSG00000104221	08p11.23	11483580|11564744
BRIX1	BRX1, biogenesis of ribosomes		HGNC:24170	55299	ENSG00000113460	05p13.2	12477932
BUB1B	BUB1 mitotic checkpoint serine/threonine kinase B		HGNC:1149	701	ENSG00000156970	15q15.1	9889005
BUB3	BUB3, mitotic checkpoint protein	WD repeat domain containing	HGNC:1151	9184	ENSG00000154473	10q26.13	9660858
BUD23
BUD31	BUD31 homolog		HGNC:29629	8896	ENSG00000106245	07q22.1	7841202
BYSL	bystin like		HGNC:1157	705	ENSG00000112578	06p21.1	9925933|17381424
C12orf45	chromosome 12 open reading frame 45		HGNC:28628	121053	ENSG00000151131	12q23.3	12477932
C1orf109	chromosome 1 open reading frame 109		HGNC:26039	54955	ENSG00000116922	01p34.3	22548824
CACTIN	cactin, spliceosome C complex subunit		HGNC:29938	58509	ENSG00000105298	19p13.3	8619474|9110174|21429463|20829348
CAPZB	capping actin protein of muscle Z-line beta subunit		HGNC:1491	832	ENSG00000077549	01p36.13
CARS1
CCDC59	coiled-coil domain containing 59		HGNC:25005	29080	ENSG00000133773	12q21.31	16630564|12882447
CCDC84	coiled-coil domain containing 84		HGNC:30460	338657	ENSG00000186166	11q23.3
CCDC86	coiled-coil domain containing 86		HGNC:28359	79080	ENSG00000110104	11q12.2
CCNA2	cyclin A2	Cyclins	HGNC:1578	890	ENSG00000145386	04q27	1675006
CCNH	cyclin H	Cyclins	HGNC:1594	902	ENSG00000134480	05q14.3	9465303
CCNK	cyclin K	Cyclins|P-TEFb complex	HGNC:1596	8812	ENSG00000090061	14q32.2	9632813|10574912
CCT2	chaperonin containing TCP1 subunit 2	Chaperonins	HGNC:1615	10576	ENSG00000166226	12q15	9819444
CCT3	chaperonin containing TCP1 subunit 3	Chaperonins	HGNC:1616	7203	ENSG00000163468	01q22	8110840
CCT4	chaperonin containing TCP1 subunit 4	Chaperonins	HGNC:1617	10575	ENSG00000115484	02p15	9819444
CCT5	chaperonin containing TCP1 subunit 5	Chaperonins	HGNC:1618	22948	ENSG00000150753	05p15.2
CCT6A	chaperonin containing TCP1 subunit 6A	Chaperonins	HGNC:1620	908	ENSG00000146731	07p11.2	1352881|8034610
CCT7	chaperonin containing TCP1 subunit 7	Chaperonins	HGNC:1622	10574	ENSG00000135624	02p13.2	9819444
CCT8	chaperonin containing TCP1 subunit 8	Chaperonins	HGNC:1623	10694	ENSG00000156261	21q21.3	7890169
CDC123	cell division cycle 123		HGNC:16827	8872	ENSG00000151465	10p14-p13	15319434
CDC16	cell division cycle 16	Anaphase promoting complex |Tetratricopeptide repeat domain containing	HGNC:1720	8881	ENSG00000130177	13q34	7736578
CDC20	cell division cycle 20	WD repeat domain containing	HGNC:1723	991	ENSG00000117399	01p34.2	7513050|9353311
CDC23	cell division cycle 23	Anaphase promoting complex |Tetratricopeptide repeat domain containing	HGNC:1724	8697	ENSG00000094880	05q31.2	9790767
CDC27	cell division cycle 27	Anaphase promoting complex |Tetratricopeptide repeat domain containing	HGNC:1728	996	ENSG00000004897	17q21.32	8234252
CDC37	cell division cycle 37		HGNC:1735	11140	ENSG00000105401	19p13.2	8703009|8666233
CDC42	cell division cycle 42	Rho family GTPases	HGNC:1736	998	ENSG00000070831	01p36.12	2124704|2122236
CDC45	cell division cycle 45		HGNC:1739	8318	ENSG00000093009	22q11.21	9660782|9724329|17608804
CDC5L	cell division cycle 5 like	Myb/SANT domain containing	HGNC:1743	988	ENSG00000096401	06p21.1	9598309|9038199
CDC6	cell division cycle 6		HGNC:1744	990	ENSG00000094804	17q21.2	8990175|9566895
CDC7	cell division cycle 7		HGNC:1745	8317	ENSG00000097046	01p22.1	9405610|9250678
CDC73	cell division cycle 73	Paf1/RNA polymerase II complex	HGNC:16783	79577	ENSG00000134371	01q31.2	11318611|15632063|18755853
CDCA5	cell division cycle associated 5		HGNC:14626	113130	ENSG00000146670	11q13.1	12188893|15837422
CDCA8	cell division cycle associated 8	Chromosomal passenger complex	HGNC:14629	55143	ENSG00000134690	01p34.3	12188893|15260989
CDK1	cyclin dependent kinase 1	Cyclin dependent kinases	HGNC:1722	983	ENSG00000170312	10q21.2	3553962|19884882
CDK7	cyclin dependent kinase 7	Cyclin dependent kinases	HGNC:1778	1022	ENSG00000134058	05q13.2	8069918
CDK9	cyclin dependent kinase 9	Cyclin dependent kinases|P-TEFb complex	HGNC:1780	1025	ENSG00000136807	09q34.11	8170997|9356449
CDT1	chromatin licensing and DNA replication factor 1		HGNC:24576	81620	ENSG00000167513	16q24.3	11896191|11555648
CEBPZ	CCAAT/enhancer binding protein zeta	CCAAT/enhancer binding proteins	HGNC:24218	10153	ENSG00000115816	02p22.2	2247079|12534345
CENPA	centromere protein A		HGNC:1851	1058	ENSG00000115163	02p23.3
CENPC	centromere protein C		HGNC:1854	1060	ENSG00000145241	04q13.2	7959789
CENPE	centromere protein E	Kinesins|Protein phosphatase 1 regulatory subunits	HGNC:1856	1062	ENSG00000138778	04q24	7851898
CENPK	centromere protein K		HGNC:29479	64105	ENSG00000123219	05q12.3	8950979
CENPN	centromere protein N		HGNC:30873	55839	ENSG00000166451	16q23.2	16622419
CENPW	centromere protein W		HGNC:21488	387103	ENSG00000203760	06q22.32	17610844|19070575
CFAP298
CHAF1A	chromatin assembly factor 1 subunit A		HGNC:1910	10036	ENSG00000167670	19p13.3	7600578
CHAF1B	chromatin assembly factor 1 subunit B	WD repeat domain containing	HGNC:1911	8208	ENSG00000159259	21q22.12-q22.13	7600578|8792829
CHCHD4	coiled-coil-helix-coiled-coil-helix domain containing 4	Coiled-coil-helix-coiled-coil-helix domain containing	HGNC:26467	131474	ENSG00000163528	03p25.1	22214851
CHD4	chromodomain helicase DNA binding protein 4	PHD finger proteins|NuRD complex	HGNC:1919	1108	ENSG00000111642	12p13.31	7575689|27235397
CHEK1	checkpoint kinase 1		HGNC:1925	1111	ENSG00000149554	11q24.2	9278511|9382850
CHERP	calcium homeostasis endoplasmic reticulum protein	G-patch domain containing	HGNC:16930	10523	ENSG00000085872	19p13.11	8896557|10794731
CHMP2A	charged multivesicular body protein 2A	Charged multivesicular body proteins|ESCRT-III	HGNC:30216	27243	ENSG00000130724	19q13.43	15173323|11559748
CHMP6	charged multivesicular body protein 6	Charged multivesicular body proteins|ESCRT-III	HGNC:25675	79643	ENSG00000176108	17q25.3	11559748|15511219
CIAO1	cytosolic iron-sulfur assembly component 1	WD repeat domain containing|Cytosolic iron-sulfur assembly components	HGNC:14280	9391	ENSG00000144021	02q11.2	9556563|10493829
CIAO2B
CIAO3
CIAPIN1	cytokine induced apoptosis inhibitor 1		HGNC:28050	57019	ENSG00000005194	16q21	10493829|11230166
CINP	cyclin dependent kinase 2 interacting protein		HGNC:23789	51550	ENSG00000100865	14q32.31	16082200
CKAP5	cytoskeleton associated protein 5		HGNC:28959	9793	ENSG00000175216	11p11.2	7788527|8536682
CLNS1A	chloride nucleotide-sensitive channel 1A		HGNC:2080	1207	ENSG00000074201	11q14.1	7887970|8975725
CLP1	cleavage and polyadenylation factor I subunit 1		HGNC:16999	10978	ENSG00000172409	11q12.1	8896421|11060040
CLTC	clathrin heavy chain		HGNC:2092	1213	ENSG00000141367	17q23.1	1765375|7584026
CMPK1	cytidine/uridine monophosphate kinase 1		HGNC:18170	51727	ENSG00000162368	01p33	10462544
CMTR1	cap methyltransferase 1	G-patch domain containing	HGNC:21077	23070	ENSG00000137200	06p21.2	20713356
CNOT3	CCR4-NOT transcription complex subunit 3	CCR4-NOT transcription complex	HGNC:7879	4849	ENSG00000088038	19q13.42	10637334|9734811
COG3	component of oligomeric golgi complex 3	Components of oligomeric golgi complex	HGNC:18619	83548	ENSG00000136152	13q14.13	11980916
COPA	coatomer protein complex subunit alpha	WD repeat domain containing|Endogenous ligands	HGNC:2230	1314	ENSG00000122218	01q23.2	8647451
COPB1	coatomer protein complex subunit beta 1		HGNC:2231	1315	ENSG00000129083	11p15.2	7982906
COPB2	coatomer protein complex subunit beta 2	WD repeat domain containing	HGNC:2232	9276	ENSG00000184432	03q23	9858824
COPE	coatomer protein complex subunit epsilon		HGNC:2234	11316	ENSG00000105669	19p13.11	10469566
COPG1	coatomer protein complex subunit gamma 1		HGNC:2236	22820	ENSG00000181789	03q21.3	11056392
COPS2	COP9 signalosome subunit 2	COP9 signalosome	HGNC:30747	9318	ENSG00000166200	15q21.2	7776974|9535219
COPS3	COP9 signalosome subunit 3	COP9 signalosome	HGNC:2239	8533	ENSG00000141030	17p11.2	9535219|10191102
COPS4	COP9 signalosome subunit 4	COP9 signalosome	HGNC:16702	51138	ENSG00000138663	04q21.22	9707402
COPS5	COP9 signalosome subunit 5	COP9 signalosome	HGNC:2240	10987	ENSG00000121022	08q13.1	8837781|9341143
COPS6	COP9 signalosome subunit 6	COP9 signalosome	HGNC:21749	10980	ENSG00000168090	07q22.1	12477932
COPS8	COP9 signalosome subunit 8	COP9 signalosome	HGNC:24335	10920	ENSG00000198612	02q37.3	7634324|12732143
COPZ1	coatomer protein complex subunit zeta 1		HGNC:2243	22818	ENSG00000111481	12q13.13
CPSF1	cleavage and polyadenylation specific factor 1		HGNC:2324	29894	ENSG00000071894	08q24.3	7651824|7590244
CPSF2	cleavage and polyadenylation specific factor 2		HGNC:2325	53981	ENSG00000165934	14q32.12	7969155|11124543
CPSF3	cleavage and polyadenylation specific factor 3		HGNC:2326	51692	ENSG00000119203	02p25.1	8929409
CPSF4	cleavage and polyadenylation specific factor 4		HGNC:2327	10898	ENSG00000160917	07q22.1	9651582|9224719
CPSF6	cleavage and polyadenylation specific factor 6	RNA binding motif containing	HGNC:13871	11052	ENSG00000111605	12q15	9659921|17267687
CRCP	CGRP receptor component		HGNC:17888	27297	ENSG00000241258	07q11.21	8622957|10067875|12482973
CRNKL1	crooked neck pre-mRNA splicing factor 1		HGNC:15762	51340	ENSG00000101343	20p11.23
CSE1L	chromosome segregation 1 like	Exportins	HGNC:2431	1434	ENSG00000124207	20q13.13	8963895|7479798
CSNK2B	casein kinase 2 beta		HGNC:2460	1460	ENSG00000204435	06p21.33	2276748|9503014
CSTF3	cleavage stimulation factor subunit 3		HGNC:2485	1479	ENSG00000176102	11p13	7984242
CTCF	CCCTC-binding factor	Zinc fingers C2H2-type	HGNC:13723	10664	ENSG00000102974	16q22.1	8649389|18550811
CTDP1	CTD phosphatase subunit 1	CTD family phosphatases	HGNC:2498	9150	ENSG00000060069	18q23	9405607|9765293
CTNNBL1	catenin beta like 1		HGNC:15879	56259	ENSG00000132792	20q11.23	12659813|21385873
CTR9	CTR9 homolog, Paf1/RNA polymerase II complex component	Tetratricopeptide repeat domain containing|Paf1/RNA polymerase II complex	HGNC:16850	9646	ENSG00000198730	11p15.4	8590280|8636124
CWC22	CWC22 spliceosome associated protein homolog		HGNC:29322	57703	ENSG00000163510	02q31.3	9136012|23236153
DAD1	defender against cell death 1	Oligosaccharyltransferase complex subunits	HGNC:2664	1603	ENSG00000129562	14q11.2
DARS1
DBR1	debranching RNA lariats 1		HGNC:15594	51163	ENSG00000138231	03q22.3	10982890
DCTN2	dynactin subunit 2	Dynactin	HGNC:2712	10540	ENSG00000175203	12q13.3	8647893
DCTN3	dynactin subunit 3	Dynactin	HGNC:2713	11258	ENSG00000137100	09p13.3	9722614|11306820
DCTN4	dynactin subunit 4	Dynactin	HGNC:15518	51164	ENSG00000132912	05q33.1	10843801|16554302
DCTN5	dynactin subunit 5	Dynactin	HGNC:24594	84516	ENSG00000166847	16p12.2	10525537|15043994
DCTN6	dynactin subunit 6	Dynactin	HGNC:16964	10671	ENSG00000104671	08p12	9168138
DDB1	damage specific DNA binding protein 1	Nucleotide excision repair	HGNC:2717	1642	ENSG00000167986	11q12.2	8530102|10574459
DDOST	dolichyl-diphosphooligosaccharide--protein glycosyltransferase non-catalytic subunit	Oligosaccharyltransferase complex subunits	HGNC:2728	1650	ENSG00000244038	01p36.12	9367678
DDX10	DEAD-box helicase 10	DEAD-box helicases	HGNC:2735	1662	ENSG00000178105	11q22.3	8660968
DDX18	DEAD-box helicase 18	DEAD-box helicases	HGNC:2741	8886	ENSG00000088205	02q14.1	8861962
DDX20	DEAD-box helicase 20	DEAD-box helicases	HGNC:2743	11218	ENSG00000064703	01p13.2	10383418
DDX21	DExD-box helicase 21	DEAD-box helicases	HGNC:2744	9188	ENSG00000165732	10q22.1	8614622|18180292
DDX23	DEAD-box helicase 23	DEAD-box helicases	HGNC:17347	9416	ENSG00000174243	12q13.12	9409622|9539711
DDX24	DEAD-box helicase 24	DEAD-box helicases	HGNC:13266	57062	ENSG00000089737	14q32.12	10936056|18289627
DDX27	DEAD-box helicase 27	DEAD-box helicases	HGNC:15837	55661	ENSG00000124228	20q13.13
DDX41	DEAD-box helicase 41	DEAD-box helicases	HGNC:18674	51428	ENSG00000183258	05q35.3	10607561
DDX42	DEAD-box helicase 42	DEAD-box helicases	HGNC:18676	11325	ENSG00000198231	17q23.3	10727850|16397294
DDX47	DEAD-box helicase 47	DEAD-box helicases	HGNC:18682	51202	ENSG00000213782	12p13.1
DDX49	DEAD-box helicase 49	DEAD-box helicases	HGNC:18684	54555	ENSG00000105671	19p13.11
DDX51	DEAD-box helicase 51	DEAD-box helicases	HGNC:20082	317781	ENSG00000185163	12q24.33
DDX54	DEAD-box helicase 54	DEAD-box helicases	HGNC:20084	79039	ENSG00000123064	12q24.13	12466272
DDX55	DEAD-box helicase 55	DEAD-box helicases	HGNC:20085	57696	ENSG00000111364	12q24.31	10997877
DDX56	DEAD-box helicase 56	DEAD-box helicases	HGNC:18193	54606	ENSG00000136271	07p13	10749921
DHDDS	dehydrodolichyl diphosphate synthase subunit		HGNC:20603	79947	ENSG00000117682	01p36.11	12591616
DHPS	deoxyhypusine synthase		HGNC:2869	1725	ENSG00000095059	19p13.13	7673224
DHX15	DEAH-box helicase 15	DEAH-box helicases	HGNC:2738	1665	ENSG00000109606	04p15.2	9388478
DHX16	DEAH-box helicase 16	DEAH-box helicases	HGNC:2739	8449	ENSG00000204560	06p21.33	9547260|20423332
DHX33	DEAH-box helicase 33	DEAH-box helicases	HGNC:16718	56919	ENSG00000005100	17p13.2
DHX37	DEAH-box helicase 37	DEAH-box helicases	HGNC:17210	57647	ENSG00000150990	12q24.31	10819331
DHX8	DEAH-box helicase 8	DEAH-box helicases	HGNC:2749	1659	ENSG00000067596	17q21.31	7935475
DHX9	DExH-box helicase 9	DEAH-box helicases	HGNC:2750	1660	ENSG00000135829	01q25.3	8344961|9111062
DIMT1	DIM1 dimethyladenosine transferase 1 homolog		HGNC:30217	27292	ENSG00000086189	05q12.1	11124703
DIS3	DIS3 homolog, exosome endoribonuclease and 3-5 exoribonuclease	Exosome complex	HGNC:20604	22894	ENSG00000083520	13q21.33	11935316|9562621
DKC1	dyskerin pseudouridine synthase 1	H/ACA ribonucleoprotein complex	HGNC:2890	1736	ENSG00000130826	Xq28	9590285|9888995
DMAP1	DNA methyltransferase 1 associated protein 1	Myb/SANT domain containing| SRCAP complex	HGNC:18291	55929	ENSG00000178028	01p34.1	10888872|10718198
DNAJA3	DnaJ heat shock protein family (Hsp40) member A3	DNAJ (HSP40) heat shock proteins	HGNC:11808	9093	ENSG00000103423	16p13.3	9683573
DNAJC17	DnaJ heat shock protein family (Hsp40) member C17	DNAJ (HSP40) heat shock proteins|RNA binding motif containing	HGNC:25556	55192	ENSG00000104129	15q15.1	12477932
DNAJC8	DnaJ heat shock protein family (Hsp40) member C8	DNAJ (HSP40) heat shock proteins	HGNC:15470	22826	ENSG00000126698	01p35.3	11147971
DNM2	dynamin 2	Pleckstrin homology domain containing	HGNC:2974	1785	ENSG00000079805	19p13.2	7590285|9143510
DONSON	downstream neighbor of SON		HGNC:2993	29980	ENSG00000159147	21q22.11	10773462|10950926
DPAGT1	dolichyl-phosphate N-acetylglucosaminephosphotransferase 1		HGNC:2995	1798	ENSG00000172269	11q23.3	8244387
DPH3	diphthamide biosynthesis 3		HGNC:27717	285381	ENSG00000154813	03p25.1	14527407|14980502|15485916|16648478
DTL	denticleless E3 ubiquitin protein ligase homolog	WD repeat domain containing|DDB1 and CUL4 associated factors	HGNC:30288	51514	ENSG00000143476	01q32.3	11278750
DTYMK	deoxythymidylate kinase		HGNC:3061	1841	ENSG00000168393	02q37.3	2017365|8024690
DUT	deoxyuridine triphosphatase		HGNC:3078	1854	ENSG00000128951	15q21.1	1325640|9070952
DYNC1H1	dynein cytoplasmic 1 heavy chain 1	Dyneins, cytoplasmic	HGNC:2961	1778	ENSG00000197102	14q32.31	16260502|8666668
DYNC1I2	dynein cytoplasmic 1 intermediate chain 2	WD repeat domain containing|Dyneins, cytoplasmic	HGNC:2964	1781	ENSG00000077380	02q31.1	10049579|16260502
DYNLRB1	dynein light chain roadblock-type 1	Dyneins, cytoplasmic	HGNC:15468	83658	ENSG00000125971	20q11.22	11750132|16260502
EBNA1BP2	EBNA1 binding protein 2		HGNC:15531	10969	ENSG00000117395	01p34.2	10074103|11438656
ECD	ecdysoneless cell cycle regulator		HGNC:17029	11319	ENSG00000122882	10q22.2	9928932|15128659
ECT2	epithelial cell transforming 2	Rho guanine nucleotide exchange factors	HGNC:3155	1894	ENSG00000114346	03q26.31	8464478|10579713
EEF1A1	eukaryotic translation elongation factor 1 alpha 1		HGNC:3189	1915	ENSG00000156508	06q13	8812466|10941842
EEF1G	eukaryotic translation elongation factor 1 gamma		HGNC:3213	1937	ENSG00000254772	11q12.3	1598220|1461723
EEF2	eukaryotic translation elongation factor 2		HGNC:3214	1938	ENSG00000167658	19p13.3	2610926|6427766
EEF2KMT	eukaryotic elongation factor 2 lysine methyltransferase		HGNC:32221	196483	ENSG00000118894	16p13.3	25231979
EFL1	elongation factor like GTPase 1		HGNC:25789	79631	ENSG00000140598	15q25.2	14702039|21536732
EFTUD2	elongation factor Tu GTP binding domain containing 2		HGNC:30858	9343	ENSG00000108883	17q21.31	9233818
EIF1	eukaryotic translation initiation factor 1		HGNC:3249	10209	ENSG00000173812	17q21.2	7904817|10347211
EIF1AD	eukaryotic translation initiation factor 1A domain containing		HGNC:28147	84285	ENSG00000175376	11q13.1	12477932
EIF1AX	eukaryotic translation initiation factor 1A, X-linked		HGNC:3250	1964	ENSG00000173674	Xp22.12	8106356|9381176
EIF2B1	eukaryotic translation initiation factor 2B subunit alpha		HGNC:3257	1967	ENSG00000111361	12q24.31
EIF2B2	eukaryotic translation initiation factor 2B subunit beta		HGNC:3258	8892	ENSG00000119718	14q24.3	8887689
EIF2B3	eukaryotic translation initiation factor 2B subunit gamma		HGNC:3259	8891	ENSG00000070785	01p34.1	10900014
EIF2B4	eukaryotic translation initiation factor 2B subunit delta		HGNC:3260	8890	ENSG00000115211	02p23.3	8929216|7982969
EIF2B5	eukaryotic translation initiation factor 2B subunit epsilon		HGNC:3261	8893	ENSG00000145191	03q27.1	8688466
EIF2S1	eukaryotic translation initiation factor 2 subunit alpha		HGNC:3265	1965	ENSG00000134001	14q23.3	2948954
EIF2S2	eukaryotic translation initiation factor 2 subunit beta	Protein phosphatase 1 regulatory subunits	HGNC:3266	8894	ENSG00000125977	20q11.22	3044606
EIF2S3	eukaryotic translation initiation factor 2 subunit gamma		HGNC:3267	1968	ENSG00000130741	Xp22.11	8106381|9736774
EIF3A	eukaryotic translation initiation factor 3 subunit A	Eukaryotic translation initiation factor 3	HGNC:3271	8661	ENSG00000107581	10q26.11	9054404|8590280
EIF3B	eukaryotic translation initiation factor 3 subunit B	RNA binding motif containing|Eukaryotic translation initiation factor 3	HGNC:3280	8662	ENSG00000106263	07p22.3	8995410
EIF3D	eukaryotic translation initiation factor 3 subunit D	Eukaryotic translation initiation factor 3	HGNC:3278	8664	ENSG00000100353	22q12.3	9341143
EIF3E	eukaryotic translation initiation factor 3 subunit E	Eukaryotic translation initiation factor 3	HGNC:3277	3646	ENSG00000104408	08q23.1	9403073|9295280
EIF3F	eukaryotic translation initiation factor 3 subunit F	Eukaryotic translation initiation factor 3	HGNC:3275	8665	ENSG00000175390	11p15.4	9341143
EIF3G	eukaryotic translation initiation factor 3 subunit G	RNA binding motif containing|Eukaryotic translation initiation factor 3	HGNC:3274	8666	ENSG00000130811	19p13.2	9822659
EIF3H	eukaryotic translation initiation factor 3 subunit H	Eukaryotic translation initiation factor 3	HGNC:3273	8667	ENSG00000147677	08q23.3-q24.11	9341143
EIF3I	eukaryotic translation initiation factor 3 subunit I	WD repeat domain containing|Eukaryotic translation initiation factor 3	HGNC:3272	8668	ENSG00000084623	01p35.2	7566156|8995409
EIF3M	eukaryotic translation initiation factor 3 subunit M	Eukaryotic translation initiation factor 3	HGNC:24460	10480	ENSG00000149100	11p13	15919898|15919899
EIF4A1	eukaryotic translation initiation factor 4A1	DEAD-box helicases	HGNC:3282	1973	ENSG00000161960	17p13.1	8493113|9790779
EIF4A3	eukaryotic translation initiation factor 4A3	DEAD-box helicases|Exon junction complex	HGNC:18683	9775	ENSG00000141543	17q25.3	10623621|14730019
EIF4E	eukaryotic translation initiation factor 4E		HGNC:3287	1977	ENSG00000151247	04q23	9330633|1916814
EIF4G1	eukaryotic translation initiation factor 4 gamma 1	Parkinson disease associated genes	HGNC:3296	1981	ENSG00000114867	03q27.1	1429670|9372926|21907011
EIF5	eukaryotic translation initiation factor 5		HGNC:3299	1983	ENSG00000100664	14q32.32	8663286
EIF5A	eukaryotic translation initiation factor 5A		HGNC:3300	1984	ENSG00000132507	17p13.1	7759117
EIF6	eukaryotic translation initiation factor 6		HGNC:6159	3692	ENSG00000242372	20q11.22	9374518|9740680
ELAC2	elaC ribonuclease Z 2		HGNC:14198	60528	ENSG00000006744	17p12	10986046|16636667|21559454
ELL	elongation factor for RNA polymerase II	Protein phosphatase 1 regulatory subunits|Super elongation complex	HGNC:23114	8178	ENSG00000105656	19p13.11	7991593|8596958
ELOB
ELP1
ELP3	elongator acetyltransferase complex subunit 3	Lysine acetyltransferases|Elongator acetyltransferase complex |GCN5 related N-acetyltransferases	HGNC:20696	55140	ENSG00000134014	08p21.1	11714725
ELP5	elongator acetyltransferase complex subunit 5	Elongator acetyltransferase complex	HGNC:30617	23587	ENSG00000170291	17p13.1	22854966
ELP6	elongator acetyltransferase complex subunit 6	Elongator acetyltransferase complex	HGNC:25976	54859	ENSG00000163832	03p21.31	22854966
EP400	E1A binding protein p400	Myb/SANT domain containing|Trinucleotide repeat containing	HGNC:11958	57634	ENSG00000183495	12q24.33	9225980|11509179
ERCC2	ERCC excision repair 2, TFIIH core complex helicase subunit	General transcription factors|Xeroderma pigmentosum complementation groups|DNA helicases|ERCC excision repair associated	HGNC:3434	2068	ENSG00000104884	19q13.32	8413672|2184031
ERCC3	ERCC excision repair 3, TFIIH core complex helicase subunit	General transcription factors|Xeroderma pigmentosum complementation groups|DNA helicases|ERCC excision repair associated	HGNC:3435	2071	ENSG00000163161	02q14.3	8202161
ERH	enhancer of rudimentary homolog (Drosophila)		HGNC:3447	2079	ENSG00000100632	14q24.1	8786099|9074495
ESF1	ESF1 nucleolar pre-rRNA processing protein homolog		HGNC:15898	51575	ENSG00000089048	20p12.1
ESPL1	extra spindle pole bodies like 1, separase		HGNC:16856	9700	ENSG00000135476	12q13.13	8724849|16258266
ESS2
ETF1	eukaryotic translation termination factor 1		HGNC:3477	2107	ENSG00000120705	05q31.2	1546371|7990965
EWSR1	EWS RNA binding protein 1	Zinc fingers RANBP2-type |RNA binding motif containing	HGNC:3508	2130	ENSG00000182944	22q12.2	1522903
EXOSC2	exosome component 2	Exosome complex	HGNC:17097	23404	ENSG00000130713	09q34.12	8600032|1538749
EXOSC3	exosome component 3	Exosome complex	HGNC:17944	51010	ENSG00000107371	09p13.2	10810093|11110791
EXOSC4	exosome component 4	Exosome complex	HGNC:18189	54512	ENSG00000178896	08q24.3	11110791
EXOSC5	exosome component 5	Exosome complex	HGNC:24662	56915	ENSG00000077348	19q13.2	11110791|11812149
EXOSC6	exosome component 6	Exosome complex	HGNC:19055	118460	ENSG00000223496	16q22.1	11719186|12419256
EXOSC7	exosome component 7	Exosome complex	HGNC:28112	23016	ENSG00000075914	03p21.31	11719186|11812149
EXOSC8	exosome component 8	Exosome complex	HGNC:17035	11340	ENSG00000120699	13q13.3	9466265|11929972
EXOSC9	exosome component 9	Exosome complex	HGNC:9137	5393	ENSG00000123737	04q27
FARSA	phenylalanyl-tRNA synthetase alpha subunit	Aminoacyl tRNA synthetases, Class II	HGNC:3592	2193	ENSG00000179115	19p13.13	9177188
FARSB	phenylalanyl-tRNA synthetase beta subunit	Aminoacyl tRNA synthetases, Class II	HGNC:17800	10056	ENSG00000116120	02q36.1	10049785
FAU	FAU, ubiquitin like and ribosomal protein S30 fusion	S ribosomal proteins	HGNC:3597	2197	ENSG00000149806	11q13.1	8406491
FBL	fibrillarin		HGNC:3599	2091	ENSG00000105202	19q13.2	1846968|2026646
FBXO5	F-box protein 5	F-boxes other	HGNC:13584	26271	ENSG00000112029	06q25.2	10531035|10531037
FCF1	FCF1 rRNA-processing protein		HGNC:20220	51077	ENSG00000119616	14q24.3	16762320
FDX2	ferredoxin 2		HGNC:30546	112812	ENSG00000267673	19p13.2	24281368
FEN1	flap structure-specific endonuclease 1		HGNC:3650	2237	ENSG00000168496	11q12.2	7774922
FIP1L1	factor interacting with PAPOLA and CPSF1		HGNC:19124	81608	ENSG00000145216	04q12	11230166|14749727
FNTA	farnesyltransferase, CAAX box, alpha	Prenyltransferase alpha subunit repeat containing	HGNC:3782	2339	ENSG00000168522	08p11.21	8276393
FNTB	farnesyltransferase, CAAX box, beta		HGNC:3785	2342	ENSG00000257365	14q23.3	8276393
FTSJ3	FtsJ homolog 3		HGNC:17136	117246	ENSG00000108592	17q23.3
GAPDH	glyceraldehyde-3-phosphate dehydrogenase		HGNC:4141	2597	ENSG00000111640	12p13.31	3170585
GARS1
GBF1	golgi brefeldin A resistant guanine nucleotide exchange factor 1		HGNC:4181	8729	ENSG00000107862	10q24.32	9828135
GEMIN4	gem nuclear organelle associated protein 4	Minor histocompatibility antigens|Gemins	HGNC:15717	50628	ENSG00000179409	17p13.3	10725331
GEMIN5	gem nuclear organelle associated protein 5	WD repeat domain containing|Gemins	HGNC:20043	25929	ENSG00000082516	05q33.2	11714716
GEMIN6	gem nuclear organelle associated protein 6	Gemins	HGNC:20044	79833	ENSG00000152147	02p22.1	11748230
GFER	growth factor, augmenter of liver regeneration		HGNC:4236	2671	ENSG00000127554	16p13.3	8575761
GGPS1	geranylgeranyl diphosphate synthase 1		HGNC:4249	9453	ENSG00000152904	01q42.3	9741684|10101267
GGTLC2	gamma-glutamyltransferase light chain 2	Gamma-glutamyltransferases	HGNC:18596	91227	ENSG00000100121	22q11.22	9074928|18357469
GINS1	GINS complex subunit 1	GINS complex	HGNC:28980	9837	ENSG00000101003	20p11.21	8724849|8786132
GINS2	GINS complex subunit 2	GINS complex	HGNC:24575	51659	ENSG00000131153	16q24.1	11042152|10810093
GINS3	GINS complex subunit 3	GINS complex	HGNC:25851	64785	ENSG00000181938	16q21	12477932
GINS4	GINS complex subunit 4	GINS complex	HGNC:28226	84296	ENSG00000147536	08p11.21	20070258
GMPPB	GDP-mannose pyrophosphorylase B		HGNC:22932	29925	ENSG00000173540	03p21.31
GNL2	G protein nucleolar 2		HGNC:29925	29889	ENSG00000134697	01p34.3	8822211|24240281
GNL3	G protein nucleolar 3		HGNC:29931	26354	ENSG00000163938	03p21.1	11085516|12464630
GNL3L	G protein nucleolar 3 like		HGNC:25553	54552	ENSG00000130119	Xp11.22	16251348|19487455
GOSR2	golgi SNAP receptor complex member 2	SNAREs	HGNC:4431	9570	ENSG00000108433	17q21.32	9349823|10198168
GPKOW	G-patch domain and KOW motifs	G-patch domain containing	HGNC:30677	27238	ENSG00000068394	Xp11.23	21880142|22365833
GPN1	GPN-loop GTPase 1	GPN-loop GTPases	HGNC:17030	11321	ENSG00000198522	02p23.3	11058119|11124703
GPN2	GPN-loop GTPase 2	GPN-loop GTPases	HGNC:25513	54707	ENSG00000142751	01p36.11	12975309
GPN3	GPN-loop GTPase 3	GPN-loop GTPases	HGNC:30186	51184	ENSG00000111231	12q24.11	12975309
GPS1	G protein pathway suppressor 1	COP9 signalosome	HGNC:4549	2873	ENSG00000169727	17q25.3	9535219
GRPEL1	GrpE like 1, mitochondrial		HGNC:19696	80273	ENSG00000109519	04p16.1	11311562|12840016
GRWD1	glutamate rich WD repeat containing 1	WD repeat domain containing	HGNC:21270	83743	ENSG00000105447	19q13.33	15885502
GSPT1	G1 to S phase transition 1		HGNC:4621	2935	ENSG00000103342	16p13.13	2511002|17700517
GTF2A1	general transcription factor IIA subunit 1	General transcription factors	HGNC:4646	2957	ENSG00000165417	14q31.1	8224848
GTF2A2	general transcription factor IIA subunit 2	General transcription factors	HGNC:4647	2958	ENSG00000140307	15q22.2	7958899
GTF2B	general transcription factor IIB	General transcription factors	HGNC:4648	2959	ENSG00000137947	01p22.2	1876184|8162052
GTF2E1	general transcription factor IIE subunit 1	General transcription factors	HGNC:4650	2960	ENSG00000153767	03q13.33	1454543|8162052
GTF2E2	general transcription factor IIE subunit 2	General transcription factors	HGNC:4651	2961	ENSG00000197265	08p12	1956404
GTF2F2	general transcription factor IIF subunit 2	General transcription factors	HGNC:4653	2963	ENSG00000188342	13q14.12-q14.13	8162052
GTF2H1	general transcription factor IIH subunit 1	General transcription factors|Nucleotide excision repair	HGNC:4655	2965	ENSG00000110768	11p15.1	1529339|8162052
GTF2H4	general transcription factor IIH subunit 4	General transcription factors|Nucleotide excision repair	HGNC:4658	2968	ENSG00000213780	06p21.33	9118947
GTF3A	general transcription factor IIIA	Zinc fingers C2H2-type|General transcription factors	HGNC:4662	2971	ENSG00000122034	13q12.2	7789179
GTF3C1	general transcription factor IIIC subunit 1	General transcription factors	HGNC:4664	2975	ENSG00000077235	16p12.1	8164661|8127861
GTF3C2	general transcription factor IIIC subunit 2	WD repeat domain containing|General transcription factors	HGNC:4665	2976	ENSG00000115207	02p23.3	7729686
GTPBP4	GTP binding protein 4		HGNC:21535	23560	ENSG00000107937	10p15.3	11316846
GUK1	guanylate kinase 1		HGNC:4693	2987	ENSG00000143774	01q42.13	8647247
H2AC16
H2AC17
H2AC20
H2BC11
H2BC13
H2BC15
H2BC4
H2BC5
H2BC6
H2BC9
H3C13
HARS1
HAUS1	HAUS augmin like complex subunit 1	HAUS augmin like complex	HGNC:25174	115106	ENSG00000152240	18q21.1	19427217
HAUS3	HAUS augmin like complex subunit 3	HAUS augmin like complex	HGNC:28719	79441	ENSG00000214367	04p16.3	19427217|19812674
HAUS4	HAUS augmin like complex subunit 4	HAUS augmin like complex	HGNC:20163	54930	ENSG00000092036	14q11.2	19427217
HAUS5	HAUS augmin like complex subunit 5	HAUS augmin like complex	HGNC:29130	23354	ENSG00000249115	19q13.12	10048485|19427217
HAUS6	HAUS augmin like complex subunit 6	HAUS augmin like complex	HGNC:25948	54801	ENSG00000147874	09p22.1	10997877|19427217
HAUS7	HAUS augmin like complex subunit 7	HAUS augmin like complex	HGNC:32979	55559	ENSG00000213397	Xq28	11163772|16395595|19427217
HAUS8	HAUS augmin like complex subunit 8	HAUS augmin like complex	HGNC:30532	93323	ENSG00000131351	19p13.11	19427217
HCFC1	host cell factor C1	X-linked mental retardation|Protein phosphatase 1 regulatory subunits|ATAC complex	HGNC:4839	3054	ENSG00000172534	Xq28	8392914|23000143
HDAC3	histone deacetylase 3	Histone deacetylases, class I	HGNC:4854	8841	ENSG00000171720	05q31.3	9501169|9464271
HEATR1	HEAT repeat containing 1	Minor histocompatibility antigens	HGNC:25517	55127	ENSG00000119285	01q43	17699751
HINFP	histone H4 transcription factor	Zinc fingers C2H2-type	HGNC:17850	25988	ENSG00000172273	11q23.3	11553631
HJURP	Holliday junction recognition protein		HGNC:25444	55355	ENSG00000123485	02q37.1	17823411
HMGCR	3-hydroxy-3-methylglutaryl-CoA reductase		HGNC:5006	3156	ENSG00000113161	05q13.3
HMGCS1	3-hydroxy-3-methylglutaryl-CoA synthase 1		HGNC:5007	3157	ENSG00000112972	05p12
HNRNPC	heterogeneous nuclear ribonucleoprotein C (C1/C2)	RNA binding motif containing	HGNC:5035	3183	ENSG00000092199	14q11.2	3457372
HNRNPH1	heterogeneous nuclear ribonucleoprotein H1 (H)	RNA binding motif containing	HGNC:5041	3187	ENSG00000169045	05q35.3	7499401
HNRNPK	heterogeneous nuclear ribonucleoprotein K		HGNC:5044	3190	ENSG00000165119	09q21.32	8107114
HNRNPL	heterogeneous nuclear ribonucleoprotein L	RNA binding motif containing	HGNC:5045	3191	ENSG00000104824	19q13.2	2687284
HNRNPM	heterogeneous nuclear ribonucleoprotein M	RNA binding motif containing	HGNC:5046	4670	ENSG00000099783	19p13.2	8441656|7558047
HNRNPU	heterogeneous nuclear ribonucleoprotein U		HGNC:5048	3192	ENSG00000153187	01q44	7509195|8068679
HSPA5	heat shock protein family A (Hsp70) member 5	Heat shock 70kDa proteins	HGNC:5238	3309	ENSG00000044574	09q33.3
HSPA9	heat shock protein family A (Hsp70) member 9	Heat shock 70kDa proteins	HGNC:5244	3313	ENSG00000113013	05q31.2	7684501
HSPD1	heat shock protein family D (Hsp60) member 1	Chaperonins	HGNC:5261	3329	ENSG00000144381	02q33.1	1980192|11898127
HSPE1	heat shock protein family E (Hsp10) member 1	Chaperonins	HGNC:5269	3336	ENSG00000115541	02q33.1	7914093|7698325
HTATSF1	HIV-1 Tat specific factor 1	RNA binding motif containing	HGNC:5276	27336	ENSG00000102241	Xq26.3	8849451
HUWE1	HECT, UBA and WWE domain containing 1, E3 ubiquitin protein ligase		HGNC:30892	10075	ENSG00000086758	Xp11.22	9205841|10998601
HYOU1	hypoxia up-regulated 1	Heat shock 70kDa proteins	HGNC:16931	10525	ENSG00000149428	11q23.3	9020069|10037731
HYPK	huntingtin interacting protein K		HGNC:18418	25764	ENSG00000242028	15q15.3	9700202|20154145
IARS1
IARS2	isoleucyl-tRNA synthetase 2, mitochondrial	Aminoacyl tRNA synthetases, Class I	HGNC:29685	55699	ENSG00000067704	01q41
IFITM3	interferon induced transmembrane protein 3		HGNC:5414	10410	ENSG00000142089	11p15.5	1906403|16326387
IGBP1	immunoglobulin (CD79A) binding protein 1	Protein phosphatase 2 modulatory subunits	HGNC:5461	3476	ENSG00000089289	Xq13.1	9441740
IK	IK cytokine, down-regulator of HLA II		HGNC:5958	3550	ENSG00000113141	05q31.3	7970704
ILF2	interleukin enhancer binding factor 2		HGNC:6037	3608	ENSG00000143621	01q21.3	7519613
ILF3	interleukin enhancer binding factor 3		HGNC:6038	3609	ENSG00000129351	19p13.2	7519613|8885239
IMP3	IMP3, U3 small nucleolar ribonucleoprotein		HGNC:14497	55272	ENSG00000177971	15q24.2	11543634|12655004
IMP4	IMP4 homolog, U3 small nucleolar ribonucleoprotein		HGNC:30856	92856	ENSG00000136718	02q21.1	8619474|9110174|12655004
INCENP	inner centromere protein	Chromosomal passenger complex	HGNC:6058	3619	ENSG00000149503	11q12.3	1860899|11453556
INO80	INO80 complex subunit	INO80 complex |DNA helicases	HGNC:26956	54617	ENSG00000128908	15q15.1	16298340|16230350|20237820
INTS1	integrator complex subunit 1		HGNC:24555	26173	ENSG00000164880	07p22.3	16239144
INTS11
INTS2	integrator complex subunit 2		HGNC:29241	57508	ENSG00000108506	17q23.2	16239144
INTS3	integrator complex subunit 3		HGNC:26153	65123	ENSG00000143624	01q21.3	16239144
INTS4	integrator complex subunit 4		HGNC:25048	92105	ENSG00000149262	11q14.1	16239144
INTS5	integrator complex subunit 5		HGNC:29352	80789	ENSG00000185085	11q12.3	16239144
INTS7	integrator complex subunit 7		HGNC:24484	25896	ENSG00000143493	01q32.3	16239144
INTS8	integrator complex subunit 8		HGNC:26048	55656	ENSG00000164941	08q22.1	16239144
INTS9	integrator complex subunit 9		HGNC:25592	55756	ENSG00000104299	08p21.1	16239144
IPO11	importin 11	Importins	HGNC:20628	51194	ENSG00000086200	05q12.1
IPO13	importin 13	Importins	HGNC:16853	9670	ENSG00000117408	01p34.1	9872452|11447110
IPO7	importin 7	Importins	HGNC:9852	10527	ENSG00000205339	11p15.4	9214382
ISCU	iron-sulfur cluster assembly enzyme		HGNC:29882	23479	ENSG00000136003	12q23.3	8875867|11060020
ISG20L2	interferon stimulated exonuclease gene 20 like 2	Exonucleases	HGNC:25745	81875	ENSG00000143319	01q23.1	18065403
ISY1	ISY1 splicing factor homolog		HGNC:29201	57461	ENSG00000240682	03q21.3	16103217
KANSL2	KAT8 regulatory NSL complex subunit 2		HGNC:26024	54934	ENSG00000139620	12q13.11	12477932
KANSL3	KAT8 regulatory NSL complex subunit 3		HGNC:25473	55683	ENSG00000114982	02q11.2
KARS1
KAT8	lysine acetyltransferase 8	Zinc fingers C2HC-type|Lysine acetyltransferases	HGNC:17933	84148	ENSG00000103510	16p11.2	10786633
KCMF1	potassium channel modulatory factor 1	Zinc fingers ZZ-type	HGNC:20589	56888	ENSG00000176407	02p11.2
KIF11	kinesin family member 11	Kinesins	HGNC:6388	3832	ENSG00000138160	10q23.33	1505978|8548803
KIF18A	kinesin family member 18A	Kinesins|Protein phosphatase 1 regulatory subunits	HGNC:29441	81930	ENSG00000121621	11p14.1	11230166
KIF23	kinesin family member 23	Kinesins	HGNC:6392	9493	ENSG00000137807	15q23	1406973
KIN	Kin17 DNA and RNA binding protein		HGNC:6327	22944	ENSG00000151657	10p14	1923796|24140279
KPNB1	karyopherin subunit beta 1	Armadillo repeat containing|Importins	HGNC:6400	3837	ENSG00000108424	17q21.32	7615630|7627554
KRR1	KRR1, small subunit processome component homolog		HGNC:5176	11103	ENSG00000111615	12q21.2	7505766|11027267|11359931|8675026
LARS1
LAS1L	LAS1 like, ribosome biogenesis factor	5FMC ribosome biogenesis complex	HGNC:25726	81887	ENSG00000001497	Xq12	22190735
LCE2A	late cornified envelope 2A	Late cornified envelope proteins	HGNC:29469	353139	ENSG00000187173	01q21.3	11698679
LETM1	leucine zipper and EF-hand containing transmembrane protein 1	EF-hand domain containing	HGNC:6556	3954	ENSG00000168924	04p16.3	10486213
LONP1	lon peptidase 1, mitochondrial	AAA ATPases|Proteases, serine	HGNC:9479	9361	ENSG00000196365	19p13.2	8248235|8119403
LRR1	leucine rich repeat protein 1	Cyclophilin peptidylprolyl isomerases	HGNC:19742	122769	ENSG00000165501	14q21.3	11804328|21074724
LSG1	large 60S subunit nuclear export GTPase 1		HGNC:25652	55341	ENSG00000041802	03q29	11230166
LSM11	LSM11, U7 small nuclear RNA associated		HGNC:30860	134353	ENSG00000155858	05q33.3	12975319
LSM2	LSM2 homolog, U6 small nuclear RNA and mRNA degradation associated		HGNC:13940	57819	ENSG00000204392	06p21.33	10523320|8428774|12515382
LSM3	LSM3 homolog, U6 small nuclear RNA and mRNA degradation associated		HGNC:17874	27258	ENSG00000170860	03p25.1	10369684|10523320|12515382
LSM4	LSM4 homolog, U6 small nuclear RNA and mRNA degradation associated		HGNC:17259	25804	ENSG00000130520	19p13.1	10369684|10523320|12515382
LSM5	LSM5 homolog, U6 small nuclear RNA and mRNA degradation associated		HGNC:17162	23658	ENSG00000106355	07p14.3	10369684|10523320|12515382
LSM6	LSM6 homolog, U6 small nuclear RNA and mRNA degradation associated		HGNC:17017	11157	ENSG00000164167	04q31.22	10369684|10523320|12515382
LSM7	LSM7 homolog, U6 small nuclear RNA and mRNA degradation associated		HGNC:20470	51690	ENSG00000130332	19p13.3	10369684|10523320|12515382
LTO1
LTV1	LTV1 ribosome biogenesis factor		HGNC:21173	84946	ENSG00000135521	06q24.2
LUC7L3	LUC7 like 3 pre-mRNA splicing factor		HGNC:24309	51747	ENSG00000108848	17q21.33	10631324|12565863|17726058
LYRM4	LYR motif containing 4	LYR motif containing	HGNC:21365	57128	ENSG00000214113	06p25.1	23814038
MAD2L1	MAD2 mitotic arrest deficient-like 1 (yeast)		HGNC:6763	4085	ENSG00000164109	04q27	8824189|9345911
MAD2L2	MAD2 mitotic arrest deficient-like 2 (yeast)	DNA polymerases	HGNC:6764	10459	ENSG00000116670	01p36.22	10366450
MAK16	MAK16 homolog	RNA binding motif containing	HGNC:13703	84549	ENSG00000198042	08p12
MARS1
MASTL	microtubule associated serine/threonine kinase like		HGNC:19042	84930	ENSG00000120539	10p12.1
MAT2A	methionine adenosyltransferase 2A		HGNC:6904	4144	ENSG00000168906	02p11.2	1426236|9703951
MCM2	minichromosome maintenance complex component 2	MCM family	HGNC:6944	4171	ENSG00000073111	03q21.3	1710453|8258304
MCM3	minichromosome maintenance complex component 3	MCM family	HGNC:6945	4172	ENSG00000112118	06p12.2	1549468
MCM3AP	minichromosome maintenance complex component 3 associated protein	Transcription and export complex 2	HGNC:6946	8888	ENSG00000160294	21q22.3	9712829|16914116|21195085
MCM4	minichromosome maintenance complex component 4	MCM family	HGNC:6947	4173	ENSG00000104738	08q11.21	7601140
MCM5	minichromosome maintenance complex component 5	MCM family	HGNC:6948	4174	ENSG00000100297	22q12.3	8751386|10591208
MCM6	minichromosome maintenance complex component 6	MCM family	HGNC:6949	4175	ENSG00000076003	02q21.3
MCM7	minichromosome maintenance complex component 7	Protein phosphatase 1 regulatory subunits|MCM family	HGNC:6950	4176	ENSG00000166508	07q22.1	7842741
MCRS1	microspherule protein 1	INO80 complex	HGNC:6960	10445	ENSG00000187778	12q13.12	9765390|9654073
MDN1	midasin AAA ATPase 1	AAA ATPases	HGNC:18302	23195	ENSG00000112159	06q15	12102729
MED11	mediator complex subunit 11	Mediator complex	HGNC:32687	400569	ENSG00000161920	17p13.2	15175163|12584197
MED14	mediator complex subunit 14	Mediator complex	HGNC:2370	9282	ENSG00000180182	Xp11.4	9989412|9598311
MED17	mediator complex subunit 17	Mediator complex	HGNC:2375	9440	ENSG00000042429	11q21	9989412|10198638
MED18	mediator complex subunit 18	Mediator complex	HGNC:25944	54797	ENSG00000130772	01p35.3	15175163
MED20	mediator complex subunit 20	Mediator complex	HGNC:16840	9477	ENSG00000124641	06p21.1	9933582|15175163
MED22	mediator complex subunit 22	Mediator complex	HGNC:11477	6837	ENSG00000148297	09q34.2	8499913|15175163
MED26	mediator complex subunit 26	Mediator complex	HGNC:2376	9441	ENSG00000105085	19p13.11	9989412
MED28	mediator complex subunit 28	Mediator complex	HGNC:24628	80306	ENSG00000118579	04p15.32	11779215|15467741
MED30	mediator complex subunit 30	Mediator complex	HGNC:23032	90390	ENSG00000164758	08q24.11
MED4	mediator complex subunit 4	Mediator complex	HGNC:17903	29079	ENSG00000136146	13q14.2	10235266|11042152
MED6	mediator complex subunit 6	Mediator complex	HGNC:19970	10001	ENSG00000133997	14q24.2	9234719|9671713
MED8	mediator complex subunit 8	Mediator complex	HGNC:19971	112950	ENSG00000159479	01p34.2	12149480|9671713
MEPCE	methylphosphate capping enzyme		HGNC:20247	56257	ENSG00000146834	07q22.1	12358911|17643375
METTL16	methyltransferase like 16	Methyltransferase like	HGNC:28484	79066	ENSG00000127804	17p13.3	18021804
MFAP1	microfibrillar associated protein 1		HGNC:7032	4236	ENSG00000140259	15q15.3	7835894
MIS12	MIS12, kinetochore complex component	MIS12 kinetochore complex	HGNC:24967	79003	ENSG00000167842	17p13.2	11230166|12515822
MIS18A	MIS18 kinetochore protein A		HGNC:1286	54069	ENSG00000159055	21q22.11	17199038
MIS18BP1	MIS18 binding protein 1	Myb/SANT domain containing	HGNC:20190	55320	ENSG00000129534	14q21.2	17339379|17199038
MMS19	MMS19 homolog, cytosolic iron-sulfur assembly component	Cytosolic iron-sulfur assembly components|Nucleotide excision repair	HGNC:13824	64210	ENSG00000155229	10q24.1	11071939|22678362|22678361
MMS22L	MMS22 like, DNA repair protein		HGNC:21475	253714	ENSG00000146263	06q16.1	21055983|21055984
MPHOSPH10	M-phase phosphoprotein 10	Protein phosphatase 1 regulatory subunits	HGNC:7213	10199	ENSG00000124383	02p13.3	8885239|9450966
MRPL34	mitochondrial ribosomal protein L34	Mitochondrial ribosomal proteins	HGNC:14488	64981	ENSG00000130312	19p13.1	11543634
MRPS21	mitochondrial ribosomal protein S21	Mitochondrial ribosomal proteins	HGNC:14046	54460	ENSG00000266472	01q21.2
MRTO4	MRT4 homolog, ribosome maturation factor		HGNC:18477	51154	ENSG00000053372	01p36.13	20083226
MTBP	MDM2 binding protein		HGNC:7417	27085	ENSG00000172167	08q24.12	10906133|11060448
MTOR	mechanistic target of rapamycin	MTOR complex 1|MTOR complex 2	HGNC:3942	2475	ENSG00000198793	01p36.22	8008069|8660990
MTREX
MVK	mevalonate kinase		HGNC:7530	4598	ENSG00000110921	12q24.11	1377680
MYBBP1A	MYB binding protein 1a		HGNC:7546	10514	ENSG00000132382	17p13.2	10644447
MYC	v-myc avian myelocytomatosis viral oncogene homolog	Basic helix-loop-helix proteins	HGNC:7553	4609	ENSG00000136997	08q24.21
MZT1	mitotic spindle organizing protein 1		HGNC:33830	440145	ENSG00000204899	13q21.33	20360068
NAA10	N(alpha)-acetyltransferase 10, NatA catalytic subunit	N(alpha)-acetyltransferase subunits|GCN5 related N-acetyltransferases	HGNC:18704	8260	ENSG00000102030	Xq28	7981673|19420222|19660095
NAA15	N(alpha)-acetyltransferase 15, NatA auxiliary subunit	N(alpha)-acetyltransferase subunits	HGNC:30782	80155	ENSG00000164134	04q31.1	12140756|19420222|19660095
NAA50	N(alpha)-acetyltransferase 50, NatE catalytic subunit	N(alpha)-acetyltransferase subunits|GCN5 related N-acetyltransferases	HGNC:29533	80218	ENSG00000121579	03q13.31	16507339|17502424|19660095|19744929
NACA	nascent polypeptide-associated complex alpha subunit		HGNC:7629	4666	ENSG00000196531	12q23-q24.1	8047162
NAPA	NSF attachment protein alpha		HGNC:7641	8775	ENSG00000105402	19q13.33	9269766
NARS1
NAT10	N-acetyltransferase 10	GCN5 related N-acetyltransferases	HGNC:29830	55226	ENSG00000135372	11p13	14592445|21177859|25653167
NCAPD2	non-SMC condensin I complex subunit D2		HGNC:24305	9918	ENSG00000010292	12p13.31	8590280|10958694
NCAPG	non-SMC condensin I complex subunit G		HGNC:24304	64151	ENSG00000109805	04p15.31	10910072|11136719
NCAPH	non-SMC condensin I complex subunit H		HGNC:1112	23397	ENSG00000121152	02q11.2	9417923
NCBP1	nuclear cap binding protein subunit 1		HGNC:7658	4686	ENSG00000136937	09q22.33	7937105|8812508
NCBP2	nuclear cap binding protein subunit 2	RNA binding motif containing	HGNC:7659	22916	ENSG00000114503	03q29	7478990|7651522|8682299
NCL	nucleolin	RNA binding motif containing|DNA helicases	HGNC:7667	4691	ENSG00000115053	02q37.1	2394707|3409881
NDC80	NDC80, kinetochore complex component		HGNC:16909	10403	ENSG00000080986	18p11.32	9315664|12351790
NEDD1	neural precursor cell expressed, developmentally down-regulated 1	WD repeat domain containing	HGNC:7723	121441	ENSG00000139350	12q23.1
NEDD8	neural precursor cell expressed, developmentally down-regulated 8		HGNC:7732	4738	ENSG00000129559	14q12	9353319
NELFA	negative elongation factor complex member A		HGNC:12768	7469	ENSG00000185049	04p16.3	10409432
NELFB	negative elongation factor complex member B		HGNC:24324	25920	ENSG00000188986	09q34.3	11230166|10574461|17910036|17659869
NEPRO	nucleolus and neural progenitor protein		HGNC:24496	25871	ENSG00000163608	03q13.2	19906856
NFS1	NFS1, cysteine desulfurase		HGNC:15910	9054	ENSG00000244005	20q11.22	9885568|16847322
NFYC	nuclear transcription factor Y subunit gamma		HGNC:7806	4802	ENSG00000066136	01p34.2	8921405|9249075
NIFK	nucleolar protein interacting with the FHA domain of MKI67	RNA binding motif containing	HGNC:17838	84365	ENSG00000155438	02q14.3	11342549|16244663|14659764
NIP7	NIP7, nucleolar pre-rRNA processing protein		HGNC:24328	51388	ENSG00000132603	16q22.1	14660641|22195017|20798176
NKAP	NFKB activating protein		HGNC:29873	79576	ENSG00000101882	Xq24	14550261
NLE1	notchless homolog 1	WD repeat domain containing	HGNC:19889	54475	ENSG00000073536	17q12
NMD3	NMD3 ribosome export adaptor		HGNC:24250	51068	ENSG00000169251	03q26.1	10810093|23782956|12773398
NOB1	NIN1/PSMD8 binding protein 1 homolog		HGNC:29540	28987	ENSG00000141101	16q22.1	16172919
NOC2L	NOC2 like nucleolar associated transcriptional repressor	Protein phosphatase 1 regulatory subunits	HGNC:24517	26155	ENSG00000188976	01p36.33	20123734|22363708
NOC3L	NOC3 like DNA replication regulator		HGNC:24034	64318	ENSG00000173145	10q23.33	15564382|18520036
NOC4L	nucleolar complex associated 4 homolog		HGNC:28461	79050	ENSG00000184967	12q24.33	12446671
NOL10	nucleolar protein 10		HGNC:25862	79954	ENSG00000115761	02p25.1	12477932
NOL12	nucleolar protein 12		HGNC:28585	79159	ENSG00000273899	22q13.1	12477932
NOL6	nucleolar protein 6		HGNC:19910	65083	ENSG00000165271	09p13.3	11895476|15590835
NOL7	nucleolar protein 7		HGNC:21040	51406	ENSG00000225921	06p23	16205646
NOL8	nucleolar protein 8	RNA binding motif containing	HGNC:23387	55035	ENSG00000198000	09q22.31	12477932
NOL9	nucleolar protein 9	5FMC ribosome biogenesis complex	HGNC:26265	79707	ENSG00000162408	01p36.31	21063389
NOP10	NOP10 ribonucleoprotein	H/ACA ribonucleoprotein complex	HGNC:14378	55505	ENSG00000182117	15q14	11074001|9843512
NOP14	NOP14 nucleolar protein		HGNC:16821	8602	ENSG00000087269	04p16.3	9734812|11694595
NOP16	NOP16 nucleolar protein		HGNC:26934	51491	ENSG00000048162	05q35.2	10810093|11042152
NOP2	NOP2 nucleolar protein	NOP2/Sun RNA methyltransferase family	HGNC:7867	4839	ENSG00000111641	12p13.31	8088812
NOP56	NOP56 ribonucleoprotein		HGNC:15911	10528	ENSG00000101361	20p13	9372940|21683323
NOP58	NOP58 ribonucleoprotein		HGNC:29926	51602	ENSG00000055044	02q33.1	10606270|10925205
NOP9	NOP9 nucleolar protein		HGNC:19826	161424	ENSG00000196943	14q12	21653694
NPAT	nuclear protein, coactivator of histone transcription		HGNC:7896	4863	ENSG00000149308	11q22.3	9205109
NPIPA5	nuclear pore complex interacting protein family member A5		HGNC:41980	100288332	ENSG00000183793	16p13.11
NPLOC4	NPL4 homolog, ubiquitin recognition factor	Zinc fingers	HGNC:18261	55666	ENSG00000182446	17q25.3	11574150|10811609|24429874
NRBP1	nuclear receptor binding protein 1		HGNC:7993	29959	ENSG00000115216	02p23.3	10843813|11956649
NRDE2	NRDE-2, necessary for RNA interference, domain containing		HGNC:20186	55051	ENSG00000119720	14q32.11
NRF1	nuclear respiratory factor 1		HGNC:7996	4899	ENSG00000106459	07q32.2	2584221
NSA2	NSA2, ribosome biogenesis homolog		HGNC:30728	10412	ENSG00000164346	05q13.3	11124703|10486207
NSF	N-ethylmaleimide sensitive factor, vesicle fusing ATPase	AAA ATPases	HGNC:8016	4905	ENSG00000073969	17q21.31	1315316|8875895
NSL1	NSL1, MIS12 kinetochore complex component	MIS12 kinetochore complex	HGNC:24548	25936	ENSG00000117697	01q32.3	20819937
NUBP1	nucleotide binding protein 1	Cytosolic iron-sulfur assembly components	HGNC:8041	4682	ENSG00000103274	16p13.13	7926816
NUDC	nuclear distribution C, dynein complex regulator	NudC family	HGNC:8045	10726	ENSG00000090273	01p36.11
NUDT21	nudix hydrolase 21	Nudix hydrolase family	HGNC:13870	11051	ENSG00000167005	16q13	9659921
NUF2	NUF2, NDC80 kinetochore complex component		HGNC:14621	83540	ENSG00000143228	01q23.3	11266451|11685532
NUP107	nucleoporin 107	Nucleoporins	HGNC:29914	57122	ENSG00000111581	12q15	12552102|12705868
NUP133	nucleoporin 133	Minor histocompatibility antigens|Nucleoporins	HGNC:18016	55746	ENSG00000069248	01q42.13	11684705
NUP155	nucleoporin 155	Nucleoporins	HGNC:8063	9631	ENSG00000113569	05p13.2	10191094
NUP160	nucleoporin 160	Nucleoporins	HGNC:18017	23279	ENSG00000030066	11p11.2	11684705
NUP205	nucleoporin 205	Nucleoporins	HGNC:18658	23165	ENSG00000155561	07q33	9039502|9348540
NUP214	nucleoporin 214	Nucleoporins	HGNC:8064	8021	ENSG00000126883	09q34.13	8108440|2370860
NUP43	nucleoporin 43	WD repeat domain containing|Nucleoporins	HGNC:21182	348995	ENSG00000120253	06q25.1	12196509
NUP62	nucleoporin 62	Nucleoporins	HGNC:8066	23636	ENSG00000213024	19q13.33	1915414
NUP85	nucleoporin 85	Nucleoporins	HGNC:8734	79902	ENSG00000125450	17q25	8124707
NUP88	nucleoporin 88	Nucleoporins	HGNC:8067	4927	ENSG00000108559	17p13.2	9049309
NUP93	nucleoporin 93	Nucleoporins	HGNC:28958	9688	ENSG00000102900	16q13	9348540|9531546
NUS1	NUS1 dehydrodolichyl diphosphate synthase subunit		HGNC:21042	116150	ENSG00000153989	06q22.1	25066056
NUTF2	nuclear transport factor 2		HGNC:13722	10204	ENSG00000102898	16q22.1	7744965|3380696
NVL	nuclear VCP-like	AAA ATPases	HGNC:8070	4931	ENSG00000143748	01q42.11	9286697
NXF1	nuclear RNA export factor 1		HGNC:8071	10482	ENSG00000162231	11q12.3	9175835|9660949
OGT	O-linked N-acetylglucosamine (GlcNAc) transferase	O-linked N-acetylglucosaminyltransferases|Tetratricopeptide repeat domain containing	HGNC:8127	8473	ENSG00000147162	Xq13.1	9083068
OIP5	Opa interacting protein 5		HGNC:20300	11339	ENSG00000104147	15q15.1	9466265|17199038
ORC1	origin recognition complex subunit 1	AAA ATPases|Origin recognition complex	HGNC:8487	4998	ENSG00000085840	01p32.3	8884289
ORC6	origin recognition complex subunit 6	Origin recognition complex	HGNC:17151	23594	ENSG00000091651	16q11.2	10945994
OSGEP	O-sialoglycoprotein endopeptidase		HGNC:18028	55644	ENSG00000092094	14q11.2	12039036
PABPN1	poly(A) binding protein nuclear 1	RNA binding motif containing	HGNC:8565	8106	ENSG00000100836	14q11.2	7795598
PAF1	PAF1 homolog, Paf1/RNA polymerase II complex component	Paf1/RNA polymerase II complex	HGNC:25459	54623	ENSG00000006712	19q13.1	15632063|24038468
PAFAH1B1	platelet activating factor acetylhydrolase 1b regulatory subunit 1	WD repeat domain containing	HGNC:8574	5048	ENSG00000007168	17p13.3	8355785|9063735
PAK1IP1	PAK1 interacting protein 1	WD repeat domain containing	HGNC:20882	55003	ENSG00000111845	06p24.2	11371639
PAM16	presequence translocase associated motor 16 homolog		HGNC:29679	51025	ENSG00000217930	16p13.3	10810093|11750097
PAXBP1	PAX3 and PAX7 binding protein 1		HGNC:13579	94104	ENSG00000159086	21q22.11	11707072|22862948
PCBP1	poly(rC) binding protein 1		HGNC:8647	5093	ENSG00000169564	02p13.3	8833161
PCBP2	poly(rC) binding protein 2		HGNC:8648	5094	ENSG00000197111	12q13.13	8833161
PCF11	PCF11 cleavage and polyadenylation factor subunit		HGNC:30097	51585	ENSG00000165494	11q14.1	11060040
PCID2	PCI domain containing 2	Transcription and export complex 2	HGNC:25653	55795	ENSG00000126226	13q34	12477932
PCNA	proliferating cell nuclear antigen		HGNC:8729	5111	ENSG00000132646	20p12.3	2565339
PDAP1	PDGFA associated protein 1		HGNC:14634	11333	ENSG00000106244	07q22.1	8780057
PDCD11	programmed cell death 11	Minor histocompatibility antigens	HGNC:13408	22984	ENSG00000148843	10q24.33	10229231
PDCD2	programmed cell death 2	Zinc fingers MYND-type	HGNC:8762	5134	ENSG00000071994	06q27	7606924
PDCD7	programmed cell death 7		HGNC:8767	10081	ENSG00000090470	15q22.31	10037816
PDPK1	3-phosphoinositide dependent protein kinase 1		HGNC:8816	5170	ENSG00000140992	16p13.3	9094314|9445477
PDRG1	p53 and DNA damage regulated 1		HGNC:16119	81572	ENSG00000088356	20q11.21	14562055
PELP1	proline, glutamate and leucine rich protein 1	5FMC ribosome biogenesis complex	HGNC:30134	27043	ENSG00000141456	17p13.2	11481323|12682072
PES1	pescadillo ribosomal biogenesis factor 1		HGNC:8848	23481	ENSG00000100029	22q12.2	8985183|10591208|17353269
PFDN2	prefoldin subunit 2	Prefoldin subunits	HGNC:8867	5202	ENSG00000143256	01q23.3	10051400
PFDN6	prefoldin subunit 6	Prefoldin subunits	HGNC:4926	10471	ENSG00000204220	06p21.32	9545376|9630229
PGAM1	phosphoglycerate mutase 1	Bisphosphoglycerate phosphatases	HGNC:8888	5223	ENSG00000171314	10q24.1	2846553
PGS1	phosphatidylglycerophosphate synthase 1		HGNC:30029	9489	ENSG00000087157	17q25.3	9880566
PHAX	phosphorylated adaptor for RNA export		HGNC:10241	51808	ENSG00000164902	05q23.2	10786834
PHB	prohibitin		HGNC:8912	5245	ENSG00000167085	17q21.33	10376528|8244394
PHB2	prohibitin 2		HGNC:30306	11331	ENSG00000215021	12p13.31	11302691|9259555
PHF5A	PHD finger protein 5A	PHD finger proteins	HGNC:18000	84844	ENSG00000100410	22q13.2	12054543|12234937|18076038
PKMYT1	protein kinase, membrane associated tyrosine/threonine 1	Protein phosphatase 1 regulatory subunits	HGNC:29650	9088	ENSG00000127564	16p13.3	9001210|12606722
PLK1	polo like kinase 1		HGNC:9077	5347	ENSG00000166851	16p12.2	8127874
PLK4	polo like kinase 4		HGNC:11397	10733	ENSG00000142731	04q28.1
PLRG1	pleiotropic regulator 1	WD repeat domain containing	HGNC:9089	5356	ENSG00000171566	04q31.3
PMF1	polyamine modulated factor 1	MIS12 kinetochore complex	HGNC:9112	11243	ENSG00000160783	01q22	10419538
PMPCA	peptidase, mitochondrial processing alpha subunit		HGNC:18667	23203	ENSG00000165688	09q34.3	8590280|7788527
PMPCB	peptidase, mitochondrial processing beta subunit		HGNC:9119	9512	ENSG00000105819	07q22.1	9653160
PNN	pinin, desmosome associated protein		HGNC:9162	5411	ENSG00000100941	14q21.1	8922384
PNO1	partner of NOB1 homolog		HGNC:32790	56902	ENSG00000115946	02p14	15497447
POLA2	DNA polymerase alpha 2, accessory subunit	DNA polymerases	HGNC:30073	23649	ENSG00000014138	11q13.1	8223465|11433027
POLD1	DNA polymerase delta 1, catalytic subunit	DNA polymerases	HGNC:9175	5424	ENSG00000062822	19q13.3	1722322
POLD2	DNA polymerase delta 2, accessory subunit	DNA polymerases	HGNC:9176	5425	ENSG00000106628	07p13	8530069
POLD3	DNA polymerase delta 3, accessory subunit	DNA polymerases|Protein phosphatase 1 regulatory subunits	HGNC:20932	10714	ENSG00000077514	11q13.4	10219083
POLE	DNA polymerase epsilon, catalytic subunit	DNA polymerases	HGNC:9177	5426	ENSG00000177084	12q24.33	8020968
POLE2	DNA polymerase epsilon 2, accessory subunit	DNA polymerases	HGNC:9178	5427	ENSG00000100479	14q21.3	9405441|9443964
POLR1A	RNA polymerase I subunit A	RNA polymerase subunits	HGNC:17264	25885	ENSG00000068654	02p11.2	9236775
POLR1B	RNA polymerase I subunit B	RNA polymerase subunits	HGNC:20454	84172	ENSG00000125630	02q14.1
POLR1C	RNA polymerase I subunit C	RNA polymerase subunits	HGNC:20194	9533	ENSG00000171453	06p21.1	11042152|12446911
POLR2B	RNA polymerase II subunit B	RNA polymerase subunits	HGNC:9188	5431	ENSG00000047315	04q12	1518060|8034326
POLR2C	RNA polymerase II subunit C	RNA polymerase subunits	HGNC:9189	5432	ENSG00000102978	16q21	8034326
POLR2D	RNA polymerase II subunit D	RNA polymerase subunits	HGNC:9191	5433	ENSG00000144231	02q14.3	9528765
POLR2E	RNA polymerase II subunit E	RNA polymerase subunits	HGNC:9192	5434	ENSG00000099817	19p13.3	8034326
POLR2F	RNA polymerase II subunit F	RNA polymerase subunits	HGNC:9193	5435	ENSG00000100142	22q13.1	8786150
POLR2G	RNA polymerase II subunit G	RNA polymerase subunits	HGNC:9194	5436	ENSG00000168002	11q12.3	7579693|9256063
POLR2H	RNA polymerase II subunit H	RNA polymerase subunits	HGNC:9195	5437	ENSG00000163882	03q27.1
POLR2I	RNA polymerase II subunit I	RNA polymerase subunits	HGNC:9196	5438	ENSG00000105258	19q13.12	8034326
POLR2K	RNA polymerase II subunit K	RNA polymerase subunits	HGNC:9198	5440	ENSG00000147669	08q22.2
POLR2L	RNA polymerase II subunit L	RNA polymerase subunits	HGNC:9199	5441	ENSG00000177700	11p15.5	8786124
POLR3A	RNA polymerase III subunit A	RNA polymerase subunits	HGNC:30074	11128	ENSG00000148606	10q22.3	9331371|12391170
POLR3B	RNA polymerase III subunit B	RNA polymerase subunits	HGNC:30348	55703	ENSG00000013503	12q23.3	12391170
POLR3C	RNA polymerase III subunit C	RNA polymerase subunits	HGNC:30076	10623	ENSG00000186141	01q21.1	9171375|12391170
POLR3E	RNA polymerase III subunit E	RNA polymerase subunits	HGNC:30347	55718	ENSG00000058600	16p12.2	10819331|10521666
POLR3F	RNA polymerase III subunit F	RNA polymerase subunits	HGNC:15763	10621	ENSG00000132664	20p11.23	9171375
POLR3H	RNA polymerase III subunit H	RNA polymerase subunits	HGNC:30349	171568	ENSG00000100413	22q13.2	11258795|12391170
POLR3K	RNA polymerase III subunit K	RNA polymerase subunits	HGNC:14121	51728	ENSG00000161980	16p13.3	9869639|10079944
POP1	POP1 homolog, ribonuclease P/MRP subunit		HGNC:30129	10940	ENSG00000104356	08q22.2	10199568|8918471
POP4	POP4 homolog, ribonuclease P/MRP subunit		HGNC:30081	10775	ENSG00000105171	19q12	10352175|10024167
POP5	POP5 homolog, ribonuclease P/MRP subunit		HGNC:17689	51367	ENSG00000167272	12q24.31	11413139
PPA1	pyrophosphatase (inorganic) 1		HGNC:9226	5464	ENSG00000180817	10q22.1	10542310|975879
PPAN	peter pan homolog (Drosophila)		HGNC:9227	56342	ENSG00000130810	19p13.2	10873382
PPIA	peptidylprolyl isomerase A	Cyclophilin peptidylprolyl isomerases	HGNC:9253	5478	ENSG00000196262	07p13	1989998|2197089
PPIL2	peptidylprolyl isomerase like 2	U-box domain containing|Cyclophilin peptidylprolyl isomerases	HGNC:9261	23759	ENSG00000100023	22q11.21	10591208
PPIL4	peptidylprolyl isomerase like 4	RNA binding motif containing|Cyclophilin peptidylprolyl isomerases	HGNC:15702	85313	ENSG00000131013	06q25.1
PPP1CB	protein phosphatase 1 catalytic subunit beta	Protein phosphatase catalytic subunits	HGNC:9282	5500	ENSG00000213639	02p23.2	8312365
PPP1R10	protein phosphatase 1 regulatory subunit 10	Protein phosphatase 1 regulatory subunits	HGNC:9284	5514	ENSG00000204569	06p21.33	9461602|9784381
PPP1R11	protein phosphatase 1 regulatory inhibitor subunit 11	Protein phosphatase 1 regulatory subunits	HGNC:9285	6992	ENSG00000204619	06p22.1	9843442|8781118
PPP1R12A	protein phosphatase 1 regulatory subunit 12A	Ankyrin repeat domain containing|Protein phosphatase 1 regulatory subunits	HGNC:7618	4659	ENSG00000058272	12q21.2-q21.31	9286714
PPP1R2	protein phosphatase 1 regulatory inhibitor subunit 2	Protein phosphatase 1 regulatory subunits	HGNC:9288	5504	ENSG00000184203	03q29	9126490|8119416
PPP1R7	protein phosphatase 1 regulatory subunit 7	Protein phosphatase 1 regulatory subunits	HGNC:9295	5510	ENSG00000115685	02q37.3	7498485|7670491|10231361
PPP1R8	protein phosphatase 1 regulatory subunit 8	Protein phosphatase 1 regulatory subunits	HGNC:9296	5511	ENSG00000117751	01p35.3	7524097|8473324
PPP4C	protein phosphatase 4 catalytic subunit	Protein phosphatase catalytic subunits	HGNC:9319	5531	ENSG00000149923	16p11.2	9177794
PPWD1	peptidylprolyl isomerase domain and WD repeat containing 1	WD repeat domain containing|Cyclophilin peptidylprolyl isomerases	HGNC:28954	23398	ENSG00000113593	05q12.3	7584044
PRC1	protein regulator of cytokinesis 1		HGNC:9341	9055	ENSG00000198901	15q26.1	9885575
PREB	prolactin regulatory element binding	WD repeat domain containing	HGNC:9356	10113	ENSG00000138073	02p23.3	10194769|12735795
PRELID1	PRELI domain containing 1	PRELI domain containing	HGNC:30255	27166	ENSG00000169230	05q35.3	10784606|14640972
PRELID3B	PRELI domain containing 3B	PRELI domain containing	HGNC:15892	51012	ENSG00000101166	20q13.32
PRIM1	primase (DNA) subunit 1		HGNC:9369	5557	ENSG00000198056	12q13.3	8530050
PRMT1	protein arginine methyltransferase 1	Protein arginine methyltransferases	HGNC:5187	3276	ENSG00000126457	19q13.33	9545638
PRMT5	protein arginine methyltransferase 5	Protein arginine methyltransferases	HGNC:10894	10419	ENSG00000100462	14q11.2	9843966
PRPF19	pre-mRNA processing factor 19	WD repeat domain containing|U-box domain containing	HGNC:17896	27339	ENSG00000110107	11q12.2	12960389
PRPF3	pre-mRNA processing factor 3		HGNC:17348	9129	ENSG00000117360	01q21.2
PRPF31	pre-mRNA processing factor 31		HGNC:15446	26121	ENSG00000105618	19q13.42	11545739
PRPF38A	pre-mRNA processing factor 38A		HGNC:25930	84950	ENSG00000134748	01p32.3	12477932
PRPF38B	pre-mRNA processing factor 38B		HGNC:25512	55119	ENSG00000134186	01p13.3
PRPF4	pre-mRNA processing factor 4	WD repeat domain containing	HGNC:17349	9128	ENSG00000136875	09q32	9257651|9404889
PRPF40A	pre-mRNA processing factor 40 homolog A		HGNC:16463	55660	ENSG00000196504	02q23.3	9724750|12460579
PRPF6	pre-mRNA processing factor 6		HGNC:15860	24148	ENSG00000101161	20q13.33	10561546|10788320
PRPF8	pre-mRNA processing factor 8		HGNC:17340	10594	ENSG00000174231	17p13.3	11468273|10411133
PSMA1	proteasome subunit alpha 1	Proteasome	HGNC:9530	5682	ENSG00000129084	11p15.2	1398136|2025653
PSMA2	proteasome subunit alpha 2	Proteasome	HGNC:9531	5683	ENSG00000106588	07p14.1	2025653|1888762
PSMA3	proteasome subunit alpha 3	Proteasome	HGNC:9532	5684	ENSG00000100567	14q23.1	2025653|8811196
PSMA4	proteasome subunit alpha 4	Proteasome	HGNC:9533	5685	ENSG00000041357	15q25.1	2025653
PSMA5	proteasome subunit alpha 5	Proteasome	HGNC:9534	5686	ENSG00000143106	01p13.3	1888762
PSMA6	proteasome subunit alpha 6	Proteasome	HGNC:9535	5687	ENSG00000100902	14q13.2	1888762|8811196
PSMA7	proteasome subunit alpha 7	Proteasome	HGNC:9536	5688	ENSG00000101182	20q13.33	8764072
PSMB1	proteasome subunit beta 1	Proteasome	HGNC:9537	5689	ENSG00000008018	06q27	2025653
PSMB2	proteasome subunit beta 2	Proteasome	HGNC:9539	5690	ENSG00000126067	01p34.3	7918633
PSMB3	proteasome subunit beta 3	Proteasome	HGNC:9540	5691	ENSG00000277791	17q12	7918633
PSMB4	proteasome subunit beta 4	Proteasome	HGNC:9541	5692	ENSG00000159377	01q21.3	7918633
PSMB5	proteasome subunit beta 5	Proteasome	HGNC:9542	5693	ENSG00000100804	14q11.2	8066462|8811196
PSMB6	proteasome subunit beta 6	Proteasome	HGNC:9543	5694	ENSG00000142507	17p13.2	8066462|1888762
PSMB7	proteasome subunit beta 7	Proteasome	HGNC:9544	5695	ENSG00000136930	09q33.3	8811196
PSMC1	proteasome 26S subunit, ATPase 1	AAA ATPases|Proteasome	HGNC:9547	5700	ENSG00000100764	14q32.11	9473509
PSMC2	proteasome 26S subunit, ATPase 2	AAA ATPases|Proteasome	HGNC:9548	5701	ENSG00000161057	07q22.1	9473509|1377363
PSMC3	proteasome 26S subunit, ATPase 3	AAA ATPases|Proteasome	HGNC:9549	5702	ENSG00000165916	11p11.2	9048938|9473509
PSMC4	proteasome 26S subunit, ATPase 4	AAA ATPases|Proteasome	HGNC:9551	5704	ENSG00000013275	19q13.11-q13.13	9473509|8603043
PSMC5	proteasome 26S subunit, ATPase 5	AAA ATPases|Proteasome	HGNC:9552	5705	ENSG00000087191	17q23.3	9473509|9048938
PSMC6	proteasome 26S subunit, ATPase 6	AAA ATPases|Proteasome	HGNC:9553	5706	ENSG00000100519	14q22.1	8674546|9473509
PSMD1	proteasome 26S subunit, non-ATPase 1	Proteasome	HGNC:9554	5707	ENSG00000173692	02q37.1	8816993
PSMD11	proteasome 26S subunit, non-ATPase 11	Proteasome	HGNC:9556	5717	ENSG00000108671	17q11.2	9426256|9119060
PSMD12	proteasome 26S subunit, non-ATPase 12	Proteasome	HGNC:9557	5718	ENSG00000197170	17q24.2	9426256
PSMD13	proteasome 26S subunit, non-ATPase 13	Proteasome	HGNC:9558	5719	ENSG00000185627	11p15.5	9714768|8811196
PSMD14	proteasome 26S subunit, non-ATPase 14	Proteasome	HGNC:16889	10213	ENSG00000115233	02q24.2	9374539
PSMD2	proteasome 26S subunit, non-ATPase 2	Proteasome	HGNC:9559	5708	ENSG00000175166	03q27.1	8774743
PSMD3	proteasome 26S subunit, non-ATPase 3	Proteasome	HGNC:9560	5709	ENSG00000108344	17q21.1	9017604
PSMD4	proteasome 26S subunit, non-ATPase 4	Proteasome	HGNC:9561	5710	ENSG00000159352	01q21.3	8641424
PSMD6	proteasome 26S subunit, non-ATPase 6	Proteasome	HGNC:9564	9861	ENSG00000163636	03p14.1	10723133
PSMD7	proteasome 26S subunit, non-ATPase 7	Proteasome	HGNC:9565	5713	ENSG00000103035	16q23.1	7755639
PSMG3	proteasome assembly chaperone 3		HGNC:22420	84262	ENSG00000157778	07p22.3	17189198
PSMG4	proteasome assembly chaperone 4		HGNC:21108	389362	ENSG00000180822	06p25.2	17707236
PTPN23	protein tyrosine phosphatase, non-receptor type 23	Protein tyrosine phosphatases, non-receptor type	HGNC:14406	25930	ENSG00000076201	03p21.31	11095967
PUF60	poly(U) binding splicing factor 60	RNA binding motif containing	HGNC:17042	22827	ENSG00000179950	08q24.3	10668799|10882074|17579712
PWP2	PWP2 periodic tryptophan protein homolog (yeast)	WD repeat domain containing|UTPB complex	HGNC:9711	5822	ENSG00000241945	21q22.3	8893822
RABGGTA	Rab geranylgeranyltransferase alpha subunit	Prenyltransferase alpha subunit repeat containing	HGNC:9795	5875	ENSG00000100949	14q11.2	8954794
RABGGTB	Rab geranylgeranyltransferase beta subunit		HGNC:9796	5876	ENSG00000137955	01p31.1	8706741|8954794
RACGAP1	Rac GTPase activating protein 1		HGNC:9804	29127	ENSG00000161800	12q13.12	9497316
RACK1	receptor for activated C kinase 1	WD repeat domain containing	HGNC:4399	10399	ENSG00000204628	05q35.3	8302854|2499885
RAD17	RAD17 checkpoint clamp loader component		HGNC:9807	5884	ENSG00000152942	05q13.2	9869296|9660800
RAD21	RAD21 cohesin complex component	Cohesin complex	HGNC:9811	5885	ENSG00000164754	08q24.11	8812457
RAD51	RAD51 recombinase	Fanconi anemia complementation groups	HGNC:9817	5888	ENSG00000051180	15q15.1	8358431|8479919|26253028
RAE1	ribonucleic acid export 1	WD repeat domain containing|Nucleoporins	HGNC:9828	8480	ENSG00000101146	20q13.31	9370289|9256445
RAN	RAN, member RAS oncogene family	RAN family GTPases	HGNC:9846	5901	ENSG00000132341	12q24.33	8421051
RANGAP1	Ran GTPase activating protein 1		HGNC:9854	5905	ENSG00000100401	22q13.2	7878053
RARS1
RBBP4	RB binding protein 4, chromatin remodeling factor	WD repeat domain containing|EMSY complex|NuRD complex	HGNC:9887	5928	ENSG00000162521	01p35.1	8350924|14609955|17531812
RBBP5	RB binding protein 5, histone lysine methyltransferase complex subunit	WD repeat domain containing	HGNC:9888	5929	ENSG00000117222	01q32.1	7558034
RBBP6	RB binding protein 6, ubiquitin ligase		HGNC:9889	5930	ENSG00000122257	16p12.1	8595913|16396680
RBBP8	RB binding protein 8, endonuclease	BRCA1 C complex	HGNC:9891	5932	ENSG00000101773	18q11.2	9721205|17965729|21998596
RBM14	RNA binding motif protein 14	RNA binding motif containing	HGNC:14219	10432	ENSG00000239306	11q13.2	9285794
RBM17	RNA binding motif protein 17	G-patch domain containing|RNA binding motif containing	HGNC:16944	84991	ENSG00000134453	10p15.1	9731529
RBM19	RNA binding motif protein 19	RNA binding motif containing	HGNC:29098	9904	ENSG00000122965	12q24.21	9734811|11230166
RBM22	RNA binding motif protein 22	Zinc fingers CCCH-type|RNA binding motif containing	HGNC:25503	55696	ENSG00000086589	05q33.1	20013661|19133299
RBM25	RNA binding motif protein 25	RNA binding motif containing	HGNC:23244	58517	ENSG00000119707	14q24.2	9847074|7596406
RBM39	RNA binding motif protein 39	RNA binding motif containing	HGNC:15923	9584	ENSG00000131051	20q11.22	8227358|15694343|21551269
RBM8A	RNA binding motif protein 8A	RNA binding motif containing|Exon junction complex	HGNC:9905	9939	ENSG00000265241	01q21.1	11004516|11013075
RBMX	RNA binding motif protein, X-linked	RNA binding motif containing	HGNC:9910	27316	ENSG00000147274	Xq26.3	10391206|10391207
RBMX2	RNA binding motif protein, X-linked 2	RNA binding motif containing	HGNC:24282	51634	ENSG00000134597	Xq26.1	10810093
RBX1	ring-box 1	Ring finger proteins|SCF complex	HGNC:9928	9978	ENSG00000100387	22q13.2	10213691|10230407
RCC1	regulator of chromosome condensation 1		HGNC:1913	1104	ENSG00000180198	01p35.3	7851910
RCL1	RNA terminal phosphate cyclase like 1		HGNC:17687	10171	ENSG00000120158	09p24.1
RFC2	replication factor C subunit 2	AAA ATPases	HGNC:9970	5982	ENSG00000049541	07q11.23	1313560|7774928
RFC3	replication factor C subunit 3	AAA ATPases	HGNC:9971	5983	ENSG00000133119	13q13.2	7774928
RFC4	replication factor C subunit 4	AAA ATPases	HGNC:9972	5984	ENSG00000163918	03q27.3	7774928
RFC5	replication factor C subunit 5	AAA ATPases	HGNC:9973	5985	ENSG00000111445	12q24.23	7774928
RHOQ	ras homolog family member Q	Rho family GTPases	HGNC:17736	23433	ENSG00000119729	02p21	2108320
RINT1	RAD50 interactor 1		HGNC:21876	60561	ENSG00000135249	07q22.3	11096100|15029241
RIOK1	RIO kinase 1		HGNC:18656	83732	ENSG00000124784	06p24.3
RIOK2	RIO kinase 2		HGNC:18999	55781	ENSG00000058729	05q15
RNF113A	ring finger protein 113A	Ring finger proteins	HGNC:12974	7737	ENSG00000125352	Xq24	9224902
RNF20	ring finger protein 20	Ring finger proteins	HGNC:10062	56254	ENSG00000155827	09q31.1	16337599|12876294|18832071|19037095
RNGTT	RNA guanylyltransferase and 5-phosphatase	Atypical dual specificity phosphatases	HGNC:10073	8732	ENSG00000111880	06q15	9828141|9512541
RNMT	RNA guanine-7 methyltransferase		HGNC:10075	8731	ENSG00000101654	18p11.21	9828141|9705270
RNPC3	RNA binding region (RNP1, RRM) containing 3	RNA binding motif containing	HGNC:18666	55599	ENSG00000185946	01p21.1	14974681|15146077
RNPS1	RNA binding protein with serine rich domain 1	RNA binding motif containing|ASAP complex	HGNC:10080	10921	ENSG00000205937	16p13.3	9580558|8543184
ROMO1	reactive oxygen species modulator 1		HGNC:16185	140823	ENSG00000125995	20q11.22	18313394|17537404|16842742
RPA1	replication protein A1	Nucleotide excision repair	HGNC:10289	6117	ENSG00000132383	17p13.3	8454588
RPA2	replication protein A2	Nucleotide excision repair	HGNC:10290	6118	ENSG00000117748	01p35.3	8454588
RPA3	replication protein A3	Nucleotide excision repair	HGNC:10291	6119	ENSG00000106399	07p21.3	8454588
RPAIN	RPA interacting protein		HGNC:28641	84268	ENSG00000129197	17p13.2	16135809|16008515
RPAP1	RNA polymerase II associated protein 1		HGNC:24567	26015	ENSG00000103932	15q15.1	10718198
RPAP2	RNA polymerase II associated protein 2		HGNC:25791	79871	ENSG00000122484	01p22.1	17643375|22781759
RPAP3	RNA polymerase II associated protein 3	Tetratricopeptide repeat domain containing	HGNC:26151	79657	ENSG00000005175	12q13.11	17643375
RPF1	ribosome production factor 1 homolog		HGNC:30350	80135	ENSG00000117133	01p22.3	11864606
RPF2	ribosome production factor 2 homolog		HGNC:20870	84154	ENSG00000197498	06q21	12048200
RPL10	ribosomal protein L10	L ribosomal proteins	HGNC:10298	6134	ENSG00000147403	Xq28	9582194
RPL10A	ribosomal protein L10a	L ribosomal proteins	HGNC:10299	4736	ENSG00000198755	06p21.31	7609734|9647638
RPL11	ribosomal protein L11	L ribosomal proteins	HGNC:10301	6135	ENSG00000142676	01p36.11	9582194|10343117
RPL12	ribosomal protein L12	L ribosomal proteins	HGNC:10302	6136	ENSG00000197958	09q33.3	8441690
RPL13	ribosomal protein L13		HGNC:10303	6137	ENSG00000167526	16q24.3	9582194
RPL13A	ribosomal protein L13a	L ribosomal proteins	HGNC:10304	23521	ENSG00000142541	19q13.33
RPL14	ribosomal protein L14	L ribosomal proteins	HGNC:10305	9045	ENSG00000188846	03p22.1	9480843
RPL15	ribosomal protein L15	L ribosomal proteins	HGNC:10306	6138	ENSG00000174748	03p24.2	9582194
RPL17	ribosomal protein L17	L ribosomal proteins	HGNC:10307	6139	ENSG00000265681	18q21.1	2402465|9582194
RPL18	ribosomal protein L18		HGNC:10310	6141	ENSG00000063177	19q13	8218404
RPL18A	ribosomal protein L18a	L ribosomal proteins	HGNC:10311	6142	ENSG00000105640	19p13.11	9582194
RPL19	ribosomal protein L19	L ribosomal proteins	HGNC:10312	6143	ENSG00000108298	17q12	1577483
RPL23	ribosomal protein L23	L ribosomal proteins	HGNC:10316	9349	ENSG00000125691	17q12	1861993
RPL23A	ribosomal protein L23a	L ribosomal proteins	HGNC:10317	6147	ENSG00000198242	17q11.2	9417910
RPL24	ribosomal protein L24	L ribosomal proteins	HGNC:10325	6152	ENSG00000114391	03q12.3	9582194
RPL26	ribosomal protein L26	L ribosomal proteins	HGNC:10327	6154	ENSG00000161970	17p13.1	8479925
RPL27	ribosomal protein L27	L ribosomal proteins	HGNC:10328	6155	ENSG00000131469	17q21	1302024
RPL27A	ribosomal protein L27a	L ribosomal proteins	HGNC:10329	6157	ENSG00000166441	11p15	7772601|9582194
RPL3	ribosomal protein L3	L ribosomal proteins	HGNC:10332	6122	ENSG00000100316	22q13.1	2891103|9582194
RPL30	ribosomal protein L30	L ribosomal proteins	HGNC:10333	6156	ENSG00000156482	08q22.2	1577483
RPL31	ribosomal protein L31	L ribosomal proteins	HGNC:10334	6160	ENSG00000071082	02q11.2	2780320|11875025
RPL32	ribosomal protein L32	L ribosomal proteins	HGNC:10336	6161	ENSG00000144713	03p25.2	9284913
RPL34	ribosomal protein L34	L ribosomal proteins	HGNC:10340	6164	ENSG00000109475	04q25	9582194|7490091
RPL35	ribosomal protein L35	L ribosomal proteins	HGNC:10344	11224	ENSG00000136942	09q33.3	11401437
RPL35A	ribosomal protein L35a	L ribosomal proteins	HGNC:10345	6165	ENSG00000182899	03q29	1577483|8786106
RPL36	ribosomal protein L36	L ribosomal proteins	HGNC:13631	25873	ENSG00000130255	19p13.2
RPL36A	ribosomal protein L36a	L ribosomal proteins	HGNC:10359	6173	ENSG00000241343	Xq22.1	3461443
RPL37	ribosomal protein L37	L ribosomal proteins	HGNC:10347	6167	ENSG00000145592	05p13.1	7545944|9582194
RPL37A	ribosomal protein L37a	L ribosomal proteins	HGNC:10348	6168	ENSG00000197756	02q35	1437567
RPL38	ribosomal protein L38	L ribosomal proteins	HGNC:10349	6169	ENSG00000172809	17q25.1	9582194
RPL4	ribosomal protein L4	L ribosomal proteins	HGNC:10353	6124	ENSG00000174444	15q22.31	9582194|8268230
RPL5	ribosomal protein L5	Protein phosphatase 1 regulatory subunits|L ribosomal proteins	HGNC:10360	6125	ENSG00000122406	01p22.1	7937132|7772601
RPL6	ribosomal protein L6	L ribosomal proteins	HGNC:10362	6128	ENSG00000089009	12q24.13	8479925|8457378
RPL7	ribosomal protein L7	L ribosomal proteins	HGNC:10363	6129	ENSG00000147604	08q21.11	8360149|8441630
RPL7A	ribosomal protein L7a	L ribosomal proteins	HGNC:10364	6130	ENSG00000148303	09q34.2	2403926|2966065
RPL7L1	ribosomal protein L7 like 1	L ribosomal proteins	HGNC:21370	285855	ENSG00000146223	06p21.1
RPL8	ribosomal protein L8	L ribosomal proteins	HGNC:10368	6132	ENSG00000161016	08q24.3	7506540|9582194
RPL9	ribosomal protein L9	L ribosomal proteins	HGNC:10369	6133	ENSG00000163682	04p14	8597601|8415001
RPLP0	ribosomal protein lateral stalk subunit P0	L ribosomal proteins	HGNC:10371	6175	ENSG00000089157	12q24.23	9582194
[truncated: 317 more rows]

## Sheet: FiPer Average
Gene	description	family	hgnc_id	entrez_id	ensemble_id	location	pubmed_id
[truncated: 1,424 more rows]

[truncated: 6 more sheets: FiPer Slope, FiPer Fixed, FiPer AUC, FiPer Consensus, curated_Hart2014, curated_BAGEL_nonEssential]
