# Supplementary material for: CoRe: a robustly benchmarked R package for identifying core-fitness genes in genome-wide pooled CRISPR-Cas9 screens
Source: BMC Genomics. 2021 Nov 17;22:828. doi: 10.1186/s12864-021-08129-5 (PMC8597285; doi:10.1186/s12864-021-08129-5)
Supplement: Supplementary file 3 — Additional File 3: Table S2. Positive and negative control genes and their membership to training sets and DepMap datasets. [file 12864_2021_8129_MOESM3_ESM.xlsx]

## Sheet: Description
Table S2 - Positive and negative control genes and their membership to training set and DepMap datasets.

## Sheet: PositiveControls
Gene	Included into any of the training set	Included in the DepMap dataset (Pacini 2021)
ACIN1	FALSE	TRUE
ACTB	TRUE	TRUE
ACTL6A	TRUE	TRUE
ALYREF	TRUE	TRUE
AQR	TRUE	TRUE
ARID4A	FALSE	TRUE
ARID4B	FALSE	TRUE
ATF2	FALSE	TRUE
ATXN7	TRUE	TRUE
ATXN7L3	FALSE	TRUE
BCAS2	FALSE	TRUE
BRD1	FALSE	TRUE
BRD8	FALSE	TRUE
BRMS1	FALSE	TRUE
BRPF1	FALSE	TRUE
BRPF3	FALSE	TRUE
BUD31	TRUE	TRUE
CCDC12	FALSE	TRUE
CDC40	TRUE	TRUE
CDC5L	TRUE	TRUE
CHD3	FALSE	TRUE
CHD4	FALSE	TRUE
CHERP	TRUE	TRUE
CLOCK	FALSE	TRUE
CREBBP	FALSE	TRUE
CRNKL1	TRUE	TRUE
CTNNBL1	FALSE	TRUE
CWC15	FALSE	FALSE
DDX23	FALSE	TRUE
DDX39B	FALSE	TRUE
DDX42	FALSE	TRUE
DDX46	TRUE	TRUE
DDX5	FALSE	TRUE
DHX15	TRUE	TRUE
DHX16	FALSE	TRUE
DHX38	FALSE	TRUE
DHX8	TRUE	TRUE
DMAP1	TRUE	TRUE
DNA2	FALSE	FALSE
DR1	FALSE	TRUE
EFTUD2	TRUE	TRUE
EIF4A3	TRUE	TRUE
ELP1	FALSE	TRUE
ELP2	FALSE	TRUE
ELP3	FALSE	TRUE
ELP4	FALSE	TRUE
ELP5	FALSE	TRUE
ELP6	FALSE	TRUE
ENY2	FALSE	TRUE
EP300	FALSE	TRUE
EP400	FALSE	TRUE
EPC1	FALSE	TRUE
FAU	TRUE	TRUE
FEN1	FALSE	TRUE
GATAD2A	FALSE	TRUE
GATAD2B	FALSE	TRUE
GPS2	FALSE	TRUE
H1F0	FALSE	FALSE
H1FNT	FALSE	FALSE
H1FOO	TRUE	FALSE
H1FX	FALSE	FALSE
H2AC1	FALSE	TRUE
H2AC11	FALSE	TRUE
H2AC12	FALSE	TRUE
H2AC13	FALSE	FALSE
H2AC14	FALSE	FALSE
H2AC15	FALSE	TRUE
H2AC16	FALSE	TRUE
H2AC17	FALSE	TRUE
H2AC18	FALSE	FALSE
H2AC19	FALSE	FALSE
H2AC20	FALSE	TRUE
H2AC21	FALSE	TRUE
H2AC4	FALSE	TRUE
H2AC6	FALSE	TRUE
H2AC7	FALSE	TRUE
H2AC8	FALSE	TRUE
H2AFB1	FALSE	FALSE
H2AFB2	FALSE	FALSE
H2AFB3	FALSE	FALSE
H2AFJ	FALSE	FALSE
H2AFV	FALSE	FALSE
H2AFVP1	FALSE	FALSE
H2AFX	FALSE	FALSE
H2AFY	FALSE	FALSE
H2AFY2	FALSE	FALSE
H2AFZ	FALSE	FALSE
H2AFZP1	FALSE	FALSE
H2AFZP2	FALSE	FALSE
H2AFZP3	FALSE	FALSE
H2AFZP4	FALSE	FALSE
H2AFZP5	FALSE	FALSE
H2AFZP6	FALSE	FALSE
H2AW	FALSE	TRUE
H2BC1	FALSE	TRUE
H2BC10	FALSE	TRUE
H2BC11	FALSE	TRUE
H2BC12	FALSE	TRUE
H2BC13	FALSE	TRUE
H2BC14	FALSE	TRUE
H2BC15	FALSE	TRUE
H2BC17	FALSE	TRUE
H2BC18	FALSE	TRUE
H2BC21	FALSE	TRUE
H2BC3	FALSE	TRUE
H2BC4	FALSE	TRUE
H2BC5	FALSE	TRUE
H2BC6	FALSE	TRUE
H2BC7	FALSE	TRUE
H2BC8	FALSE	TRUE
H2BC9	FALSE	TRUE
H2BFM	TRUE	FALSE
H2BFS	FALSE	FALSE
H2BFWT	TRUE	FALSE
H2BFXP	FALSE	FALSE
H2BU1	FALSE	TRUE
H3C1	FALSE	TRUE
H3C10	FALSE	TRUE
H3C11	FALSE	TRUE
H3C12	FALSE	TRUE
H3C13	FALSE	TRUE
H3C14	FALSE	FALSE
H3C15	FALSE	FALSE
H3C2	FALSE	TRUE
H3C3	FALSE	TRUE
H3C4	FALSE	TRUE
H3C6	FALSE	TRUE
H3C7	FALSE	TRUE
H3C8	FALSE	TRUE
H3F3A	FALSE	FALSE
H3F3AP1	FALSE	FALSE
H3F3AP2	FALSE	FALSE
H3F3B	FALSE	FALSE
H3F3C	FALSE	FALSE
H4-16	FALSE	TRUE
H4C1	FALSE	TRUE
H4C11	FALSE	FALSE
H4C12	FALSE	FALSE
H4C13	FALSE	TRUE
H4C14	FALSE	FALSE
H4C15	FALSE	FALSE
H4C2	FALSE	TRUE
H4C3	FALSE	TRUE
H4C4	FALSE	TRUE
H4C5	FALSE	TRUE
H4C6	FALSE	TRUE
H4C8	FALSE	TRUE
H4C9	FALSE	TRUE
HAT1	FALSE	TRUE
HCFC1	TRUE	TRUE
HDAC1	FALSE	TRUE
HDAC10	FALSE	TRUE
HDAC2	FALSE	TRUE
HDAC3	TRUE	TRUE
HDAC8	FALSE	TRUE
HIST1H1A	FALSE	FALSE
HIST1H1B	FALSE	FALSE
HIST1H1C	FALSE	FALSE
HIST1H1D	FALSE	FALSE
HIST1H1E	FALSE	FALSE
HIST1H1PS1	FALSE	FALSE
HIST1H1PS2	FALSE	FALSE
HIST1H1T	FALSE	FALSE
HIST1H2AA	TRUE	FALSE
HIST1H2AB	FALSE	FALSE
HIST1H2AC	FALSE	FALSE
HIST1H2AD	FALSE	FALSE
HIST1H2AE	FALSE	FALSE
HIST1H2AG	FALSE	FALSE
HIST1H2AH	FALSE	FALSE
HIST1H2AI	FALSE	FALSE
HIST1H2AJ	TRUE	FALSE
HIST1H2AK	FALSE	FALSE
HIST1H2AL	FALSE	FALSE
HIST1H2AM	FALSE	FALSE
HIST1H2APS1	FALSE	FALSE
HIST1H2APS2	FALSE	FALSE
HIST1H2APS3	FALSE	FALSE
HIST1H2APS4	FALSE	FALSE
HIST1H2APS5	FALSE	FALSE
HIST1H2BA	TRUE	FALSE
HIST1H2BB	FALSE	FALSE
HIST1H2BC	FALSE	FALSE
HIST1H2BD	FALSE	FALSE
HIST1H2BE	FALSE	FALSE
HIST1H2BF	FALSE	FALSE
HIST1H2BG	FALSE	FALSE
HIST1H2BH	FALSE	FALSE
HIST1H2BI	FALSE	FALSE
HIST1H2BJ	FALSE	FALSE
HIST1H2BK	FALSE	FALSE
HIST1H2BL	FALSE	FALSE
HIST1H2BM	FALSE	FALSE
HIST1H2BN	FALSE	FALSE
HIST1H2BO	FALSE	FALSE
HIST1H2BPS1	FALSE	FALSE
HIST1H2BPS2	FALSE	FALSE
HIST1H3A	FALSE	FALSE
HIST1H3B	FALSE	FALSE
HIST1H3C	FALSE	FALSE
HIST1H3D	FALSE	FALSE
HIST1H3E	FALSE	FALSE
HIST1H3F	FALSE	FALSE
HIST1H3G	FALSE	FALSE
HIST1H3H	FALSE	FALSE
HIST1H3I	FALSE	FALSE
HIST1H3J	FALSE	FALSE
HIST1H3PS1	FALSE	FALSE
HIST1H4A	FALSE	FALSE
HIST1H4B	FALSE	FALSE
HIST1H4C	FALSE	FALSE
HIST1H4D	FALSE	FALSE
HIST1H4E	FALSE	FALSE
HIST1H4F	FALSE	FALSE
HIST1H4G	TRUE	FALSE
HIST1H4H	FALSE	FALSE
HIST1H4I	FALSE	FALSE
HIST1H4J	FALSE	FALSE
HIST1H4K	FALSE	FALSE
HIST1H4L	FALSE	FALSE
HIST1H4PS1	FALSE	FALSE
HIST2H2AA3	TRUE	FALSE
HIST2H2AA4	FALSE	FALSE
HIST2H2AB	FALSE	FALSE
HIST2H2AC	FALSE	FALSE
HIST2H2BA	FALSE	FALSE
HIST2H2BB	FALSE	FALSE
HIST2H2BC	FALSE	FALSE
HIST2H2BD	FALSE	FALSE
HIST2H2BE	FALSE	FALSE
HIST2H2BF	FALSE	FALSE
HIST2H3A	FALSE	FALSE
HIST2H3C	FALSE	FALSE
HIST2H3D	FALSE	FALSE
HIST2H3PS2	FALSE	FALSE
HIST2H4A	FALSE	FALSE
HIST2H4B	FALSE	FALSE
HIST3H2A	FALSE	FALSE
HIST3H2BA	FALSE	FALSE
HIST3H2BB	FALSE	FALSE
HIST3H3	FALSE	FALSE
HIST4H4	FALSE	FALSE
HMG20B	FALSE	TRUE
HNRNPA1	FALSE	TRUE
HNRNPA1L2	FALSE	TRUE
HNRNPA1P60	FALSE	FALSE
HNRNPA3	FALSE	TRUE
HNRNPC	TRUE	TRUE
HNRNPK	TRUE	TRUE
HNRNPM	TRUE	TRUE
HNRNPU	TRUE	TRUE
HSPA1A	FALSE	FALSE
HSPA1B	FALSE	FALSE
HSPA1L	FALSE	TRUE
HSPA2	FALSE	TRUE
HSPA6	FALSE	TRUE
HSPA8	FALSE	TRUE
IFNG	FALSE	TRUE
ING3	FALSE	TRUE
ING4	FALSE	TRUE
ING5	FALSE	TRUE
ISY1	FALSE	TRUE
JADE1	FALSE	TRUE
JADE2	FALSE	TRUE
JADE3	FALSE	TRUE
KANSL1	FALSE	TRUE
KANSL2	FALSE	TRUE
KANSL3	TRUE	TRUE
KAT14	FALSE	TRUE
KAT2A	FALSE	TRUE
KAT2B	FALSE	TRUE
KAT5	FALSE	TRUE
KAT6A	FALSE	TRUE
KAT6B	FALSE	TRUE
KAT7	FALSE	TRUE
KAT8	TRUE	TRUE
KDM1A	FALSE	TRUE
LIG1	FALSE	TRUE
LSM2	TRUE	TRUE
LSM3	FALSE	TRUE
LSM4	TRUE	TRUE
LSM5	FALSE	TRUE
LSM6	TRUE	TRUE
LSM7	TRUE	TRUE
LSM8	FALSE	FALSE
MAGOH	TRUE	TRUE
MAGOHB	FALSE	TRUE
MBD3	FALSE	TRUE
MBIP	FALSE	TRUE
MCM2	FALSE	TRUE
MCM3	TRUE	TRUE
MCM4	TRUE	TRUE
MCM5	TRUE	TRUE
MCM6	FALSE	TRUE
MCM7	TRUE	TRUE
MCRS1	FALSE	TRUE
MEAF6	FALSE	TRUE
MORF4L1	FALSE	TRUE
MORF4L2	FALSE	TRUE
MRGBP	FALSE	TRUE
MRPL13	FALSE	TRUE
MSL1	FALSE	TRUE
MSL2	FALSE	TRUE
MSL3	FALSE	TRUE
MTA1	FALSE	TRUE
MTA2	FALSE	TRUE
MTA3	FALSE	TRUE
NCBP1	TRUE	TRUE
NCBP2	TRUE	TRUE
NCOA1	FALSE	TRUE
NCOA2	FALSE	TRUE
NCOR1	FALSE	TRUE
NCOR2	FALSE	TRUE
OGT	TRUE	TRUE
PAX3	FALSE	TRUE
PCBP1	FALSE	TRUE
PCNA	TRUE	TRUE
PHF20	FALSE	TRUE
PHF21A	FALSE	TRUE
PHF5A	TRUE	TRUE
PLRG1	TRUE	TRUE
POLA1	FALSE	TRUE
POLA2	TRUE	TRUE
POLD1	FALSE	TRUE
POLD2	FALSE	TRUE
POLD3	FALSE	TRUE
POLD4	FALSE	TRUE
POLE	FALSE	TRUE
POLE2	FALSE	TRUE
POLE3	FALSE	TRUE
POLE4	FALSE	TRUE
POLR1A	TRUE	TRUE
POLR1B	TRUE	TRUE
POLR1C	TRUE	TRUE
POLR1D	FALSE	TRUE
POLR1E	FALSE	TRUE
POLR2A	TRUE	FALSE
POLR2B	TRUE	TRUE
POLR2C	TRUE	TRUE
POLR2D	TRUE	TRUE
POLR2E	TRUE	TRUE
POLR2F	TRUE	TRUE
POLR2G	TRUE	TRUE
POLR2H	TRUE	TRUE
POLR2I	TRUE	TRUE
POLR2J	FALSE	FALSE
POLR2J2	FALSE	FALSE
POLR2J3	FALSE	FALSE
POLR2K	FALSE	TRUE
POLR2L	TRUE	TRUE
POLR3A	TRUE	TRUE
POLR3B	FALSE	TRUE
POLR3C	TRUE	TRUE
POLR3D	FALSE	TRUE
POLR3F	FALSE	TRUE
POLR3G	FALSE	TRUE
POLR3GL	FALSE	TRUE
POLR3H	TRUE	TRUE
POLR3K	TRUE	TRUE
POMP	FALSE	TRUE
PPIE	TRUE	TRUE
PPIH	FALSE	TRUE
PPIL1	FALSE	TRUE
PQBP1	FALSE	TRUE
PRIM1	TRUE	TRUE
PRIM2	FALSE	FALSE
PRPF18	TRUE	TRUE
PRPF19	TRUE	TRUE
PRPF3	TRUE	TRUE
PRPF31	TRUE	TRUE
PRPF38A	TRUE	TRUE
PRPF38B	TRUE	TRUE
PRPF4	TRUE	TRUE
PRPF40A	FALSE	TRUE
PRPF40B	FALSE	TRUE
PRPF6	FALSE	TRUE
PRPF8	TRUE	TRUE
PSMA1	TRUE	TRUE
PSMA2	TRUE	TRUE
PSMA3	TRUE	TRUE
PSMA4	TRUE	TRUE
PSMA5	TRUE	TRUE
PSMA6	TRUE	TRUE
PSMA6P4	FALSE	FALSE
PSMA7	TRUE	TRUE
PSMA8	FALSE	TRUE
PSMB1	TRUE	TRUE
PSMB10	FALSE	TRUE
PSMB11	FALSE	TRUE
PSMB2	TRUE	TRUE
PSMB3	TRUE	TRUE
PSMB4	TRUE	TRUE
PSMB5	TRUE	TRUE
PSMB6	TRUE	TRUE
PSMB7	TRUE	TRUE
PSMB8	FALSE	TRUE
PSMB9	FALSE	TRUE
PSMC1	TRUE	TRUE
PSMC1P4	FALSE	FALSE
PSMC2	TRUE	TRUE
PSMC3	TRUE	TRUE
PSMC4	TRUE	TRUE
PSMC5	TRUE	TRUE
PSMC6	TRUE	TRUE
PSMD1	TRUE	TRUE
PSMD11	TRUE	TRUE
PSMD12	TRUE	TRUE
PSMD13	TRUE	TRUE
PSMD14	TRUE	TRUE
PSMD2	TRUE	TRUE
PSMD3	TRUE	TRUE
PSMD4	TRUE	TRUE
PSMD6	FALSE	TRUE
PSMD7	TRUE	TRUE
PSMD8	FALSE	TRUE
PSME1	FALSE	TRUE
PSME2	FALSE	TRUE
PSME3	FALSE	TRUE
PSME4	FALSE	TRUE
PSMF1	FALSE	TRUE
PUF60	TRUE	TRUE
RBBP4	FALSE	TRUE
RBBP7	FALSE	TRUE
RBM17	TRUE	TRUE
RBM22	TRUE	TRUE
RBM25	TRUE	TRUE
RBM8A	TRUE	TRUE
RBMX	TRUE	TRUE
RCOR1	FALSE	TRUE
REST	FALSE	TRUE
RFC1	FALSE	TRUE
RFC2	TRUE	TRUE
RFC3	FALSE	TRUE
RFC4	TRUE	TRUE
RFC5	TRUE	TRUE
RNASEH1	FALSE	TRUE
RNASEH2A	FALSE	TRUE
RNASEH2B	FALSE	TRUE
RNASEH2C	FALSE	TRUE
RPA1	TRUE	TRUE
RPA2	TRUE	TRUE
RPA3	FALSE	TRUE
RPA4	FALSE	TRUE
RPL10	FALSE	TRUE
RPL10A	TRUE	TRUE
RPL10L	FALSE	TRUE
RPL11	TRUE	TRUE
RPL12	TRUE	TRUE
RPL13	TRUE	TRUE
RPL13A	TRUE	TRUE
RPL14	TRUE	TRUE
RPL15	FALSE	TRUE
RPL17	FALSE	TRUE
RPL18	TRUE	TRUE
RPL18A	TRUE	TRUE
RPL19	TRUE	TRUE
RPL21	FALSE	TRUE
RPL22	FALSE	TRUE
RPL22L1	FALSE	TRUE
RPL23	TRUE	TRUE
RPL23A	TRUE	TRUE
RPL24	TRUE	TRUE
RPL26	TRUE	TRUE
RPL26L1	FALSE	TRUE
RPL27	TRUE	TRUE
RPL27A	TRUE	TRUE
RPL28	FALSE	TRUE
RPL29	FALSE	TRUE
RPL3	TRUE	TRUE
RPL30	TRUE	TRUE
RPL31	TRUE	TRUE
RPL32	TRUE	TRUE
RPL34	TRUE	TRUE
RPL35	TRUE	TRUE
RPL35A	TRUE	TRUE
RPL36	TRUE	TRUE
RPL36A	FALSE	TRUE
RPL36AL	FALSE	TRUE
RPL37	TRUE	TRUE
RPL37A	TRUE	TRUE
RPL38	TRUE	TRUE
RPL39	FALSE	FALSE
RPL3L	FALSE	TRUE
RPL4	TRUE	TRUE
RPL40	FALSE	FALSE
RPL41	FALSE	FALSE
RPL5	FALSE	TRUE
RPL6	TRUE	TRUE
RPL7	TRUE	TRUE
RPL7A	TRUE	TRUE
RPL8	TRUE	TRUE
RPL9	FALSE	TRUE
RPLP0	TRUE	TRUE
RPLP1	TRUE	TRUE
RPLP2	TRUE	TRUE
RPP0	FALSE	FALSE
RPP1	FALSE	FALSE
RPP2	FALSE	FALSE
RPS10	FALSE	TRUE
RPS11	TRUE	TRUE
RPS12	TRUE	TRUE
RPS13	TRUE	TRUE
RPS14	TRUE	TRUE
RPS15	TRUE	TRUE
RPS15A	TRUE	TRUE
RPS16	TRUE	TRUE
RPS17	TRUE	FALSE
RPS18	TRUE	TRUE
RPS19	TRUE	TRUE
RPS2	TRUE	TRUE
RPS20	TRUE	TRUE
RPS21	TRUE	TRUE
RPS23	TRUE	TRUE
RPS24	TRUE	TRUE
RPS25	TRUE	TRUE
RPS26	TRUE	FALSE
RPS27	FALSE	FALSE
RPS27A	TRUE	TRUE
RPS27L	FALSE	TRUE
RPS28	FALSE	TRUE
RPS29	FALSE	TRUE
RPS3	TRUE	TRUE
RPS30	FALSE	FALSE
RPS3A	TRUE	FALSE
RPS4X	TRUE	TRUE
RPS4Y	FALSE	FALSE
RPS4Y1	FALSE	FALSE
RPS5	TRUE	TRUE
RPS6	TRUE	TRUE
RPS7	TRUE	TRUE
RPS8	TRUE	TRUE
RPS9	TRUE	TRUE
RPSA	TRUE	TRUE
RSL24D1	FALSE	TRUE
RSL24D1P11	FALSE	FALSE
RUVBL1	TRUE	TRUE
RUVBL2	TRUE	TRUE
SAP130	FALSE	TRUE
SAP18	TRUE	TRUE
SAP30	FALSE	TRUE
SAP30L	FALSE	TRUE
SART1	FALSE	TRUE
SEM1	FALSE	TRUE
SF3A1	TRUE	TRUE
SF3A2	TRUE	TRUE
SF3A3	TRUE	TRUE
SF3B1	TRUE	TRUE
SF3B2	TRUE	TRUE
SF3B3	TRUE	TRUE
SF3B4	TRUE	TRUE
SF3B5	TRUE	TRUE
SF3B6	FALSE	FALSE
SGF29	FALSE	TRUE
SLU7	TRUE	TRUE
SMNDC1	FALSE	TRUE
SNRNP200	TRUE	TRUE
SNRNP27	TRUE	TRUE
SNRNP40	FALSE	TRUE
SNRNP70	TRUE	TRUE
SNRPA	FALSE	TRUE
SNRPA1	TRUE	TRUE
SNRPB	TRUE	TRUE
SNRPB2	FALSE	TRUE
SNRPC	TRUE	TRUE
SNRPD1	TRUE	TRUE
SNRPD2	TRUE	TRUE
SNRPD3	TRUE	TRUE
SNRPE	FALSE	TRUE
SNRPF	TRUE	TRUE
SNRPG	FALSE	TRUE
SNU13	FALSE	TRUE
SNW1	TRUE	TRUE
SRSF1	TRUE	TRUE
SRSF10	FALSE	TRUE
SRSF2	TRUE	TRUE
SRSF3	TRUE	TRUE
SRSF4	FALSE	TRUE
SRSF5	FALSE	TRUE
SRSF6	FALSE	TRUE
SRSF7	TRUE	TRUE
SRSF8	FALSE	FALSE
SRSF9	FALSE	TRUE
SSBP1	FALSE	TRUE
SUDS3	FALSE	TRUE
SUPT20H	FALSE	TRUE
SUPT3H	FALSE	TRUE
SUPT7L	FALSE	TRUE
SYF2	FALSE	TRUE
TADA1	FALSE	TRUE
TADA2A	FALSE	TRUE
TADA2B	FALSE	TRUE
TADA3	FALSE	TRUE
TAF10	FALSE	TRUE
TAF12	FALSE	TRUE
TAF5L	FALSE	TRUE
TAF6L	FALSE	TRUE
TAF9	FALSE	TRUE
TBL1X	FALSE	TRUE
TBL1XR1	FALSE	TRUE
TCERG1	TRUE	TRUE
THOC1	FALSE	TRUE
THOC2	TRUE	TRUE
THOC3	TRUE	TRUE
TRA2A	FALSE	TRUE
TRA2B	FALSE	TRUE
TRRAP	TRUE	TRUE
TXNL4A	TRUE	TRUE
U2AF1	TRUE	FALSE
U2AF2	TRUE	TRUE
U2SURP	FALSE	TRUE
UBA52	TRUE	TRUE
USP22	FALSE	TRUE
USP39	TRUE	TRUE
VPS72	FALSE	TRUE
WBP11	FALSE	TRUE
WDR5	FALSE	TRUE
XAB2	TRUE	TRUE
YEATS2	FALSE	TRUE
YEATS4	FALSE	TRUE
ZMAT2	FALSE	TRUE
ZNRD1	FALSE	TRUE
ZZZ3	FALSE	TRUE

## Sheet: NegativeControls
Gene	Included into any of the training set	Included in the DepMap dataset (Pacini 2021)
AARSP1	FALSE	FALSE
ABCD1P2	FALSE	FALSE
ABCD1P3	FALSE	FALSE
ABCD1P5	FALSE	FALSE
ABCF2P1	FALSE	FALSE
ABCF2P2	FALSE	FALSE
ABHD16B	FALSE	TRUE
ABHD17AP1	FALSE	FALSE
ABHD17AP9	FALSE	FALSE
ABT1P1	FALSE	FALSE
ACE3P	FALSE	FALSE
ACOD1	FALSE	TRUE
ACOX1	FALSE	TRUE
ACSL4	FALSE	TRUE
ACSM5P1	FALSE	FALSE
ACTBP14	FALSE	FALSE
ACTBP6	FALSE	FALSE
ACTBP9	FALSE	FALSE
ACTG1P11	FALSE	FALSE
ACTG1P12	FALSE	FALSE
ACTG1P16	FALSE	FALSE
ACTG1P18	FALSE	FALSE
ACTG1P19	FALSE	FALSE
ACTG1P2	FALSE	FALSE
ACTG1P21	FALSE	FALSE
ACTG1P4	FALSE	FALSE
ACTG1P9	FALSE	FALSE
ACTL7A	TRUE	TRUE
ACTR3BP1	FALSE	FALSE
ACTR3BP2	FALSE	FALSE
ACTR3BP3	FALSE	FALSE
ACTR3BP4	FALSE	FALSE
ACTR3BP5	FALSE	FALSE
ACTR3BP6	FALSE	FALSE
ACTR3P2	FALSE	FALSE
ACTR3P3	FALSE	FALSE
ACTR6P1	FALSE	FALSE
ACTRT1	TRUE	TRUE
ACVR1B	FALSE	TRUE
ADAD1P2	FALSE	FALSE
ADAM1A	FALSE	FALSE
ADAM20	TRUE	TRUE
ADAM20P2	FALSE	FALSE
ADAM21P1	FALSE	FALSE
ADAM24P	FALSE	FALSE
ADAM30	TRUE	TRUE
ADAM3A	FALSE	FALSE
ADAM3B	FALSE	FALSE
ADAM5	FALSE	FALSE
ADAM6	FALSE	FALSE
ADGRF5P2	FALSE	FALSE
ADGRL3-AS1	FALSE	FALSE
ADH5P2	FALSE	FALSE
ADH5P3	FALSE	FALSE
ADH5P4	FALSE	FALSE
ADIPOQ-AS1	FALSE	FALSE
ADIPOR1P1	FALSE	FALSE
ADIPOR1P2	FALSE	FALSE
ADTRP	FALSE	TRUE
AGBL1-AS1	FALSE	FALSE
AGGF1P4	FALSE	FALSE
AGKP1	FALSE	FALSE
AGPAT1	FALSE	TRUE
AGPAT2	FALSE	TRUE
AGPAT5P1	FALSE	FALSE
AHCYP2	FALSE	FALSE
AHCYP3	FALSE	FALSE
AHCYP4	FALSE	FALSE
AHCYP5	FALSE	FALSE
AHCYP7	FALSE	FALSE
AHCYP8	FALSE	FALSE
AIG1P1	FALSE	FALSE
AIMP1P1	FALSE	FALSE
AIRN	FALSE	FALSE
AK2	FALSE	TRUE
AK2P2	FALSE	FALSE
AK3P4	FALSE	FALSE
AK4P4	FALSE	FALSE
AK4P5	FALSE	FALSE
AK4P6	FALSE	FALSE
AKIRIN1P1	FALSE	FALSE
AKIRIN1P2	FALSE	FALSE
AKIRIN2P1	FALSE	FALSE
AKR1B10P1	FALSE	FALSE
AKR1B10P2	FALSE	FALSE
AKR1B1P2	FALSE	FALSE
AKR1B1P6	FALSE	FALSE
AKR1B1P8	FALSE	FALSE
ALDH18A1	FALSE	TRUE
ALDH7A1P2	FALSE	FALSE
ALDH7A1P3	FALSE	FALSE
ALDH7A1P4	FALSE	FALSE
ALDOAP1	FALSE	FALSE
ALDOAP2	FALSE	FALSE
ALG12	FALSE	TRUE
ALG1L12P	FALSE	FALSE
ALG3P1	FALSE	FALSE
ALG9-IT1	FALSE	FALSE
ALKBH3-AS1	FALSE	FALSE
ALOX12P1	FALSE	FALSE
AMD1P2	FALSE	FALSE
AMELY	FALSE	FALSE
AMIGO3	FALSE	TRUE
AMMECR1-IT1	FALSE	FALSE
AMY1A	FALSE	FALSE
AMY1B	FALSE	FALSE
AMY1C	FALSE	FALSE
AMYP1	FALSE	FALSE
ANKH	FALSE	TRUE
ANKRD20A2	FALSE	FALSE
ANKRD20A3	FALSE	FALSE
ANKRD33B-AS1	FALSE	FALSE
ANKRD34C-AS1	FALSE	FALSE
ANKRD36BP1	FALSE	FALSE
ANKRD54	FALSE	TRUE
ANKRD54P1	FALSE	FALSE
ANKRD60	TRUE	FALSE
ANKRD66	FALSE	TRUE
ANP32AP1	FALSE	FALSE
ANP32BP2	FALSE	FALSE
ANP32BP3	FALSE	FALSE
ANP32C	FALSE	FALSE
ANP32D	FALSE	TRUE
ANXA2P1	FALSE	FALSE
AP1B1P1	FALSE	FALSE
AP1S2P1	FALSE	FALSE
API5P1	FALSE	FALSE
APOBEC3AP1	FALSE	FALSE
APOC4	FALSE	TRUE
APOOP1	FALSE	FALSE
APOOP3	FALSE	FALSE
APOOP4	FALSE	FALSE
APOOP5	FALSE	FALSE
AQP7P3	FALSE	FALSE
AQP7P4	FALSE	FALSE
ARAFP1	FALSE	FALSE
ARAFP2	FALSE	FALSE
ARAFP3	FALSE	FALSE
ARF1P1	FALSE	FALSE
ARF1P2	FALSE	FALSE
ARF1P3	FALSE	FALSE
ARF4P1	FALSE	FALSE
ARGFXP1	FALSE	FALSE
ARHGAP23P1	FALSE	FALSE
ARHGAP26-AS1	FALSE	FALSE
ARHGAP42P1	FALSE	FALSE
ARHGAP42P3	FALSE	FALSE
ARHGAP42P4	FALSE	FALSE
ARHGAP42P5	FALSE	FALSE
ARHGDIA	FALSE	TRUE
ARHGEF19-AS1	FALSE	FALSE
ARHGEF2	FALSE	TRUE
ARHGEF3-AS1	FALSE	FALSE
ARHGEF9-IT1	FALSE	FALSE
ARID1B	FALSE	TRUE
ARIH2P1	FALSE	FALSE
ARL2-SNX15	FALSE	FALSE
ARL2BPP1	FALSE	FALSE
ARL2BPP10	FALSE	FALSE
ARL2BPP2	FALSE	FALSE
ARL2BPP3	FALSE	FALSE
ARL2BPP5	FALSE	FALSE
ARL2BPP6	FALSE	FALSE
ARL2BPP7	FALSE	FALSE
ARL2BPP8	FALSE	FALSE
ARL4AP1	FALSE	FALSE
ARL4C	FALSE	TRUE
ARL4D	FALSE	TRUE
ARL5AP1	FALSE	FALSE
ARL6IP1P2	FALSE	FALSE
ARL6IP1P3	FALSE	FALSE
ARMC10P1	FALSE	FALSE
ARMC8P1	FALSE	FALSE
ARMCX7P	FALSE	FALSE
ARMH2	FALSE	FALSE
ARMS2	FALSE	TRUE
ARPC3P2	FALSE	FALSE
ARPC3P5	FALSE	FALSE
ART2P	FALSE	FALSE
ASB10	FALSE	TRUE
ASB17	TRUE	TRUE
ASCL5	FALSE	TRUE
ASNSP6	FALSE	FALSE
ASS1P11	FALSE	FALSE
ASS1P4	FALSE	FALSE
ASS1P5	FALSE	FALSE
ASS1P6	FALSE	FALSE
ASS1P7	FALSE	FALSE
ASS1P9	FALSE	FALSE
ASTN2-AS1	FALSE	FALSE
ATF4P1	FALSE	FALSE
ATF4P2	FALSE	FALSE
ATF4P3	FALSE	FALSE
ATF4P4	FALSE	FALSE
ATG10-AS1	FALSE	FALSE
ATG10-IT1	FALSE	FALSE
ATG3P1	FALSE	FALSE
ATG4AP1	FALSE	FALSE
ATP11A-AS1	FALSE	FALSE
ATP13A4-AS1	FALSE	FALSE
ATP1B4	FALSE	TRUE
ATP2B2-IT1	FALSE	FALSE
ATP2B2-IT2	FALSE	FALSE
ATP5F1AP2	FALSE	FALSE
ATP5F1AP3	FALSE	FALSE
ATP5F1AP4	FALSE	FALSE
ATP5F1AP7	FALSE	FALSE
ATP5F1AP8	FALSE	FALSE
ATP5F1BP1	FALSE	FALSE
ATP5MC1P7	FALSE	FALSE
ATP5MC1P8	FALSE	FALSE
ATP5MC2P1	FALSE	FALSE
ATP5MC2P4	FALSE	FALSE
ATP5MF-PTCD1	FALSE	FALSE
ATP5MFP1	FALSE	FALSE
ATP5MFP3	FALSE	FALSE
ATP5MGP2	FALSE	FALSE
ATP5MGP4	FALSE	FALSE
ATP5MGP5	FALSE	FALSE
ATP5MGP7	FALSE	FALSE
ATP5PBP4	FALSE	FALSE
ATP5PBP6	FALSE	FALSE
ATP5PBP7	FALSE	FALSE
ATP5PDP1	FALSE	FALSE
ATP5PDP3	FALSE	FALSE
ATP5PFP1	FALSE	FALSE
ATP6V0CP1	FALSE	FALSE
ATP6V0E1P2	FALSE	FALSE
ATP6V0E1P4	FALSE	FALSE
ATP6V1B2	FALSE	TRUE
ATP6V1G1P6	FALSE	FALSE
ATP6V1G1P7	FALSE	FALSE
ATP6V1G2-DDX39B	FALSE	FALSE
ATP8A2P2	FALSE	FALSE
AVEN	FALSE	TRUE
AZU1P1	FALSE	FALSE
B3GALNT1P1	FALSE	FALSE
B3GALT4	FALSE	TRUE
B3GNT2P1	FALSE	FALSE
B3GNTL1P1	FALSE	FALSE
B3GNTL1P2	FALSE	FALSE
B4GALNT2P1	FALSE	FALSE
BAMBI	FALSE	TRUE
BANF1P3	FALSE	FALSE
BANF1P4	FALSE	FALSE
BANF1P5	FALSE	FALSE
BANF2	TRUE	TRUE
BATF3	FALSE	TRUE
BCAR1P1	FALSE	FALSE
BCAR1P2	FALSE	FALSE
BCAS2P3	FALSE	FALSE
BCL2	FALSE	TRUE
BCL6	FALSE	TRUE
BCL9P1	FALSE	FALSE
BCLAF1P1	FALSE	FALSE
BCR	FALSE	TRUE
BCRP5	FALSE	FALSE
BCRP6	FALSE	FALSE
BDP1P	FALSE	FALSE
BECN1P2	FALSE	FALSE
BEND2	TRUE	TRUE
BEND7P1	FALSE	FALSE
BHLHB9P1	FALSE	FALSE
BICD1P1	FALSE	FALSE
BICRA-AS1	FALSE	FALSE
BIN2P1	FALSE	FALSE
BIN2P2	FALSE	FALSE
BIRC6-AS1	FALSE	FALSE
BIRC8	TRUE	TRUE
BIVM-ERCC5	FALSE	FALSE
BLOC1S2P1	FALSE	FALSE
BMI1P1	FALSE	FALSE
BMP15	TRUE	TRUE
BMP2KL	FALSE	FALSE
BMP7-AS1	FALSE	FALSE
BMS1P11	FALSE	FALSE
BMS1P12	FALSE	FALSE
BMS1P19	FALSE	FALSE
BMS1P3	FALSE	FALSE
BNC2	FALSE	TRUE
BNIP3P13	FALSE	FALSE
BNIP3P18	FALSE	FALSE
BNIP3P19	FALSE	FALSE
BNIP3P20	FALSE	FALSE
BNIP3P22	FALSE	FALSE
BNIP3P23	FALSE	FALSE
BNIP3P25	FALSE	FALSE
BNIP3P28	FALSE	FALSE
BNIP3P29	FALSE	FALSE
BNIP3P31	FALSE	FALSE
BNIP3P33	FALSE	FALSE
BNIP3P36	FALSE	FALSE
BNIP3P38	FALSE	FALSE
BNIP3P8	FALSE	FALSE
BOD1L2	FALSE	TRUE
BOD1P1	FALSE	FALSE
BOD1P2	FALSE	FALSE
BOLA2	FALSE	FALSE
BOLA2P1	FALSE	FALSE
BOLA3P1	FALSE	FALSE
BOLA3P4	FALSE	FALSE
BORCS7-ASMT	FALSE	FALSE
BPESC1	FALSE	FALSE
BPIFA3	TRUE	TRUE
BPIFB5P	FALSE	FALSE
BPY2	TRUE	FALSE
BPY2B	FALSE	FALSE
BPY2C	FALSE	FALSE
BRAF	FALSE	TRUE
BRAFP1	FALSE	FALSE
BRD7P1	FALSE	FALSE
BRD7P4	FALSE	FALSE
BRD7P5	FALSE	FALSE
BRD7P6	FALSE	FALSE
BRD9P1	FALSE	FALSE
BRDTP1	FALSE	FALSE
BRI3BPP1	FALSE	FALSE
BRI3P1	FALSE	FALSE
BRIX1P1	FALSE	FALSE
BRWD1P1	FALSE	FALSE
BSN-AS1	FALSE	FALSE
BSNDP1	FALSE	FALSE
BSNDP3	FALSE	FALSE
BSNDP4	FALSE	FALSE
BTBD18	FALSE	TRUE
BTBD7P2	FALSE	FALSE
BTF3L4P1	FALSE	FALSE
BTF3L4P3	FALSE	FALSE
BTF3L4P4	FALSE	FALSE
BTF3P11	FALSE	FALSE
BTF3P12	FALSE	FALSE
BTF3P13	FALSE	FALSE
BTF3P15	FALSE	FALSE
BTF3P2	FALSE	FALSE
BTF3P5	FALSE	FALSE
BTF3P8	FALSE	FALSE
BTG3P1	FALSE	FALSE
BTG4P1	FALSE	FALSE
BUB3P1	FALSE	FALSE
BUD31	TRUE	TRUE
BUD31P1	FALSE	FALSE
BZW1P1	FALSE	FALSE
C10orf120	TRUE	TRUE
C10orf53	TRUE	TRUE
C11orf40	TRUE	TRUE
C11orf53	FALSE	TRUE
C12orf49	FALSE	TRUE
C15orf41	FALSE	TRUE
C16orf78	TRUE	TRUE
C16orf82	FALSE	FALSE
C16orf90	FALSE	TRUE
C16orf97	FALSE	FALSE
C17orf112	FALSE	FALSE
C17orf47	FALSE	FALSE
C17orf58	FALSE	TRUE
C18orf12	FALSE	FALSE
C18orf15	FALSE	FALSE
C1DP4	FALSE	FALSE
C1orf185	FALSE	TRUE
C1QBPP1	FALSE	FALSE
C1QTNF3-AMACR	FALSE	FALSE
C1QTNF5	FALSE	TRUE
C1QTNF9	FALSE	FALSE
C1QTNF9-AS1	FALSE	FALSE
C20orf187	FALSE	FALSE
C20orf78	FALSE	FALSE
C21orf140	FALSE	FALSE
C22orf31	FALSE	TRUE
C2orf27B	FALSE	FALSE
C2orf73	FALSE	TRUE
C2orf83	TRUE	FALSE
C3orf22	FALSE	TRUE
C3orf79	FALSE	FALSE
C4A-AS1	FALSE	FALSE
C4B_2	FALSE	FALSE
C4B-AS1	FALSE	FALSE
C5orf66-AS2	FALSE	FALSE
C7orf25	FALSE	TRUE
C7orf66	TRUE	FALSE
C8orf17	TRUE	FALSE
C8orf44-SGK3	FALSE	FALSE
C8orf59P1	FALSE	FALSE
C8orf87	FALSE	FALSE
CA15P2	FALSE	FALSE
CA5A	FALSE	TRUE
CA5AP1	FALSE	FALSE
CACNA1C-AS3	FALSE	FALSE
CACNA1C-AS4	FALSE	FALSE
CACNA1C-IT1	FALSE	FALSE
CACNA1C-IT2	FALSE	FALSE
CACNA1C-IT3	FALSE	FALSE
CACNA2D3-AS1	FALSE	FALSE
CACYBPP1	FALSE	FALSE
CACYBPP3	FALSE	FALSE
CALCP	FALSE	FALSE
CALM1P1	FALSE	FALSE
CALM2P3	FALSE	FALSE
CAP1P2	FALSE	FALSE
CARSP1	FALSE	FALSE
CASC16	FALSE	FALSE
CASC22	FALSE	FALSE
CASC23	FALSE	FALSE
CASKP1	FALSE	FALSE
CASP3P1	FALSE	FALSE
CASS4	FALSE	TRUE
CATSPER4	TRUE	TRUE
CATSPERZ	FALSE	FALSE
CBLL2	FALSE	TRUE
CBX1P1	FALSE	FALSE
CBX1P2	FALSE	FALSE
CBX1P4	FALSE	FALSE
CBX1P5	FALSE	FALSE
CBX3P3	FALSE	FALSE
CBX3P8	FALSE	FALSE
CBX3P9	FALSE	FALSE
CCDC103	FALSE	TRUE
CCDC105	FALSE	TRUE
CCDC11P1	FALSE	FALSE
CCDC148-AS1	FALSE	FALSE
CCDC168	FALSE	FALSE
CCDC179	FALSE	TRUE
CCDC185	FALSE	TRUE
CCDC34P1	FALSE	FALSE
CCDC37-DT	FALSE	FALSE
CCDC58P2	FALSE	FALSE
CCDC58P5	FALSE	FALSE
CCDC75P1	FALSE	FALSE
CCL27	FALSE	TRUE
CCL3L1	FALSE	FALSE
CCNB1IP1P1	FALSE	FALSE
CCNB1IP1P2	FALSE	FALSE
CCNB1IP1P3	FALSE	FALSE
CCNB2P1	FALSE	FALSE
CCNB3P1	FALSE	FALSE
CCND1	FALSE	TRUE
CCND2	FALSE	TRUE
CCND2P1	FALSE	FALSE
CCND3P1	FALSE	FALSE
CCND3P2	FALSE	FALSE
CCNE1	FALSE	TRUE
CCNG2P1	FALSE	FALSE
CCNHP1	FALSE	FALSE
CCNJP1	FALSE	FALSE
CCNJP2	FALSE	FALSE
CCNQP1	FALSE	FALSE
CCNQP2	FALSE	FALSE
CCNT2P1	FALSE	FALSE
CCT4P1	FALSE	FALSE
CCT5P1	FALSE	FALSE
CCT5P2	FALSE	FALSE
CCT6P2	FALSE	FALSE
CCT6P4	FALSE	FALSE
CCT8L1P	FALSE	FALSE
CCT8L2	TRUE	TRUE
CD300LG	FALSE	TRUE
CD46	FALSE	TRUE
CDC14C	FALSE	FALSE
CDC27P2	FALSE	FALSE
CDC42EP3P1	FALSE	FALSE
CDC42P1	FALSE	FALSE
CDC42P4	FALSE	FALSE
CDC42P5	FALSE	FALSE
CDCA4P2	FALSE	FALSE
CDCA4P3	FALSE	FALSE
CDCA8	FALSE	TRUE
CDH12P1	FALSE	FALSE
CDH12P3	FALSE	FALSE
CDH12P4	FALSE	FALSE
CDH23-AS1	FALSE	FALSE
CDK2AP2P1	FALSE	FALSE
CDK2AP2P3	FALSE	FALSE
CDK4	FALSE	TRUE
CDK5P1	FALSE	FALSE
CDK6	FALSE	TRUE
CDKN2AIPNLP1	FALSE	FALSE
CDKN2AIPNLP2	FALSE	FALSE
CDKN2AIPNLP3	FALSE	FALSE
CDRT7	FALSE	FALSE
CDRT8	FALSE	FALSE
CDV3P1	FALSE	FALSE
CDY1	TRUE	FALSE
CDY10P	FALSE	FALSE
CDY11P	FALSE	FALSE
CDY12P	FALSE	FALSE
CDY13P	FALSE	FALSE
CDY14P	FALSE	FALSE
CDY15P	FALSE	FALSE
CDY17P	FALSE	FALSE
CDY18P	FALSE	FALSE
CDY19P	FALSE	FALSE
CDY1B	TRUE	FALSE
CDY20P	FALSE	FALSE
CDY22P	FALSE	FALSE
CDY23P	FALSE	FALSE
CDY2A	TRUE	FALSE
CDY2B	TRUE	FALSE
CDY3P	FALSE	FALSE
CDY4P	FALSE	FALSE
CDY5P	FALSE	FALSE
CDY6P	FALSE	FALSE
CDY7P	FALSE	FALSE
CDY8P	FALSE	FALSE
CDY9P	FALSE	FALSE
CEACAMP2	FALSE	FALSE
CEACAMP4	FALSE	FALSE
CEBPA	FALSE	TRUE
CELF2-AS2	FALSE	FALSE
CELF6	FALSE	TRUE
CEND1P1	FALSE	FALSE
CENPCP1	FALSE	FALSE
CENPUP1	FALSE	FALSE
CEP164P1	FALSE	FALSE
CEP57L1P1	FALSE	FALSE
CEP78	FALSE	TRUE
CERS6-AS1	FALSE	FALSE
CETN1	TRUE	TRUE
CFAP44-AS1	FALSE	FALSE
CFAP97D1	FALSE	TRUE
CFAP99	FALSE	FALSE
CFHR5	TRUE	TRUE
CFL1P7	FALSE	FALSE
CFL1P8	FALSE	FALSE
CFLAR	FALSE	TRUE
CFTRP1	FALSE	FALSE
CFTRP3	FALSE	FALSE
CHCHD2P1	FALSE	FALSE
CHCHD2P11	FALSE	FALSE
CHCHD2P3	FALSE	FALSE
CHCHD2P5	FALSE	FALSE
CHCHD2P7	FALSE	FALSE
CHCHD2P8	FALSE	FALSE
CHCHD2P9	FALSE	FALSE
CHCHD3P2	FALSE	FALSE
CHCHD4P2	FALSE	FALSE
CHCHD4P3	FALSE	FALSE
CHCHD4P4	FALSE	FALSE
CHCHD4P5	FALSE	FALSE
CHD7	FALSE	TRUE
CHEK2P4	FALSE	FALSE
CHEK2P5	FALSE	FALSE
CHIAP2	FALSE	FALSE
CHIAP3	FALSE	FALSE
CHKA	FALSE	TRUE
CHM	FALSE	TRUE
CHMP1AP1	FALSE	FALSE
CHORDC2P	FALSE	FALSE
CHTF8P1	FALSE	FALSE
CHURC1-FNTB	FALSE	FALSE
CIAO2A	FALSE	TRUE
CIAPIN1P	FALSE	FALSE
CICP1	FALSE	FALSE
CICP10	FALSE	FALSE
CICP11	FALSE	FALSE
CICP12	FALSE	FALSE
CICP13	FALSE	FALSE
CICP17	FALSE	FALSE
CICP18	FALSE	FALSE
CICP19	FALSE	FALSE
CICP2	FALSE	FALSE
CICP20	FALSE	FALSE
CICP23	FALSE	FALSE
CICP26	FALSE	FALSE
CICP3	FALSE	FALSE
CICP4	FALSE	FALSE
CICP5	FALSE	FALSE
CICP7	FALSE	FALSE
CICP8	FALSE	FALSE
CICP9	FALSE	FALSE
CIR1P1	FALSE	FALSE
CIR1P3	FALSE	FALSE
CISD1P1	FALSE	FALSE
CKBP1	FALSE	FALSE
CKS1BP5	FALSE	FALSE
CKS1BP6	FALSE	FALSE
CLCP1	FALSE	FALSE
CLEC19A	FALSE	FALSE
CLIC1P1	FALSE	FALSE
CLIC4P2	FALSE	FALSE
CLLU1	FALSE	FALSE
CLRN1-AS1	FALSE	FALSE
CLRN2	FALSE	TRUE
CLTB	FALSE	TRUE
CLUHP1	FALSE	FALSE
CLUHP2	FALSE	FALSE
CLUHP6	FALSE	FALSE
CLUHP8	FALSE	FALSE
CLYBL-AS1	FALSE	FALSE
CLYBL-AS2	FALSE	FALSE
CMC4	FALSE	TRUE
CNN2P10	FALSE	FALSE
CNN2P11	FALSE	FALSE
CNN2P2	FALSE	FALSE
CNN2P3	FALSE	FALSE
CNN2P4	FALSE	FALSE
CNN3P1	FALSE	FALSE
CNOT10-AS1	FALSE	FALSE
CNOT7P1	FALSE	FALSE
CNOT7P2	FALSE	FALSE
CNR1	FALSE	TRUE
CNTN4-AS1	FALSE	FALSE
COL11A2P1	FALSE	FALSE
COL18A1-AS1	FALSE	FALSE
COLCA2	FALSE	TRUE
COPS5P1	FALSE	FALSE
COPS8P2	FALSE	FALSE
COPS8P3	FALSE	FALSE
COPS9	FALSE	TRUE
COQ10BP2	FALSE	FALSE
CORO7-PAM16	FALSE	FALSE
COTL1P1	FALSE	FALSE
COTL1P2	FALSE	FALSE
COX11P1	FALSE	FALSE
COX17P1	FALSE	FALSE
COX4I1P1	FALSE	FALSE
COX4I1P2	FALSE	FALSE
COX5BP2	FALSE	FALSE
COX5BP3	FALSE	FALSE
COX5BP7	FALSE	FALSE
COX5BP8	FALSE	FALSE
COX6A1P3	FALSE	FALSE
COX6B1P1	FALSE	FALSE
COX6B1P3	FALSE	FALSE
COX6B1P6	FALSE	FALSE
COX6B1P7	FALSE	FALSE
COX6CP11	FALSE	FALSE
COX6CP12	FALSE	FALSE
COX6CP14	FALSE	FALSE
COX6CP15	FALSE	FALSE
COX6CP3	FALSE	FALSE
COX6CP6	FALSE	FALSE
COX6CP8	FALSE	FALSE
COX7A2P2	FALSE	FALSE
COX7BP2	FALSE	FALSE
CPD	FALSE	TRUE
CPLX3	FALSE	TRUE
CRIP1P1	FALSE	FALSE
CRIP1P3	FALSE	FALSE
CRIP1P4	FALSE	FALSE
CRISP1	FALSE	TRUE
CROCCP1	FALSE	FALSE
CRPP1	FALSE	FALSE
CRTC2	FALSE	TRUE
CRTC3	FALSE	TRUE
CRYGA	FALSE	TRUE
CRYGFP	FALSE	FALSE
CRYZP2	FALSE	FALSE
CSHL1	TRUE	TRUE
CSMD2-AS1	FALSE	FALSE
CSN1S2AP	FALSE	FALSE
CSNK1A1L	FALSE	TRUE
CSNK1A1P3	FALSE	FALSE
CSPG4P1Y	FALSE	FALSE
CSPG4P2Y	FALSE	FALSE
CSPG4P3Y	FALSE	FALSE
CSPG4P4Y	FALSE	FALSE
CSPG4P5	FALSE	FALSE
CST12P	FALSE	FALSE
CST13P	FALSE	FALSE
CST2P1	FALSE	FALSE
CST9LP1	FALSE	FALSE
CSTF2	FALSE	TRUE
CT45A6	FALSE	FALSE
CT45A7	FALSE	FALSE
CT45A8	FALSE	FALSE
CT45A9	FALSE	FALSE
CT47A1	FALSE	FALSE
CT47A10	FALSE	FALSE
CT47A11	TRUE	FALSE
CT47A12	FALSE	FALSE
CT47A2	FALSE	FALSE
CT47A3	FALSE	FALSE
CT47A4	FALSE	FALSE
CT47A5	FALSE	FALSE
CT47A7	FALSE	FALSE
CT47A8	FALSE	FALSE
CT47A9	FALSE	FALSE
CTAG1A	FALSE	FALSE
CTAGE1	FALSE	TRUE
CTAGE10P	FALSE	FALSE
CTAGE12P	FALSE	FALSE
CTAGE13P	FALSE	FALSE
CTAGE14P	FALSE	FALSE
CTAGE16P	FALSE	FALSE
CTAGE6	FALSE	FALSE
CTAGE8	FALSE	FALSE
CTAGE9	FALSE	TRUE
CTBP1	FALSE	TRUE
CTBP2P2	FALSE	FALSE
CTBP2P3	FALSE	FALSE
CTBP2P5	FALSE	FALSE
CTBP2P6	FALSE	FALSE
CTF2P	FALSE	FALSE
CTHRC1P1	FALSE	FALSE
CTNNB1	FALSE	TRUE
CTRL	FALSE	TRUE
CTSLP6	FALSE	FALSE
CUBNP1	FALSE	FALSE
CUBNP2	FALSE	FALSE
CUBNP3	FALSE	FALSE
CUL1P1	FALSE	FALSE
CUL4AP1	FALSE	FALSE
CUL4B	FALSE	TRUE
CXCR5	FALSE	TRUE
CXorf49	FALSE	FALSE
CXorf49B	FALSE	FALSE
CXorf51A	FALSE	FALSE
CXorf56	FALSE	TRUE
CXorf66	TRUE	TRUE
CYCSP1	FALSE	FALSE
CYCSP11	FALSE	FALSE
CYCSP12	FALSE	FALSE
CYCSP17	FALSE	FALSE
CYCSP19	FALSE	FALSE
CYCSP2	FALSE	FALSE
CYCSP20	FALSE	FALSE
CYCSP22	FALSE	FALSE
CYCSP23	FALSE	FALSE
CYCSP26	FALSE	FALSE
CYCSP33	FALSE	FALSE
CYCSP35	FALSE	FALSE
CYCSP4	FALSE	FALSE
CYCSP40	FALSE	FALSE
CYCSP43	FALSE	FALSE
CYCSP44	FALSE	FALSE
CYCSP46	FALSE	FALSE
CYCSP48	FALSE	FALSE
CYCSP5	FALSE	FALSE
CYCSP51	FALSE	FALSE
CYCSP53	FALSE	FALSE
CYCSP55	FALSE	FALSE
CYLC2	TRUE	TRUE
CYP11B1	TRUE	TRUE
CYP11B2	TRUE	TRUE
CYP26C1	TRUE	TRUE
CYP2A7P1	FALSE	FALSE
CYP2AC1P	FALSE	FALSE
CYP2C56P	FALSE	FALSE
CYP2C58P	FALSE	FALSE
CYP2C59P	FALSE	FALSE
CYP2C60P	FALSE	FALSE
CYP2C61P	FALSE	FALSE
CYP3A54P	FALSE	FALSE
CYP4A22	TRUE	TRUE
CYP4A26P	FALSE	FALSE
CYP4A27P	FALSE	FALSE
CYP4A43P	FALSE	FALSE
CYP4A44P	FALSE	FALSE
CYP4F25P	FALSE	FALSE
CYP4F33P	FALSE	FALSE
CYP4F36P	FALSE	FALSE
CYP4F9P	FALSE	FALSE
CYP51A1P1	FALSE	FALSE
CYP51A1P3	FALSE	FALSE
CYP7A1	TRUE	TRUE
DAB1-AS1	FALSE	FALSE
DAOA	FALSE	TRUE
DAP3P2	FALSE	FALSE
DAPK1-IT1	FALSE	FALSE
DAZAP2P1	FALSE	FALSE
DBIL5P2	FALSE	FALSE
DBIP1	FALSE	FALSE
DBP	FALSE	TRUE
DCAF13P1	FALSE	FALSE
DCAF13P2	FALSE	FALSE
DCANP1	FALSE	TRUE
DCTN1-AS1	FALSE	FALSE
DDI1	TRUE	TRUE
DDR1-DT	FALSE	FALSE
DDX10P2	FALSE	FALSE
DDX11L1	FALSE	FALSE
DDX18P1	FALSE	FALSE
DDX18P5	FALSE	FALSE
DDX18P6	FALSE	FALSE
DDX39AP1	FALSE	FALSE
DDX3P3	FALSE	FALSE
DDX43P1	FALSE	FALSE
DDX43P2	FALSE	FALSE
DDX50P2	FALSE	FALSE
DDX6P1	FALSE	FALSE
DEFA1	FALSE	FALSE
DEFA10P	FALSE	FALSE
DEFB103A	FALSE	FALSE
DEFB103B	TRUE	FALSE
DEFB104A	TRUE	FALSE
DEFB104B	FALSE	FALSE
DEFB105A	FALSE	FALSE
DEFB105B	FALSE	FALSE
DEFB106A	TRUE	FALSE
DEFB106B	FALSE	FALSE
DEFB107A	TRUE	FALSE
DEFB107B	FALSE	FALSE
DEFB108A	FALSE	FALSE
DEFB108B	FALSE	TRUE
DEFB108C	FALSE	FALSE
DEFB108D	FALSE	FALSE
DEFB108E	FALSE	FALSE
DEFB109B	FALSE	FALSE
DEFB110	FALSE	TRUE
DEFB112	FALSE	TRUE
DEFB113	FALSE	TRUE
DEFB114	FALSE	TRUE
DEFB116	FALSE	TRUE
DEFB117	FALSE	FALSE
DEFB118	TRUE	TRUE
DEFB121	FALSE	TRUE
DEFB122	FALSE	FALSE
DEFB125	FALSE	TRUE
DEFB127	TRUE	TRUE
DEFB128	FALSE	TRUE
DEFB130A	FALSE	FALSE
DEFB131A	FALSE	FALSE
DEFT1P	FALSE	FALSE
DEFT1P2	FALSE	FALSE
DERL1	FALSE	TRUE
DHFRP2	FALSE	FALSE
DHRS1	FALSE	TRUE
DHX9P1	FALSE	FALSE
DIAPH3-AS1	FALSE	FALSE
DIAPH3-AS2	FALSE	FALSE
DIRC1	TRUE	TRUE
DIS3L2P1	FALSE	FALSE
DKK1	FALSE	TRUE
DKKL1P1	FALSE	FALSE
DLEC1P1	FALSE	FALSE
DLGAP2-AS1	FALSE	FALSE
DLGAP5P1	FALSE	FALSE
DLL1	FALSE	TRUE
DLX1	FALSE	TRUE
DMD-AS3	FALSE	FALSE
DMRTC1	FALSE	FALSE
DMRTC1B	FALSE	FALSE
DMXL1	FALSE	TRUE
DNAAF4-CCPG1	FALSE	FALSE
DNAJA1P1	FALSE	FALSE
DNAJA1P2	FALSE	FALSE
DNAJA1P4	FALSE	FALSE
DNAJA1P6	FALSE	FALSE
DNAJB1P1	FALSE	FALSE
DNAJB5P1	FALSE	FALSE
DNAJB7	FALSE	TRUE
DNAJC19P2	FALSE	FALSE
DNAJC19P3	FALSE	FALSE
DNAJC19P4	FALSE	FALSE
DNAJC19P6	FALSE	FALSE
DNAJC19P8	FALSE	FALSE
DNAJC25-GNG10	FALSE	FALSE
DNAJC9-AS1	FALSE	FALSE
DNLZ	FALSE	TRUE
DNM1	FALSE	TRUE
DNM1P28	FALSE	FALSE
DNM1P30	FALSE	FALSE
DNM1P32	FALSE	FALSE
DNM1P33	FALSE	FALSE
DNM1P48	FALSE	FALSE
DNM1P50	FALSE	FALSE
DNM3-IT1	FALSE	FALSE
DOCK11P1	FALSE	FALSE
DOCK2	FALSE	TRUE
DOCK4-AS1	FALSE	FALSE
DOCK5	FALSE	TRUE
DONSON	TRUE	TRUE
DPH3P1	FALSE	FALSE
DPH3P2	FALSE	FALSE
DPM2	FALSE	TRUE
DPP10-AS2	FALSE	FALSE
DPP10-AS3	FALSE	FALSE
DPP3P1	FALSE	FALSE
DPPA2P1	FALSE	FALSE
DPPA2P2	FALSE	FALSE
DPPA2P3	FALSE	FALSE
DPPA2P4	FALSE	FALSE
DPPA3P1	FALSE	FALSE
DPPA3P3	FALSE	FALSE
DPPA5P1	FALSE	FALSE
DPPA5P2	FALSE	FALSE
DPRXP5	FALSE	FALSE
DPRXP6	FALSE	FALSE
DPRXP7	FALSE	FALSE
DPYD-AS2	FALSE	FALSE
DRP2	FALSE	TRUE
DSCAM-IT1	FALSE	FALSE
DSTNP5	FALSE	FALSE
DUSP1	FALSE	TRUE
DUSP12P1	FALSE	FALSE
DUSP4	FALSE	TRUE
DUSP5	FALSE	TRUE
DUSP5P2	FALSE	FALSE
DUSP9	FALSE	TRUE
DUTP3	FALSE	FALSE
DUTP5	FALSE	FALSE
DUTP7	FALSE	FALSE
DUTP8	FALSE	FALSE
DUX4	TRUE	FALSE
DUX4L1	FALSE	FALSE
DUX4L10	FALSE	FALSE
DUX4L11	FALSE	FALSE
DUX4L12	FALSE	FALSE
DUX4L13	FALSE	FALSE
DUX4L14	FALSE	FALSE
DUX4L15	FALSE	FALSE
DUX4L16	FALSE	FALSE
DUX4L17	FALSE	FALSE
DUX4L2	FALSE	FALSE
DUX4L20	FALSE	FALSE
DUX4L21	FALSE	FALSE
DUX4L22	FALSE	FALSE
DUX4L23	FALSE	FALSE
DUX4L24	FALSE	FALSE
DUX4L25	FALSE	FALSE
DUX4L3	FALSE	FALSE
DUX4L4	FALSE	FALSE
DUX4L5	FALSE	FALSE
DUX4L6	FALSE	FALSE
DUX4L7	TRUE	FALSE
DUX4L8	FALSE	FALSE
DUXAP3	FALSE	FALSE
DUXAP4	FALSE	FALSE
DUXAP5	FALSE	FALSE
DUXAP6	FALSE	FALSE
DUXAP7	FALSE	FALSE
DUXAP8	FALSE	FALSE
DYNLL1P2	FALSE	FALSE
DYNLL1P3	FALSE	FALSE
DYNLL1P5	FALSE	FALSE
DYNLL1P6	FALSE	FALSE
DYNLL1P7	FALSE	FALSE
E2F3	FALSE	TRUE
E2F4P1	FALSE	FALSE
E2F6P1	FALSE	FALSE
E2F6P2	FALSE	FALSE
E2F6P3	FALSE	FALSE
EAF1-AS1	FALSE	FALSE
EAF2	FALSE	TRUE
EBF1	FALSE	TRUE
ECHS1	FALSE	TRUE
ECM1P1	FALSE	FALSE
ECM1P2	FALSE	FALSE
EDDM3CP	FALSE	FALSE
EDDM3DP	FALSE	FALSE
EEF1A1P2	FALSE	FALSE
EEF1A1P20	FALSE	FALSE
EEF1A1P21	FALSE	FALSE
EEF1A1P25	FALSE	FALSE
EEF1A1P26	FALSE	FALSE
EEF1A1P27	FALSE	FALSE
EEF1A1P28	FALSE	FALSE
EEF1A1P31	FALSE	FALSE
EEF1A1P32	FALSE	FALSE
EEF1A1P36	FALSE	FALSE
EEF1A1P37	FALSE	FALSE
EEF1A1P38	FALSE	FALSE
EEF1A1P39	FALSE	FALSE
EEF1A1P4	FALSE	FALSE
EEF1A1P40	FALSE	FALSE
EEF1A1P41	FALSE	FALSE
EEF1A1P42	FALSE	FALSE
EEF1A1P7	FALSE	FALSE
EEF1B2P1	FALSE	FALSE
EEF1B2P2	FALSE	FALSE
EEF1B2P4	FALSE	FALSE
EEF1B2P5	FALSE	FALSE
EEF1B2P8	FALSE	FALSE
EEF1DP6	FALSE	FALSE
EEF1DP8	FALSE	FALSE
EEF1E1-BLOC1S5	FALSE	FALSE
EEF1GP2	FALSE	FALSE
EEF1GP3	FALSE	FALSE
EEF1GP6	FALSE	FALSE
EEF1GP7	FALSE	FALSE
EEF1GP8	FALSE	FALSE
EFCAB14P1	FALSE	FALSE
EFL1P2	FALSE	FALSE
EFR3A	FALSE	TRUE
EGFLAM-AS1	FALSE	FALSE
EGFLAM-AS3	FALSE	FALSE
EGLN1P1	FALSE	FALSE
EHHADH-AS1	FALSE	FALSE
EI24P1	FALSE	FALSE
EI24P3	FALSE	FALSE
EIF1P1	FALSE	FALSE
EIF1P2	FALSE	FALSE
EIF1P3	FALSE	FALSE
EIF1P5	FALSE	FALSE
EIF2AK4	FALSE	TRUE
EIF2AP4	FALSE	FALSE
EIF2S2P5	FALSE	FALSE
EIF2S3	TRUE	TRUE
EIF3EP2	FALSE	FALSE
EIF3KP2	FALSE	FALSE
EIF3KP3	FALSE	FALSE
EIF3LP1	FALSE	FALSE
EIF3LP2	FALSE	FALSE
EIF4A1P1	FALSE	FALSE
EIF4A1P11	FALSE	FALSE
EIF4A1P13	FALSE	FALSE
EIF4A1P2	FALSE	FALSE
EIF4A1P3	FALSE	FALSE
EIF4A1P4	FALSE	FALSE
EIF4A1P5	FALSE	FALSE
EIF4A1P6	FALSE	FALSE
EIF4A1P8	FALSE	FALSE
EIF4A1P9	FALSE	FALSE
EIF4A2P2	FALSE	FALSE
EIF4A2P3	FALSE	FALSE
EIF4A2P4	FALSE	FALSE
EIF4A2P5	FALSE	FALSE
EIF4A3P1	FALSE	FALSE
EIF4BP1	FALSE	FALSE
EIF4BP2	FALSE	FALSE
EIF4BP4	FALSE	FALSE
EIF4BP5	FALSE	FALSE
EIF4BP9	FALSE	FALSE
EIF4E2P1	FALSE	FALSE
EIF4EBP2P3	FALSE	FALSE
EIF4EP3	FALSE	FALSE
EIF4EP5	FALSE	FALSE
EIF5A2P1	FALSE	FALSE
EIF5AP4	FALSE	FALSE
EIF5P1	FALSE	FALSE
EIF5P2	FALSE	FALSE
ELF3	FALSE	TRUE
ELF4	FALSE	TRUE
ELK1P1	FALSE	FALSE
ELL2P2	FALSE	FALSE
ELL2P3	FALSE	FALSE
ELL2P4	FALSE	FALSE
ELOA2	FALSE	TRUE
ELOA3	FALSE	FALSE
ELOA3B	FALSE	FALSE
ELOA3D	FALSE	FALSE
ELOBP3	FALSE	FALSE
ELOCP10	FALSE	FALSE
ELOCP11	FALSE	FALSE
ELOCP12	FALSE	FALSE
ELOCP13	FALSE	FALSE
ELOCP14	FALSE	FALSE
ELOCP15	FALSE	FALSE
ELOCP16	FALSE	FALSE
ELOCP17	FALSE	FALSE
ELOCP22	FALSE	FALSE
ELOCP23	FALSE	FALSE
ELOCP26	FALSE	FALSE
ELOCP28	FALSE	FALSE
ELOCP29	FALSE	FALSE
ELOCP3	FALSE	FALSE
ELOCP30	FALSE	FALSE
ELOCP31	FALSE	FALSE
ELOCP34	FALSE	FALSE
ELOCP35	FALSE	FALSE
ELOCP5	FALSE	FALSE
ELOCP6	FALSE	FALSE
ELOCP7	FALSE	FALSE
ELOCP8	FALSE	FALSE
ELOCP9	FALSE	FALSE
EML4	FALSE	TRUE
ENO1P1	FALSE	FALSE
ENO1P3	FALSE	FALSE
ENO1P4	FALSE	FALSE
ENOX1-AS1	FALSE	FALSE
ENPP7P5	FALSE	FALSE
ENPP7P6	FALSE	FALSE
ENSAP1	FALSE	FALSE
ENSAP2	FALSE	FALSE
ENSAP3	FALSE	FALSE
ENTR1	FALSE	TRUE
EPPIN-WFDC6	FALSE	FALSE
ERBB2	FALSE	TRUE
ERBB3	FALSE	TRUE
ERHP2	FALSE	FALSE
ERICH6B	FALSE	TRUE
ERLEC1P1	FALSE	FALSE
ERP29P1	FALSE	FALSE
ESRRAP1	FALSE	FALSE
ETDB	FALSE	FALSE
ETF1P1	FALSE	FALSE
ETF1P3	FALSE	FALSE
EXD1	FALSE	TRUE
EXOC7P1	FALSE	FALSE
EXOGP1	FALSE	FALSE
EXOSC3P2	FALSE	FALSE
EXTL2P1	FALSE	FALSE
EZH2P1	FALSE	FALSE
F10-AS1	FALSE	FALSE
F8A2	FALSE	FALSE
FABP12P1	FALSE	FALSE
FABP3P2	FALSE	FALSE
FABP5P1	FALSE	FALSE
FABP5P10	FALSE	FALSE
FABP5P11	FALSE	FALSE
FABP5P12	FALSE	FALSE
FABP5P13	FALSE	FALSE
FABP5P14	FALSE	FALSE
FABP5P2	FALSE	FALSE
FABP5P6	FALSE	FALSE
FABP7P2	FALSE	FALSE
FAF2P1	FALSE	FALSE
FAHD1	FALSE	TRUE
FAIM	FALSE	TRUE
FAM126B	FALSE	TRUE
FAM136BP	FALSE	FALSE
FAM138A	FALSE	FALSE
FAM138B	FALSE	FALSE
FAM138C	FALSE	FALSE
FAM138D	FALSE	FALSE
FAM149B1	FALSE	TRUE
FAM149B1P1	FALSE	FALSE
FAM156B	FALSE	FALSE
FAM170B	FALSE	TRUE
FAM170B-AS1	FALSE	FALSE
FAM177A1P1	FALSE	FALSE
FAM183DP	FALSE	FALSE
FAM187A	FALSE	FALSE
FAM187B	FALSE	TRUE
FAM187B2P	FALSE	FALSE
FAM197Y1	FALSE	FALSE
FAM197Y4	FALSE	FALSE
FAM204BP	FALSE	FALSE
FAM204CP	FALSE	FALSE
FAM205A	FALSE	TRUE
FAM205BP	FALSE	FALSE
FAM206BP	FALSE	FALSE
FAM207BP	FALSE	FALSE
FAM210CP	FALSE	FALSE
FAM218BP	FALSE	FALSE
FAM220BP	FALSE	FALSE
FAM221B	FALSE	TRUE
FAM223A	FALSE	FALSE
FAM224A	FALSE	FALSE
FAM224B	FALSE	FALSE
FAM230B	FALSE	FALSE
FAM231AP	FALSE	FALSE
FAM231BP	FALSE	FALSE
FAM231C	FALSE	FALSE
FAM236A	FALSE	FALSE
FAM24A	FALSE	TRUE
FAM25E	FALSE	FALSE
FAM35CP	FALSE	FALSE
FAM41AY1	FALSE	FALSE
FAM41AY2	FALSE	FALSE
FAM47A	TRUE	TRUE
FAM47B	TRUE	TRUE
FAM47DP	FALSE	FALSE
FAM53B-AS1	FALSE	FALSE
FAM66E	FALSE	FALSE
FAM71B	TRUE	TRUE
FAM71BP1	FALSE	FALSE
FAM71C	TRUE	TRUE
FAM74A1	FALSE	FALSE
FAM83D	FALSE	TRUE
FAM86KP	FALSE	FALSE
FAM86MP	FALSE	FALSE
FAM8A3P	FALSE	FALSE
FAM8A5P	FALSE	FALSE
FAM90A10P	FALSE	FALSE
FAM90A12P	FALSE	FALSE
FAM90A13P	FALSE	FALSE
FAM90A14P	FALSE	FALSE
FAM90A15P	FALSE	FALSE
FAM90A16P	FALSE	FALSE
FAM90A17P	FALSE	FALSE
FAM90A18P	FALSE	FALSE
FAM90A19P	FALSE	FALSE
FAM90A21P	FALSE	FALSE
FAM90A22P	FALSE	FALSE
FAM90A23P	FALSE	FALSE
FAM90A24P	FALSE	FALSE
FAM90A25P	FALSE	FALSE
FAM90A26	FALSE	FALSE
FAM90A2P	FALSE	FALSE
FAM90A3P	FALSE	FALSE
FAM90A4P	FALSE	FALSE
FAM90A5P	FALSE	FALSE
FAM90A6P	FALSE	FALSE
FAM90A7P	FALSE	FALSE
FAM90A8P	FALSE	FALSE
FAM90A9P	FALSE	FALSE
FAM92A1P2	FALSE	FALSE
FAM96AP1	FALSE	FALSE
FAM9A	FALSE	TRUE
FANK1-AS1	FALSE	FALSE
FAR1	FALSE	TRUE
FARSBP1	FALSE	FALSE
FAT1P1	FALSE	FALSE
FAUP2	FALSE	FALSE
FBXL5	FALSE	TRUE
FBXO3-DT	FALSE	FALSE
FBXO36	FALSE	TRUE
FBXO36-IT1	FALSE	FALSE
FBXO42	FALSE	TRUE
FCF1P10	FALSE	FALSE
FCF1P8	FALSE	FALSE
FCF1P9	FALSE	FALSE
FDPSP1	FALSE	FALSE
FDPSP2	FALSE	FALSE
FDPSP3	FALSE	FALSE
FDPSP4	FALSE	FALSE
FDPSP5	FALSE	FALSE
FDPSP6	FALSE	FALSE
FDX1P2	FALSE	FALSE
FECH	FALSE	TRUE
FECHP1	FALSE	FALSE
FEM1AP1	FALSE	FALSE
FEM1AP3	FALSE	FALSE
FEM1C	FALSE	TRUE
FEN1P1	FALSE	FALSE
FER1L6-AS1	FALSE	FALSE
FFAR3	FALSE	TRUE
FGF14-AS1	FALSE	FALSE
FGF19	FALSE	TRUE
FGF7P2	FALSE	FALSE
FGFR1	FALSE	TRUE
FGFR1OP2P1	FALSE	FALSE
FGFR3	FALSE	TRUE
FGFR3P1	FALSE	FALSE
FGFR3P5	FALSE	FALSE
FGFR3P6	FALSE	FALSE
FHP1	FALSE	FALSE
FKBP1AP2	FALSE	FALSE
FKBP1AP3	FALSE	FALSE
FKBP4P2	FALSE	FALSE
FKBP4P6	FALSE	FALSE
FKBP4P7	FALSE	FALSE
FKBP4P8	FALSE	FALSE
FLI1	FALSE	TRUE
FLT1P1	FALSE	FALSE
FLVCR1	FALSE	TRUE
FLYWCH1P1	FALSE	FALSE
FMO10P	FALSE	FALSE
FMO11P	FALSE	FALSE
FMR1-AS1	FALSE	FALSE
FNDC3CP	FALSE	FALSE
FNDC8	FALSE	TRUE
FOXA1	FALSE	TRUE
FOXA2	FALSE	TRUE
FOXD4L3	TRUE	FALSE
FOXD4L6	FALSE	FALSE
FOXN3-AS2	FALSE	FALSE
FOXN3P1	FALSE	FALSE
FOXR1	TRUE	TRUE
FRMD8P1	FALSE	FALSE
FRMPD3-AS1	FALSE	FALSE
FSBP	FALSE	TRUE
FSCB	TRUE	TRUE
FSCN3	FALSE	TRUE
FTH1P12	FALSE	FALSE
FTH1P18	FALSE	FALSE
FTH1P24	FALSE	FALSE
FTH1P25	FALSE	FALSE
FTH1P26	FALSE	FALSE
FTH1P27	FALSE	FALSE
FTH1P4	FALSE	FALSE
FTH1P5	FALSE	FALSE
FTH1P6	FALSE	FALSE
FTH1P7	FALSE	FALSE
FTH1P9	FALSE	FALSE
FTLP1	FALSE	FALSE
FTLP17	FALSE	FALSE
FTLP18	FALSE	FALSE
FTLP19	FALSE	FALSE
FTLP2	FALSE	FALSE
FTLP4	FALSE	FALSE
FTLP5	FALSE	FALSE
FTLP8	FALSE	FALSE
FUNDC2P3	FALSE	FALSE
FXNP1	FALSE	FALSE
FXYD6-FXYD2	FALSE	FALSE
FXYD6P1	FALSE	FALSE
FXYD6P3	FALSE	FALSE
FZD5	FALSE	TRUE
G6PC2	FALSE	TRUE
GAB1	FALSE	TRUE
GAB4	FALSE	TRUE
GABARAPL3	FALSE	FALSE
GABRA6	TRUE	TRUE
GABRG3-AS1	FALSE	FALSE
GAGE12B	FALSE	FALSE
GAGE12C	FALSE	FALSE
GAGE12D	FALSE	FALSE
GAGE12E	FALSE	FALSE
GAGE12F	FALSE	FALSE
GALK2	FALSE	TRUE
GAMTP2	FALSE	FALSE
GAPDHP15	FALSE	FALSE
GAPDHP17	FALSE	FALSE
GAPDHP19	FALSE	FALSE
GAPDHP20	FALSE	FALSE
GAPDHP23	FALSE	FALSE
GAPDHP24	FALSE	FALSE
GAPDHP25	FALSE	FALSE
GAPDHP26	FALSE	FALSE
GAPDHP28	FALSE	FALSE
GAPDHP29	FALSE	FALSE
GAPDHP31	FALSE	FALSE
GAPDHP34	FALSE	FALSE
GAPDHP38	FALSE	FALSE
GAPDHP39	FALSE	FALSE
GAPDHP41	FALSE	FALSE
GAPDHP46	FALSE	FALSE
GAPDHP47	FALSE	FALSE
GAPDHP49	FALSE	FALSE
GAPDHP50	FALSE	FALSE
GAPDHP51	FALSE	FALSE
GAPDHP53	FALSE	FALSE
GAPDHP55	FALSE	FALSE
GAPDHP56	FALSE	FALSE
GAPDHP57	FALSE	FALSE
GAPDHP58	FALSE	FALSE
GAPDHP61	FALSE	FALSE
GAPDHP64	FALSE	FALSE
GAPDHP67	FALSE	FALSE
GAPDHP68	FALSE	FALSE
GAPDHP69	FALSE	FALSE
GAPDHP70	FALSE	FALSE
GAPDHP73	FALSE	FALSE
GAPDHP74	FALSE	FALSE
GARSP1	FALSE	FALSE
GAS2L1P1	FALSE	FALSE
GCLC	FALSE	TRUE
GCM2	TRUE	TRUE
GCNT1P2	FALSE	FALSE
GCNT1P5	FALSE	FALSE
GCNT2P	FALSE	FALSE
GCSHP1	FALSE	FALSE
GCSHP2	FALSE	FALSE
GCSHP3	FALSE	FALSE
GCSHP4	FALSE	FALSE
GDF1	FALSE	TRUE
GDI2P1	FALSE	FALSE
GEMIN2P1	FALSE	FALSE
GEMIN2P2	FALSE	FALSE
GEMIN8P2	FALSE	FALSE
GFI1	FALSE	TRUE
GFRAL	TRUE	TRUE
GGTLC3	FALSE	FALSE
GGTLC5P	FALSE	FALSE
GIMAP1-GIMAP5	FALSE	FALSE
GJA1P1	FALSE	FALSE
GJA6P	FALSE	FALSE
GJA9	FALSE	TRUE
GJE1	FALSE	FALSE
GLRX3P2	FALSE	FALSE
GLRXP3	FALSE	FALSE
GLUD1P4	FALSE	FALSE
GLUD1P9	FALSE	FALSE
GLULP3	FALSE	FALSE
GLULP4	FALSE	FALSE
GLULP5	FALSE	FALSE
GLULP6	FALSE	FALSE
GLYCAM1	FALSE	FALSE
GM2AP2	FALSE	FALSE
GMFBP1	FALSE	FALSE
GML	TRUE	TRUE
GNA14-AS1	FALSE	FALSE
GNAI2P2	FALSE	FALSE
GNAQ	FALSE	TRUE
GNAT2	FALSE	TRUE
GNG10P1	FALSE	FALSE
GNG5P1	FALSE	FALSE
GNG5P2	FALSE	FALSE
GNG5P3	FALSE	FALSE
GNG5P5	FALSE	FALSE
GNL2P1	FALSE	FALSE
GNPATP	FALSE	FALSE
GNRHR2P1	FALSE	FALSE
GOLGA2P4	FALSE	FALSE
GOLGA2P6	FALSE	FALSE
GOLGA2P9	FALSE	FALSE
GOLGA6A	FALSE	FALSE
GOLGA6B	FALSE	TRUE
GOLGA6C	FALSE	FALSE
GOLGA6D	FALSE	FALSE
GOLGA6L17P	FALSE	FALSE
GOLGA8DP	FALSE	FALSE
GOLGA8F	FALSE	FALSE
GOLGA8G	FALSE	FALSE
GOT2P1	FALSE	FALSE
GOT2P2	FALSE	FALSE
GOT2P3	FALSE	FALSE
GOT2P5	FALSE	FALSE
GP1BB	FALSE	TRUE
GPAA1P1	FALSE	FALSE
GPBAR1	FALSE	TRUE
GPC6-AS2	FALSE	FALSE
GPM6BP1	FALSE	FALSE
GPM6BP2	FALSE	FALSE
GPM6BP3	FALSE	FALSE
GPR151	TRUE	TRUE
GPR21	FALSE	TRUE
GPR31	TRUE	TRUE
GPR42	FALSE	FALSE
GPR53P	FALSE	FALSE
GPR79	FALSE	FALSE
GPS2P1	FALSE	FALSE
GPX1P2	FALSE	FALSE
GRHPR	FALSE	TRUE
GRID1-AS1	FALSE	FALSE
GRM5-AS1	FALSE	FALSE
GRM6	TRUE	TRUE
GRM7-AS2	FALSE	FALSE
GRPEL2P1	FALSE	FALSE
GRPEL2P2	FALSE	FALSE
GRPEL2P3	FALSE	FALSE
GSE1	FALSE	TRUE
GSTA10P	FALSE	FALSE
GSTA6P	FALSE	FALSE
GSTA8P	FALSE	FALSE
GSTM3P1	FALSE	FALSE
GSTM3P2	FALSE	FALSE
GSTO3P	FALSE	FALSE
GSTP1P1	FALSE	FALSE
GSTT1	FALSE	FALSE
GTF2A1L	FALSE	TRUE
GTF2F2P2	FALSE	FALSE
GTF2H2C_2	FALSE	FALSE
GTF2IRD1P1	FALSE	FALSE
GTF2IRD2P1	FALSE	FALSE
GTF3AP1	FALSE	FALSE
GTF3AP5	FALSE	FALSE
GTF3AP6	FALSE	FALSE
GTSE1	FALSE	TRUE
GUCY2GP	FALSE	FALSE
GXYLT1P1	FALSE	FALSE
GXYLT1P6	FALSE	FALSE
GYG1P1	FALSE	FALSE
GYG1P2	FALSE	FALSE
GYG1P3	FALSE	FALSE
GYG2-AS1	FALSE	FALSE
H2AC15	FALSE	TRUE
H2AFB2	FALSE	FALSE
H2AFZP3	FALSE	FALSE
H2AFZP5	FALSE	FALSE
H2AFZP6	FALSE	FALSE
H3F3AP1	FALSE	FALSE
H3F3AP3	FALSE	FALSE
H3F3AP5	FALSE	FALSE
H3F3BP1	FALSE	FALSE
HAO2-IT1	FALSE	FALSE
HAPLN4	FALSE	TRUE
HAUS1P1	FALSE	FALSE
HAUS1P2	FALSE	FALSE
HAUS1P3	FALSE	FALSE
HAUS6P2	FALSE	FALSE
HAUS8P1	FALSE	FALSE
HBZP1	FALSE	FALSE
HCG19P	FALSE	FALSE
HCP5B	FALSE	FALSE
HDAC1	FALSE	TRUE
HDAC1P1	FALSE	FALSE
HECW1-IT1	FALSE	FALSE
HEPN1	FALSE	TRUE
HERC2P11	FALSE	FALSE
HES1	FALSE	TRUE
HIGD1AP1	FALSE	FALSE
HIGD1AP11	FALSE	FALSE
HIGD1AP12	FALSE	FALSE
HIGD1AP13	FALSE	FALSE
HIGD1AP14	FALSE	FALSE
HIGD1AP15	FALSE	FALSE
HIGD1AP17	FALSE	FALSE
HIGD1AP3	FALSE	FALSE
HIGD1AP5	FALSE	FALSE
HIGD2B	FALSE	FALSE
HINT1P1	FALSE	FALSE
HINT1P2	FALSE	FALSE
HINT2P1	FALSE	FALSE
HIPK3	FALSE	TRUE
HIPK4	FALSE	TRUE
HIST1H1A	FALSE	FALSE
HIST1H1PS2	FALSE	FALSE
HIST1H2APS1	FALSE	FALSE
HIST1H2APS6	FALSE	FALSE
HIST1H2BPS1	FALSE	FALSE
HIST1H2BPS3	FALSE	FALSE
HIST1H4G	TRUE	FALSE
HIST2H2AA3	TRUE	FALSE
HIST2H3A	FALSE	FALSE
HIST2H3C	FALSE	FALSE
HIST2H3PS2	FALSE	FALSE
HIST2H4B	FALSE	FALSE
HK2P1	FALSE	FALSE
HLA-DPA2	FALSE	FALSE
HLA-DQB3	FALSE	FALSE
HLA-DRB2	FALSE	FALSE
HLA-DRB3	FALSE	FALSE
HLA-DRB4	FALSE	FALSE
HLA-DRB7	FALSE	FALSE
HLA-DRB8	FALSE	FALSE
HLA-N	FALSE	FALSE
HLA-P	FALSE	FALSE
HLA-S	FALSE	FALSE
HLTF-AS1	FALSE	FALSE
HMBOX1-IT1	FALSE	FALSE
HMGA1P1	FALSE	FALSE
HMGA1P6	FALSE	FALSE
HMGA2	FALSE	TRUE
HMGB1P12	FALSE	FALSE
HMGB1P15	FALSE	FALSE
HMGB1P18	FALSE	FALSE
HMGB1P22	FALSE	FALSE
HMGB1P23	FALSE	FALSE
HMGB1P25	FALSE	FALSE
HMGB1P28	FALSE	FALSE
HMGB1P30	FALSE	FALSE
HMGB1P32	FALSE	FALSE
HMGB1P35	FALSE	FALSE
HMGB1P36	FALSE	FALSE
HMGB1P37	FALSE	FALSE
HMGB1P39	FALSE	FALSE
HMGB1P4	FALSE	FALSE
HMGB1P42	FALSE	FALSE
HMGB1P47	FALSE	FALSE
HMGB1P48	FALSE	FALSE
HMGB1P8	FALSE	FALSE
HMGB1P9	FALSE	FALSE
HMGB3P11	FALSE	FALSE
HMGB3P15	FALSE	FALSE
HMGB3P16	FALSE	FALSE
HMGB3P19	FALSE	FALSE
HMGB3P2	FALSE	FALSE
HMGB3P20	FALSE	FALSE
HMGB3P21	FALSE	FALSE
HMGB3P26	FALSE	FALSE
HMGB3P27	FALSE	FALSE
HMGB3P3	FALSE	FALSE
HMGB3P30	FALSE	FALSE
HMGB3P31	FALSE	FALSE
HMGB3P6	FALSE	FALSE
HMGB3P9	FALSE	FALSE
HMGB4	FALSE	TRUE
HMGN1P10	FALSE	FALSE
HMGN1P12	FALSE	FALSE
HMGN1P14	FALSE	FALSE
HMGN1P18	FALSE	FALSE
HMGN1P19	FALSE	FALSE
HMGN1P2	FALSE	FALSE
HMGN1P20	FALSE	FALSE
HMGN1P26	FALSE	FALSE
HMGN1P3	FALSE	FALSE
HMGN1P32	FALSE	FALSE
HMGN1P33	FALSE	FALSE
HMGN1P34	FALSE	FALSE
HMGN1P35	FALSE	FALSE
HMGN1P36	FALSE	FALSE
HMGN1P37	FALSE	FALSE
HMGN1P6	FALSE	FALSE
HMGN2P10	FALSE	FALSE
HMGN2P11	FALSE	FALSE
HMGN2P16	FALSE	FALSE
HMGN2P17	FALSE	FALSE
HMGN2P18	FALSE	FALSE
HMGN2P19	FALSE	FALSE
HMGN2P22	FALSE	FALSE
HMGN2P23	FALSE	FALSE
HMGN2P24	FALSE	FALSE
HMGN2P25	FALSE	FALSE
HMGN2P27	FALSE	FALSE
HMGN2P3	FALSE	FALSE
HMGN2P30	FALSE	FALSE
HMGN2P32	FALSE	FALSE
HMGN2P34	FALSE	FALSE
HMGN2P35	FALSE	FALSE
HMGN2P36	FALSE	FALSE
HMGN2P38	FALSE	FALSE
HMGN2P4	FALSE	FALSE
HMGN2P7	FALSE	FALSE
HMGN2P9	FALSE	FALSE
HMGN3P1	FALSE	FALSE
HMMR-AS1	FALSE	FALSE
HNF1A	FALSE	TRUE
HNF4GP1	FALSE	FALSE
HNRNPA1P1	FALSE	FALSE
HNRNPA1P11	FALSE	FALSE
HNRNPA1P12	FALSE	FALSE
HNRNPA1P15	FALSE	FALSE
HNRNPA1P18	FALSE	FALSE
HNRNPA1P19	FALSE	FALSE
HNRNPA1P2	FALSE	FALSE
HNRNPA1P23	FALSE	FALSE
HNRNPA1P24	FALSE	FALSE
HNRNPA1P25	FALSE	FALSE
HNRNPA1P28	FALSE	FALSE
HNRNPA1P29	FALSE	FALSE
HNRNPA1P31	FALSE	FALSE
HNRNPA1P32	FALSE	FALSE
HNRNPA1P34	FALSE	FALSE
HNRNPA1P38	FALSE	FALSE
HNRNPA1P39	FALSE	FALSE
HNRNPA1P41	FALSE	FALSE
HNRNPA1P42	FALSE	FALSE
HNRNPA1P43	FALSE	FALSE
HNRNPA1P44	FALSE	FALSE
HNRNPA1P45	FALSE	FALSE
HNRNPA1P50	FALSE	FALSE
HNRNPA1P51	FALSE	FALSE
HNRNPA1P52	FALSE	FALSE
HNRNPA1P53	FALSE	FALSE
HNRNPA1P54	FALSE	FALSE
HNRNPA1P55	FALSE	FALSE
HNRNPA1P56	FALSE	FALSE
HNRNPA1P58	FALSE	FALSE
HNRNPA1P6	FALSE	FALSE
HNRNPA1P60	FALSE	FALSE
HNRNPA1P61	FALSE	FALSE
HNRNPA1P62	FALSE	FALSE
HNRNPA1P63	FALSE	FALSE
HNRNPA1P65	FALSE	FALSE
HNRNPA1P67	FALSE	FALSE
HNRNPA1P68	FALSE	FALSE
HNRNPA1P69	FALSE	FALSE
HNRNPA1P71	FALSE	FALSE
HNRNPA1P72	FALSE	FALSE
HNRNPA1P73	FALSE	FALSE
HNRNPA1P74	FALSE	FALSE
HNRNPA1P76	FALSE	FALSE
HNRNPA3P10	FALSE	FALSE
HNRNPA3P12	FALSE	FALSE
HNRNPA3P13	FALSE	FALSE
HNRNPA3P15	FALSE	FALSE
HNRNPA3P16	FALSE	FALSE
HNRNPA3P3	FALSE	FALSE
HNRNPA3P4	FALSE	FALSE
HNRNPA3P7	FALSE	FALSE
HNRNPABP1	FALSE	FALSE
HNRNPCL1	FALSE	TRUE
HNRNPCL3	FALSE	FALSE
HNRNPCL4	FALSE	FALSE
HNRNPCP10	FALSE	FALSE
HNRNPCP6	FALSE	FALSE
HNRNPCP8	FALSE	FALSE
HNRNPCP9	FALSE	FALSE
HNRNPDLP2	FALSE	FALSE
HNRNPDLP3	FALSE	FALSE
HNRNPDP1	FALSE	FALSE
HNRNPDP2	FALSE	FALSE
HNRNPFP1	FALSE	FALSE
HNRNPH1P2	FALSE	FALSE
HNRNPH3P1	FALSE	FALSE
HNRNPKP1	FALSE	FALSE
HNRNPKP2	FALSE	FALSE
HNRNPLP1	FALSE	FALSE
HNRNPMP1	FALSE	FALSE
HNRNPMP2	FALSE	FALSE
HNRNPRP1	FALSE	FALSE
HNRNPRP2	FALSE	FALSE
HNRNPUP1	FALSE	FALSE
HOXB13	FALSE	TRUE
HOXC10	FALSE	TRUE
HPRT1P3	FALSE	FALSE
HPVC1	FALSE	FALSE
HPYR1	FALSE	FALSE
HRAS	FALSE	TRUE
HSBP1P1	FALSE	FALSE
HSBP1P2	FALSE	FALSE
HSD17B12	FALSE	TRUE
HSD3BP1	FALSE	FALSE
HSD3BP2	FALSE	FALSE
HSFX2	FALSE	FALSE
HSFY1	TRUE	FALSE
HSFY1P1	FALSE	FALSE
HSFY2	TRUE	FALSE
HSFY4P	FALSE	FALSE
HSFY5P	FALSE	FALSE
HSFY6P	FALSE	FALSE
HSFY7P	FALSE	FALSE
HSFY8P	FALSE	FALSE
HSP90AA4P	FALSE	FALSE
HSP90AA5P	FALSE	FALSE
HSP90AB2P	FALSE	FALSE
HSP90AB6P	FALSE	FALSE
HSP90AB7P	FALSE	FALSE
HSP90B3P	FALSE	FALSE
HSPA8P1	FALSE	FALSE
HSPA8P16	FALSE	FALSE
HSPA8P17	FALSE	FALSE
HSPA8P18	FALSE	FALSE
HSPA8P19	FALSE	FALSE
HSPA8P6	FALSE	FALSE
HSPA8P7	FALSE	FALSE
HSPA8P9	FALSE	FALSE
HSPA9P1	FALSE	FALSE
HSPB2-C11orf52	FALSE	FALSE
HSPD1P14	FALSE	FALSE
HSPD1P2	FALSE	FALSE
HSPD1P3	FALSE	FALSE
HSPD1P5	FALSE	FALSE
HSPD1P7	FALSE	FALSE
HSPD1P8	FALSE	FALSE
HSPD1P9	FALSE	FALSE
HSPE1P1	FALSE	FALSE
HSPE1P10	FALSE	FALSE
HSPE1P12	FALSE	FALSE
HSPE1P14	FALSE	FALSE
HSPE1P16	FALSE	FALSE
HSPE1P19	FALSE	FALSE
HSPE1P2	FALSE	FALSE
HSPE1P20	FALSE	FALSE
HSPE1P22	FALSE	FALSE
HSPE1P23	FALSE	FALSE
HSPE1P24	FALSE	FALSE
HSPE1P25	FALSE	FALSE
HSPE1P4	FALSE	FALSE
HSPE1P6	FALSE	FALSE
HSPE1P7	FALSE	FALSE
HSPE1P9	FALSE	FALSE
HTATSF1P1	FALSE	FALSE
HTR1DP1	FALSE	FALSE
HTR2A-AS1	FALSE	FALSE
HTR3E-AS1	FALSE	FALSE
HTT-AS	FALSE	FALSE
HUNK-AS1	FALSE	FALSE
HYKK	FALSE	TRUE
ICE2P1	FALSE	FALSE
ICE2P2	FALSE	FALSE
IDE	FALSE	TRUE
IFIT1P1	FALSE	FALSE
IFIT6P	FALSE	FALSE
IFITM8P	FALSE	FALSE
IFNA10	TRUE	TRUE
IFNA16	TRUE	TRUE
IFNA17	TRUE	TRUE
IFNA22P	FALSE	FALSE
IFNA4	TRUE	TRUE
IFNA5	TRUE	TRUE
IFNA7	TRUE	TRUE
IFNNP1	FALSE	FALSE
IFNWP4	FALSE	FALSE
IGBP1P1	FALSE	FALSE
IGBP1P3	FALSE	FALSE
IGBP1P5	FALSE	FALSE
IGF1R	FALSE	TRUE
IGHD2OR15-2B	FALSE	FALSE
IGHD3OR15-3A	FALSE	FALSE
IGHJ4	FALSE	FALSE
IGHJ5	FALSE	FALSE
IGHJ6	FALSE	FALSE
IGHV1OR15-1	FALSE	FALSE
IGHV1OR15-2	FALSE	FALSE
IGHV1OR15-3	FALSE	FALSE
IGHV1OR15-4	FALSE	FALSE
IGHV1OR15-9	FALSE	FALSE
IGHV1OR16-1	FALSE	FALSE
IGHV1OR16-2	FALSE	FALSE
IGHV1OR16-3	FALSE	FALSE
IGHV1OR16-4	FALSE	FALSE
IGHV1OR21-1	FALSE	FALSE
IGHV3-25	FALSE	FALSE
IGHV3-54	FALSE	FALSE
IGHV3-6	FALSE	FALSE
IGHV3-60	FALSE	FALSE
IGHV3-62	FALSE	FALSE
IGHV3-75	FALSE	FALSE
IGHV3-76	FALSE	FALSE
IGHV3OR15-7	FALSE	FALSE
IGHV3OR16-11	FALSE	FALSE
IGHV3OR16-13	FALSE	FALSE
IGHV3OR16-16	FALSE	FALSE
IGHV3OR16-8	FALSE	FALSE
IGHV4OR15-8	FALSE	FALSE
IGHV7-56	FALSE	FALSE
IGHVII-1-1	FALSE	FALSE
IGHVII-53-1	FALSE	FALSE
IGHVII-74-1	FALSE	FALSE
IGHVIII-26-1	FALSE	FALSE
IGHVIII-44	FALSE	FALSE
IGHVIII-5-2	FALSE	FALSE
IGJP1	FALSE	FALSE
IGKJ1	FALSE	FALSE
IGKJ2	FALSE	FALSE
IGKJ3	FALSE	FALSE
IGKJ4	FALSE	FALSE
IGKV1-32	FALSE	FALSE
IGKV1-35	FALSE	FALSE
IGKV1D-12	FALSE	FALSE
IGKV1D-32	FALSE	FALSE
IGKV1D-35	FALSE	FALSE
IGKV1OR10-1	FALSE	FALSE
IGKV1OR2-1	FALSE	FALSE
IGKV1OR2-11	FALSE	FALSE
IGKV1OR2-2	FALSE	FALSE
IGKV1OR2-3	FALSE	FALSE
IGKV1OR2-6	FALSE	FALSE
IGKV1OR2-9	FALSE	FALSE
IGKV1OR22-5	FALSE	FALSE
IGKV1OR9-1	FALSE	FALSE
IGKV2-10	FALSE	FALSE
IGKV2-19	FALSE	FALSE
IGKV2-36	FALSE	FALSE
IGKV2-38	FALSE	FALSE
IGKV2-4	FALSE	FALSE
IGKV2-40	FALSE	FALSE
IGKV2D-10	FALSE	FALSE
IGKV2D-14	FALSE	FALSE
IGKV2D-19	FALSE	FALSE
IGKV2D-36	FALSE	FALSE
IGKV2D-38	FALSE	FALSE
IGKV2OR2-7	FALSE	FALSE
IGKV2OR2-7D	FALSE	FALSE
IGKV2OR2-8	FALSE	FALSE
IGKV3-25	FALSE	FALSE
IGKV3-34	FALSE	FALSE
IGKV3D-25	FALSE	FALSE
IGKV3D-31	FALSE	FALSE
IGKV3D-34	FALSE	FALSE
IGKV3OR2-5	FALSE	FALSE
IGKV3OR22-2	FALSE	FALSE
IGLC1	FALSE	FALSE
IGLCOR22-2	FALSE	FALSE
IGLV2-28	FALSE	FALSE
IGLV2-34	FALSE	FALSE
IGLV3-13	FALSE	FALSE
IGLV3-15	FALSE	FALSE
IGLV3-26	FALSE	FALSE
IGLV3-30	FALSE	FALSE
IGLV3-32	FALSE	FALSE
IGLV7-35	FALSE	FALSE
IGLVI-20	FALSE	FALSE
IGLVI-38	FALSE	FALSE
IGLVI-42	FALSE	FALSE
IGLVI-68	FALSE	FALSE
IGLVIV-53	FALSE	FALSE
IGLVIV-64	FALSE	FALSE
IGLVIV-65	FALSE	FALSE
IGLVIV-66-1	FALSE	FALSE
IGLVV-66	FALSE	FALSE
IGLVVI-25-1	FALSE	FALSE
IGSF11-AS1	FALSE	FALSE
IKBKG	FALSE	TRUE
IL10RB	FALSE	TRUE
IL1F10	TRUE	TRUE
IL36A	TRUE	TRUE
IL6RP1	FALSE	FALSE
IL6ST	FALSE	TRUE
IL6STP1	FALSE	FALSE
IL9RP2	FALSE	FALSE
IL9RP4	FALSE	FALSE
ILF2P1	FALSE	FALSE
IMMP1LP2	FALSE	FALSE
IMMP1LP3	FALSE	FALSE
IMMTP1	FALSE	FALSE
IMP3P1	FALSE	FALSE
IMPDH1P11	FALSE	FALSE
IMPDH1P6	FALSE	FALSE
INE2	FALSE	FALSE
INMT-MINDY4	FALSE	FALSE
INO80B-WBP1	FALSE	FALSE
INS-IGF2	FALSE	FALSE
IPO7P2	FALSE	FALSE
IPO8P1	FALSE	FALSE
IQCF2	FALSE	TRUE
IQCF5	FALSE	TRUE
IQCF5-AS1	FALSE	FALSE
IRAK1	FALSE	TRUE
IRF2	FALSE	TRUE
IRF2BP2	FALSE	TRUE
IRF5P1	FALSE	FALSE
IRF9	FALSE	TRUE
IRGC	TRUE	TRUE
IRS1	FALSE	TRUE
IRX1P1	FALSE	FALSE
ISCA1P2	FALSE	FALSE
ISCA1P3	FALSE	FALSE
ISCA1P6	FALSE	FALSE
ISCUP1	FALSE	FALSE
ISG15	FALSE	TRUE
ISY1-RAB43	FALSE	FALSE
ITCH-AS1	FALSE	FALSE
ITGB5	FALSE	TRUE
ITPA	FALSE	TRUE
ITPK1-AS1	FALSE	FALSE
ITPRIPL1	FALSE	TRUE
ITSN2	FALSE	TRUE
JADRR	FALSE	FALSE
JAZF1-AS1	FALSE	FALSE
JKAMPP1	FALSE	FALSE
JUP	FALSE	TRUE
KARSP3	FALSE	FALSE
KATNBL1P1	FALSE	FALSE
KATNBL1P2	FALSE	FALSE
KATNBL1P3	FALSE	FALSE
KATNBL1P5	FALSE	FALSE
KATNBL1P6	FALSE	FALSE
KBTBD2	FALSE	TRUE
KCNA6	FALSE	TRUE
KCNAB1-AS1	FALSE	FALSE
KCNAB1-AS2	FALSE	FALSE
KCND3-AS1	FALSE	FALSE
KCNIP4-IT1	FALSE	FALSE
KCNK12	FALSE	TRUE
KCNK4	FALSE	TRUE
KCNMA1-AS1	FALSE	FALSE
KCNMA1-AS2	FALSE	FALSE
KCNMB3P1	FALSE	FALSE
KCTD10P1	FALSE	FALSE
KCTD4	FALSE	TRUE
KCTD9P2	FALSE	FALSE
KCTD9P3	FALSE	FALSE
KCTD9P4	FALSE	FALSE
KCTD9P5	FALSE	FALSE
KDELR1	FALSE	TRUE
KDELR2	FALSE	TRUE
KIF4CP	FALSE	FALSE
KIF5A	FALSE	TRUE
KIR2DL2	FALSE	FALSE
KIR2DL5A	FALSE	FALSE
KIR2DL5B	FALSE	FALSE
KIR2DS1	FALSE	FALSE
KIR2DS2	FALSE	FALSE
KIR2DS3	FALSE	FALSE
KIR2DS5	FALSE	FALSE
KIR3DL3	TRUE	TRUE
KIR3DP1	FALSE	FALSE
KIR3DS1	FALSE	FALSE
KIRREL3-AS2	FALSE	FALSE
KIZ-AS1	FALSE	FALSE
KLF17P1	FALSE	FALSE
KLF3P1	FALSE	FALSE
KLF3P2	FALSE	FALSE
KLF4	FALSE	TRUE
KLF4P1	FALSE	FALSE
KLF7P1	FALSE	FALSE
KLF8P1	FALSE	FALSE
KLHDC3	FALSE	TRUE
KLHL10	FALSE	TRUE
KLHL30-AS1	FALSE	FALSE
KLK15	FALSE	TRUE
KLLN	FALSE	TRUE
KNOP1P1	FALSE	FALSE
KNOP1P2	FALSE	FALSE
KRAS	FALSE	TRUE
KRASP1	FALSE	FALSE
KRBOX1-AS1	FALSE	FALSE
KREMEN1	FALSE	TRUE
KRT128P	FALSE	FALSE
KRT17P5	FALSE	FALSE
KRT18P1	FALSE	FALSE
KRT18P10	FALSE	FALSE
KRT18P12	FALSE	FALSE
KRT18P13	FALSE	FALSE
KRT18P15	FALSE	FALSE
KRT18P16	FALSE	FALSE
KRT18P19	FALSE	FALSE
KRT18P2	FALSE	FALSE
KRT18P20	FALSE	FALSE
KRT18P21	FALSE	FALSE
KRT18P22	FALSE	FALSE
KRT18P23	FALSE	FALSE
KRT18P25	FALSE	FALSE
KRT18P26	FALSE	FALSE
KRT18P28	FALSE	FALSE
KRT18P29	FALSE	FALSE
KRT18P32	FALSE	FALSE
KRT18P35	FALSE	FALSE
KRT18P37	FALSE	FALSE
KRT18P38	FALSE	FALSE
KRT18P40	FALSE	FALSE
KRT18P41	FALSE	FALSE
KRT18P42	FALSE	FALSE
KRT18P43	FALSE	FALSE
KRT18P44	FALSE	FALSE
KRT18P45	FALSE	FALSE
KRT18P46	FALSE	FALSE
KRT18P47	FALSE	FALSE
KRT18P49	FALSE	FALSE
KRT18P50	FALSE	FALSE
KRT18P51	FALSE	FALSE
KRT18P52	FALSE	FALSE
KRT18P53	FALSE	FALSE
KRT18P56	FALSE	FALSE
KRT18P57	FALSE	FALSE
KRT18P58	FALSE	FALSE
KRT18P60	FALSE	FALSE
KRT18P62	FALSE	FALSE
KRT18P64	FALSE	FALSE
KRT18P67	FALSE	FALSE
KRT18P68	FALSE	FALSE
KRT18P8	FALSE	FALSE
KRT18P9	FALSE	FALSE
KRT19P2	FALSE	FALSE
KRT19P3	FALSE	FALSE
KRT19P4	FALSE	FALSE
KRT19P6	FALSE	FALSE
KRT83	FALSE	TRUE
KRT8P1	FALSE	FALSE
KRT8P15	FALSE	FALSE
KRT8P17	FALSE	FALSE
KRT8P19	FALSE	FALSE
KRT8P2	FALSE	FALSE
KRT8P22	FALSE	FALSE
KRT8P23	FALSE	FALSE
KRT8P24	FALSE	FALSE
KRT8P25	FALSE	FALSE
KRT8P27	FALSE	FALSE
KRT8P28	FALSE	FALSE
KRT8P29	FALSE	FALSE
KRT8P31	FALSE	FALSE
KRT8P32	FALSE	FALSE
KRT8P40	FALSE	FALSE
KRT8P41	FALSE	FALSE
KRT8P43	FALSE	FALSE
[truncated: 6,041 more rows]
